# Supplementary material for: The human cell count and size distribution
Source: Proc Natl Acad Sci U S A. 2023 Sep 18;120(39):e2303077120. doi: 10.1073/pnas.2303077120 (PMC10523466; doi:10.1073/pnas.2303077120)
Supplement: Supplementary file 2 — Dataset S01 (XLSX) [file pnas.2303077120.sd01.xlsx]

## Sheet: Info
This is the underlying dataset for the paper:
The human cell count and size distribution
Ian Hatton, Eric Galbraith, Nono Saha Cyrille Merleau, Teemu Miettinen, Benjamin McDonald Smith & Jeffery A. Shander
The "Info" tab that is presently open provides meta-data and background information to the dataset
These data are shown in Figs. 1 to 4 and Extended Data Figs. 3 to 5 and 7 to 9.
Another AuxiliaryData.xlsx file provides additional data on cell size distributions and mammal cell size data not included here.
The "Master_Cell_Data" tab provides data on some 400 cell types distributed across 60 tissues in a reference male, female and 10-year-old child
The "Refs" tab provides a list of all references cited in the dataset; the "Acronyms" tab contains common acronyms used in the data set.
The "Tissue Table" tab provides tissue level summary information across all three anatomical models. This data is extracted and summarized directly from the "Master_Cell_Data" tab.
The "Cell Groups" and "Blood Cell Distribution" tabs provide aggregated cell summary views at the tissue level and the cell sub group level; data is extracted directly from the "Master_Cell_Data" tab.
These data are also available interactively at:
https://humancelltreemap.mis.mpg.de/
Dataset: Copyright © 2022 Jeffery A Shander (jashander@Southslope.net). All Rights Reserved.
The characteristics of the three anatomical models derive from the ICRP (International Commission on Radiological Protection) publications,
(ICRP-23, Snyder 1975; ICRP-89, Valentin 2003; ICRP-110, Menzel 2009), as follows:
Body Parameter	Male	Female	Child	Notes
Weight (kg)	70	60	32	ICRP-23, Male; ICRP-89, Female and Child.
Height (cm)	176	163	138	ICRP-89, Table 2.9.
Mean age (years)	35	35	10	ICRP-89, section 1.4.2
Age range (years)	20-50	20-50	10	ICRP-89, section 2.1
Surface area (m2)	1.85	1.66	1.12	ICRP-23 & 89, mean value of 1.8m2 and 1.9m2 for the Male; ICRP-89, Table 2-9, for Female and Child,
Total adipose tissue (kg)	15	21	8	ICRP-23 & ICRP-70, Male; ICRP-89, Female, (22.5kg -1.5kg) and Child, (8.6kg - 600g); see tissue notes in Master Cell Data for details.
Total body water	42	30	18	ICRP-23, p28 (Table), Male; p29, Moore equation, Female, and p28 (graph), Child.
Cellular mass (kg)	45	40	21	Metabolic cell mass + stored body fat. Metabolic cell mass = potassium based intracellular water divided by average cell hydration (Alberts, '07; Wang, '03)
Metabolic cell mass (kg)	33	23.2	14.6	Metabolic cell mass = total cellular mass minus 12kg of stored body fat mass. It includes ~1.5kg of essential lipids (for cellular membranes and myelin).
Stored Body Fat (kg)	12	16.8	6.4	ICRP-23, Table 105, item 17, male stored fat (non-essential). Stored fat resides primarily in adipose tissue adipocytes and in interstitial adipocytes.
Extracellular fluid (kg)	18	14	8	ICRP-23, Table 105, item 19 and ICRP-89, Table 4.5; Female and Child extrapolated from male.
Extracellular protein (kg)	3.7	3.3	6	Consists of ~87% extracellular solid protein (mostly collagen and elastin) and ~13% extracellular plasma and interstitial fluid proteins (albumin, globulins, etc.).
Extracellular minerals (kg)	3.3	2.7	1.4	Consists of ~94% bone mineral; ~6% extracellular fluid and connective tissue minerals. ICRP-70; Lodish, 2008; Guyton, 2006; Downey, 2006; Edelman, 1959.
Cell count	36000000000000	28000000000000	17000000000000	Cell Data Tab
The Cell data comprises 50 columns of data and 1264 records. The columns are described below:
Cell data columns	Description
UniqueID	Unique identification for each dataset record (1:1264).
Unique_cell_name	A cell type name that is unique for each record in the dataset
Body_system	Organ and tissue taxonomy based on common classification
Organ_tissue
Sub_tissue
Structure_function
Cell_group	Cell grouping taxonomy based on common classification
Cell_sub_group
Cell_type	Cell type name (402 broad cell types; see also Cell_type_specific)
Male_cell_mass_g	Male reference data (1108 records). Cell data for the male are considered more accurate, given the detailed tissue data available from ICRP, from which female and child data are derived.
Male_cell_count
Male_aggreg_mass_g
Female_cell_mass_g	Female reference data (1208 records). Derived from the male data, as described in Note_female_child (below).
Female_cell_count
Female_aggreg_mass_g
Child_cell_mass_g	10-year-old child reference data (1058 records). Derived from the male data, as described in Note_female_child (below).
Child_cell_count
Child_aggreg_mass_g
Cell_type_specific	More resolved cell type (925 cell types; see also Unique_cell_name)
Eq_cell_mass_g	Excel equations used to estimate cell mass and count (1264 records). Descriptions of the calculations are in the Note columns (below).
Eq_cell_count
Eq_aggreg_mass_g
Lo_cell_mass_g	Lower and upper cell mass range, where data are available
Hi_cell_mass_g
Note_cell_mass_shape	Notes on calculations for cell mass, cell count, other considerations and female and child calculations. These are sometimes lengthy descriptions that can be viewed by expanding the formula bar above.
Note_cell_count
Note_other
Note_female_child
Refs_cell_mass_shape	Reference codes for each record associated with cell mass and cell count (full references are displayed on the "Refs" tab).
Refs_cell_count
Ref_All
Tissue_Sources	Most of the organ and tissue masses derive from ICRP-89. These notes address deviations from ICRP-89 values arising from maintaining a 70kg Reference Male mass (ICRP-23) versus the ICRP-90 73 kg mass, from dealing with unaddressed tissues consolidated in ICRP-89 and ICRP-23 miscellaneous tissue category, and from ensuring sufficient mass remains for transcellular fluids and mass in the digestive …
Tissue_Notes_Male
Tissue_Notes_Female-Child
ICRP Tissue Category
Tissue_mass_male_g	Tissue level data used for estimating female and child cell sizes and or cell counts from male cell size and count (assuming similar cell type ratios in each tissue).
Tissue_mass_female_g
Tissue_mass_child_g
Male Ratio
Female ratio
Child ratio
Organ_system	Alternative organ and tissue taxonomy used at https://humancelltreemap.mis.mpg.de/
Tissue
Tissue_group
Cell_class	Alternative cell grouping taxonomy used at https://humancelltreemap.mis.mpg.de/
Cell_subclass
Graph_Tissue_Male	Alternative tissue grouping used at https://humancelltreemap.mis.mpg.de/
Graph_Tissue_Female
Graph_Tissue_Child
Blood_Pivot_Table	Column used to generate "Remaining Tissue" columns in "Blood Cell Distribution" Tab

## Sheet: Master_Cell_Data
UniqueID	Unique_cell_name	Body_system	Organ_tissue	Sub_tissue	Structure_function	Cell_group	Cell_sub_group	Cell_type	Male_cell_mass_g	Male_cell_count	Male_aggreg_mass_g	Female_cell_mass_g	Female_cell_count	Female_aggreg_mass_g	Child_cell_mass_g	Child_cell_count	Child_aggreg_mass_g	Cell_type_specific	Eq_cell_mass_g	Eq_cell_count	Eq_aggreg_mass_g	Lo_cell_mass_g	Hi_cell_mass_g	Refs_cell_mass_shape	Note_cell_mass_shape	Refs_cell_count	Note_cell_count	Note_other	Note_female_child	Ref_All	Tissue_Sources	Tissue_Notes_Male	Tissue_Notes_Female-Child	ICRP Tissue Category	Tissue_mass_male_g	Tissue_mass_female_g	Tissue_mass_child_g	Male Ratio	Female ratio	Child ratio	Organ_system	Tissue	Tissue_group	Cell_class	Cell_subclass	Graph_Tissue_Male	Graph_Tissue_Female	Graph_Tissue_Child	Blood_Pivot_Table
1	Stapedius myocytes	Tissues of the Head	Ears; Head; Skeletal Muscles	Ear, Inner	Stapedius	Myocytes	Striated Muscle Myocytes	Striated Muscle (Fast, Slow, Intermediate mix)	2.95272e-07	4554	0.00134467	1.84545e-07	4554	0.000840417	1.16e-07	4554	0.000528262	Myocyte T-I / T-IIa / T-IIx Mix	2.95272e-07	4554	0.00134467	1.31391e-07	6.13129e-07	Blevins 1968; Ross 2006; Buytaert 2011; Hain 2019; Wojciechowski 2020; Mukerji 2010; Suzuka 1984	Myocyte fiber mass is calculated from fiber diameter (10.1 um; from Suzuka 1984) converted to a circular cross-sectional area (0.0000008 cm2) and multiplied by fiber length (0.35 cm; from Ross 2006; Hain 2019; Wojciechowski 2020; Mukerji 2010), and finally converted to mass, assuming a density of 1.056 g/cm3. Calculation: Average Width =(2.5mm +1.25mm) / 2= ~1.8mm, X depth estimated at 0.1 mm X t…	Blevins 1968; Ross 2006; Buytaert 2011; Hain 2019; Wojciechowski 2020; Mukerji 2010; Suzuka 1984	Myocyte count is calculated from total muscle volume (0.00085 cm3; from Blevins 1968; Ross 2006; Buytaert 2011) divided by fiber length (0.35 cm; from Ross 2002; Hain 2019; Wojciechowski 2020; Mukerji 2010) to obtain physiological cross-sectional area (PCSA; 0.002 cm2). PCSA is multiplied by 0.75 (assuming 75% intracellular mass) and divided by fiber cross-sectional area (0.0000008 cm2), obtained…	See Muscle dataset record #: 8. Tissue mass for the middle ear muscles is derived from muscle volume data in the cell count notes and is equivalent to ~(1 / 75%) x the aggregate cell mass (based on myocyte mass estimated at 75% of total muscle mass) see cell count notes for calculation details and references. ICRP Reference Man publications (ICRP-23 and ICRP-89) address total skeletal muscle mass…	Female and child cell count and cell type ratios are assumed similar to male, while cell mass for each of female or child are obtained by multiplying male cell mass by the Skeletal Muscles tissue mass ratio of female (17500 g) or child (11000 g) to male (28000 g), giving a ratio of 0.625 (female) or 0.393 (child). Tissue mass data are from ICRP-23, 89, and Muscle master Table. The skeletal muscle…	Blevins 1968;Ross 2006;Buytaert 2011;Hain 2019;Wojciechowski 2020;Mukerji 2010;Suzuka 1984;Snyder 1975;Valentin 2003;Yang 2014;Esbjornsson 2021	ICRP-23, 89, and Muscle master Table	Tissue mass for the middle ear muscles is derived from muscle volume data in the cell count notes and is equivalent to ~(1 / 75%) x the aggregate cell mass (based on myocyte mass estimated at 75% of total muscle mass) see cell count notes for calculation details and references. ICRP Reference Man publications (ICRP-23 and ICRP-89) address total skeletal muscle mass, reported at 40% of body mass, …	The skeletal muscle aggregate mass data for male, female and child skeletal muscles use ICRP-23 and ICRP-89 values (Snyder, 1975; Valentin, 2003) at 28kg, 17.5kg and 11kg respectively. Mass data for individual muscles is located in the Muscle master Table. However, unlike most organs and tissues where tissue mass differences are primarily tied to differences in cell counts with cell mass being re…	Skeletal Muscles	28000	17500	11000	1	0.625	0.392857	Tissues of the head	Ears	Ears	Myocyte	Striated myocyte	38	32.5714	17.3714	z_Remaining Tissue
2	Tensor tympani myocytes	Tissues of the Head	Ears; Head; Skeletal Muscles	Ear, Inner	Tensor tympani	Myocytes	Striated Muscle Myocytes	Striated Muscle (Fast, Slow, Intermediate mix)	8.3701e-07	198177	0.165876	5.23131e-07	198177	0.103673	3.28825e-07	198177	0.0651656	Myocyte T-I / T-IIa / T-IIx Mix	8.3701e-07	198177	0.165876			Mukerji 2010; Wageih Felfela 2017; Hain 2019; Neergaard 1964; Suzuka 1984	Myocyte fiber mass is calculated from fiber diameter (11.6 um; from Suzuka 1984) converted to a circular cross-sectional area (0.00000106 cm2) and multiplied by fiber length (0.75 cm; from Mukerji 2010; Neergaard 1964), and finally converted to mass, assuming a density of 1.056 g/cm3. Calculated value from reported length and estimated diameter from sketch divided by 0.75 for ECM component. 2.5x(…	Mukerji 2010; Wageih Felfela 2017; Hain 2019; Neergaard 1964; Suzuka 1984	Myocyte count is calculated from total muscle volume (0.105 cm3; from Mukerji 2010; Wageih Felfela 2017) divided by fiber length (0.75 cm; from Mukerji 2010; Neergaard 1964) to obtain physiological cross-sectional area (PCSA; 0.14 cm2). PCSA is multiplied by 0.75 (assuming 75% intracellular mass) and divided by fiber cross-sectional area (0.00000106 cm2), obtained from fiber diameter (11.6 um; fr…	See Muscle dataset record #: 9. Tissue mass for the middle ear muscles is derived from muscle volume data in the cell count notes and is equivalent to ~(1 / 75%) x the aggregate cell mass (based on myocyte mass estimated at 75% of total muscle mass) see cell count notes for calculation details and references. ICRP Reference Man publications (ICRP-23 and ICRP-89) address total skeletal muscle mass…	Female and child cell count and cell type ratios are assumed similar to male, while cell mass for each of female or child are obtained by multiplying male cell mass by the Skeletal Muscles tissue mass ratio of female (17500 g) or child (11000 g) to male (28000 g), giving a ratio of 0.625 (female) or 0.393 (child). Tissue mass data are from ICRP-23, 89, and Muscle master Table. The skeletal muscle…	Mukerji 2010;Wageih Felfela 2017;Hain 2019;Neergaard 1964;Suzuka 1984;Snyder 1975;Valentin 2003;Yang 2014;Esbjornsson 2021	ICRP-23, 89, and Muscle master Table	Tissue mass for the middle ear muscles is derived from muscle volume data in the cell count notes and is equivalent to ~(1 / 75%) x the aggregate cell mass (based on myocyte mass estimated at 75% of total muscle mass) see cell count notes for calculation details and references. ICRP Reference Man publications (ICRP-23 and ICRP-89) address total skeletal muscle mass, reported at 40% of body mass, …	The skeletal muscle aggregate mass data for male, female and child skeletal muscles use ICRP-23 and ICRP-89 values (Snyder, 1975; Valentin, 2003) at 28kg, 17.5kg and 11kg respectively. Mass data for individual muscles is located in the Muscle master Table. However, unlike most organs and tissues where tissue mass differences are primarily tied to differences in cell counts with cell mass being re…	Skeletal Muscles	28000	17500	11000	1	0.625	0.392857	Tissues of the head	Ears	Ears	Myocyte	Striated myocyte	38	32.5714	17.3714	z_Remaining Tissue
3	Elastic Cartilage Chondrocytes; Outer Ear	Tissues of the Head	Ears; Head; External Auditory Meatus and External Ear; x2	Ear, Outer Elastic Cartilage; External ear and auditory canal	Parenchyma; Elastic Cartilage	Fibroblasts	Chondrocytes	Elastic Cartilage Chondrocytes	1.75918e-09	3.80833e+08	0.669953	1.75918e-09	3.26428e+08	0.574245	1.75918e-09	1.74095e+08	0.306264	Elastic Cartilage Chondrocytes	1.75918e-09	3.80833e+08	0.669953	1.3728e-10	2.78784e-09	Hunziker, 2002; Quinn, 2005; Bush, 2003.	Chondrocytes show a wide volume range between studies. The Quinn and Hunziker studies report an average of cell volume of ~1750um3 with a range of 890um3 to 2640um3 for healthy middle age adults. The Bush study of elderly adults (average age of 67) with a range of osteo-arthritic cartilage erosion reported an average of ~550um3 with a range of 130um3 to 2000um3. All three studies analyzed articul…	Mozaffari, 2021; Snyder, 1975; Ross, 2006; Biology Dictionary Editors, 2019; Hunziker, 2002; Cohen, 2018; Bos, 2018.	Mozaffari, 2021, reports external auditory meatus (EAM) tube length at 25mm long and 8mm lumen diameter. Roughly ~17mm of length is osseous and 8mm is cartilaginous, used here for Reference Man. The EAM tube cartilage wall is estimated at 2mm thick until better data is obtained. The above parameters yield a cartilage volume of ~226mm3 per side, 452mm3 total. Snyder, 1975, reports cartilage SG at …	Cell Shape: Spherical; Diameter: 6.5-17. Estimated ear tissue mass for the male tissue values are tied primarily to the ear cartilage until better data is obtained. The external auditory meatus (EAM) or external auditory canal has an estimated cartilage mass of 0.5g for each ear; the cartilage mass of the auricle or pinna (outer ear) used here is ~16.5g for each ear; the Eustachian tube cartilage…	Cell masses and cell type ratios are assumed the same across male, female and child. Female or child cell counts are obtained by multiplying male cell count by the whole body mass ratio of female (60 kg) or child (32 kg) to adult male (70 kg), giving ratios of 0.857 (female) or 0.457 (child), for the Ears. No ICRP tissue values are provided for ear cartilage tissue. The male tissue values for car…	Bush 2003;Hunziker 2002;Quinn 2005;Ross 2006;Snyder 1975;Biology Dictionary Editors 2019;Bos 2018;Cohen 2018;Mozaffari 2021;Brucker 2003;Sangeetha 2017;Stepp 2005;Nummela 1995;Kendi 2005;Ekdale 2016;	ICRP tissue mass values are not provided for the ears.	Estimated ear tissue mass for the male tissue values are tied primarily to the ear cartilage until better data is obtained. The external auditory meatus (EAM) or external auditory canal has an estimated cartilage mass of 0.5g for each ear; the cartilage mass of the auricle or pinna (outer ear) used here is ~16.5g for each ear; the Eustachian tube cartilage is estimated at 0.5g for each ear. The t…		Ears	38	32.5714	17.3714	1	0.857143	0.457143	Tissues of the head	Ears	Ears	Fibroblast & osteoid	Fibroblast	38	32.5714	17.3714	z_Remaining Tissue
4	Elastic Cartilage Chondrocytes; Inner Ear	Tissues of the Head	Ears; Head; Eustachian tube; x2	Ear, Inner Elastic Cartilage; equalizing cartilaginous tube	Parenchyma; Elastic Cartilage	Fibroblasts	Chondrocytes	Elastic Cartilage Chondrocytes	1.75918e-09	5.65752e+06	0.00995259	1.75918e-09	4.8493e+06	0.00853079	1.75918e-09	2.58629e+06	0.00454975	Elastic Cartilage Chondrocytes	1.75918e-09	5.65752e+06	0.00995259	1.3728e-10	2.78784e-09	Hunziker, 2002; Quinn, 2005; Bush, 2003.	Chondrocytes show a wide volume range between studies. The Quinn and Hunziker studies report an average of cell volume of ~1750um3 with a range of 890um3 to 2640um3 for healthy middle age adults. The Bush study of elderly adults (average age of 67) with a range of osteo-arthritic cartilage erosion reported an average of ~550um3 with a range of 130um3 to 2000um3. All three studies analyzed articul…	Bluestone, 1988; Tarabichi, 2016; Snyder, 1975; Ross, 2006; Biology Dictionary Editors, 2019; Hunziker, 2002.	Bluestone, 1988, reports tube length at 30-40mm, 36mm is used here for Reference Man. An estimated 12mm in length is reported by sources to be osseous from the tympanic cavity through the temporal bone. Bluestone reports the cartilaginous tube extends ~3mm into the temporal tubule bone, resulting a ~27mm cartilaginous tube. Tarabichi, 2016, in "The Eustachian Tube, Redefined" contradicts this, re…	Cell Shape: Spherical; Diameter: 6.5-17. Estimated ear tissue mass for the male tissue values are tied primarily to the ear cartilage until better data is obtained. The external auditory meatus (EAM) or external auditory canal has an estimated cartilage mass of 0.5g for each ear; the cartilage mass of the auricle or pinna (outer ear) used here is ~16.5g for each ear; the Eustachian tube cartilage…	Cell masses and cell type ratios are assumed the same across male, female and child. Female or child cell counts are obtained by multiplying male cell count by the whole body mass ratio of female (60 kg) or child (32 kg) to adult male (70 kg), giving ratios of 0.857 (female) or 0.457 (child), for the Ears. No ICRP tissue values are provided for ear cartilage tissue. The male tissue values for car…	Bush 2003;Hunziker 2002;Quinn 2005;Ross 2006;Snyder 1975;Biology Dictionary Editors 2019;Bluestone 1988;Tarabichi 2016;Brucker 2003;Sangeetha 2017;Stepp 2005;Nummela 1995;Kendi 2005;Ekdale 2016;	ICRP tissue mass values are not provided for the ears.	Estimated ear tissue mass for the male tissue values are tied primarily to the ear cartilage until better data is obtained. The external auditory meatus (EAM) or external auditory canal has an estimated cartilage mass of 0.5g for each ear; the cartilage mass of the auricle or pinna (outer ear) used here is ~16.5g for each ear; the Eustachian tube cartilage is estimated at 0.5g for each ear. The t…		Ears	38	32.5714	17.3714	1	0.857143	0.457143	Tissues of the head	Ears	Ears	Fibroblast & osteoid	Fibroblast	38	32.5714	17.3714	z_Remaining Tissue
5	Hair Cell; Type I; Vestibular; Inner Ear	Tissues of the Head	Ears; Head	Ear, Inner	Sensory; Mechanoreceptor; Vestibulary Balance Receptors	Epithelial Cell (EpC)	Otocyst epithelium	Hair Cells, Type I; Vestibular.	6.64526e-10	189092	0.000125656	6.64526e-10	162079	0.000107705	6.64526e-10	86441.9	5.74429e-05	Hair Cells, Type I; Vestibular	6.64526e-10	189092	0.000125656	2.3841e-10	1.0596e-09	Rusch, 1998; Burns, 2017	Inner Ear (mouse), vestibular hair cells (Type-I, Type-II) use cell shape, columnar (Type-II) and columnar to goblet (Type I0), along with size for both, ~4-8um x 4-8um x 18-22um. Burns, 2017, provides additional context.	Fritzsch, 2002; Fujii, 1990; Bergstrom, 1973; Merchant, 2000.	Fritzsch, Reichardt, 2002, reports development, evolution of inner ear sensory epithelia, and innervation; Cranial Nerve VIII; 32000 Cochlear neurons; Inner Hair-cells [HCs] have 29000 Neurons, 3500 HCs; Outer HCs have 3000 Neurons, 14000 HCs. Vestibular Neurons = ~16000 to ~19000 Vestibular Neurons per ear; This table uses ~18,200 per ear, based on the mean from data in two studies, Fujii, 1990,…	Cell Shape: Cylindrical to goblet shaped; Diameter: 4-9um; Length: 18-20um. Estimated ear tissue mass for the male tissue values are tied primarily to the ear cartilage until better data is obtained. The external auditory meatus (EAM) or external auditory canal has an estimated cartilage mass of 0.5g for each ear; the cartilage mass of the auricle or pinna (outer ear) used here is ~16.5g for each…	Cell masses and cell type ratios are assumed the same across male, female and child. Female or child cell counts are obtained by multiplying male cell count by the whole body mass ratio of female (60 kg) or child (32 kg) to adult male (70 kg), giving ratios of 0.857 (female) or 0.457 (child), for the Ears. No ICRP tissue values are provided for ear cartilage tissue. The male tissue values are est…	Burns 2017;Rusch 1998;Fujii 1990;Bergstrom 1973;Fritzsch 2002;Merchant 2000;Brucker 2003;Sangeetha 2017;Stepp 2005;Nummela 1995;Kendi 2005;Ekdale 2016;	ICRP tissue mass values are not provided for the ears.	Estimated ear tissue mass for the male tissue values are tied primarily to the ear cartilage until better data is obtained. The external auditory meatus (EAM) or external auditory canal has an estimated cartilage mass of 0.5g for each ear; the cartilage mass of the auricle or pinna (outer ear) used here is ~16.5g for each ear; the Eustachian tube cartilage is estimated at 0.5g for each ear. The t…		Ears	38	32.5714	17.3714	1	0.857143	0.457143	Tissues of the head	Ears	Ears	Epithelial & endothelial	Epithelial	38	32.5714	17.3714	z_Remaining Tissue
6	Hair Cell; Type II; Vestibular; Inner Ear	Tissues of the Head	Ears; Head	Ear, Inner	Sensory; Mechanoreceptor; Vestibulary Balance Receptors	Epithelial Cell (EpC)	Otocyst epithelium	Hair Cells, Type II; Vestibular.	5.66223e-10	101819	5.76521e-05	5.66223e-10	87273.1	4.94161e-05	5.66223e-10	46545.7	2.63552e-05	Hair Cells, Type II; Vestibular	5.66223e-10	101819	5.76521e-05	2.3841e-10	8.11255e-10	Rusch, 1998; Burns, 2017	Inner Ear (mouse), vestibular hair cells (Type-I, Type-II) use cell shape, columnar (Type-II) and columnar to goblet (Type I0), along with size for both, ~4-8um x 4-8um x 18-22um. Burns, 2017, provides additional context.	Fritzsch, 2002; Fujii, 1990; Bergstrom, 1973; Merchant, 2000.	Fritzsch, Reichardt, 2002, reports development, evolution of inner ear sensory epithelia, and innervation; Cranial Nerve VIII; 32000 Cochlear neurons; Inner Hair-cells [HCs] have 29000 Neurons, 3500 HCs; Outer HCs have 3000 Neurons, 14000 HCs. Vestibular Neurons = ~16000 to ~19000 Vestibular Neurons per ear; This table uses ~18,200 per ear, based on the mean from data in two studies, Fujii, 1990,…	Cell Shape: Cylindrical; Diameter: 4-7um; Length: 18-20um. Estimated ear tissue mass for the male tissue values are tied primarily to the ear cartilage until better data is obtained. The external auditory meatus (EAM) or external auditory canal has an estimated cartilage mass of 0.5g for each ear; the cartilage mass of the auricle or pinna (outer ear) used here is ~16.5g for each ear; the Eustach…	Cell masses and cell type ratios are assumed the same across male, female and child. Female or child cell counts are obtained by multiplying male cell count by the whole body mass ratio of female (60 kg) or child (32 kg) to adult male (70 kg), giving ratios of 0.857 (female) or 0.457 (child), for the Ears. No ICRP tissue values are provided for ear cartilage tissue. The male tissue values are est…	Burns 2017;Rusch 1998;Fujii 1990;Bergstrom 1973;Fritzsch 2002;Merchant 2000;Brucker 2003;Sangeetha 2017;Stepp 2005;Nummela 1995;Kendi 2005;Ekdale 2016;	ICRP tissue mass values are not provided for the ears.	Estimated ear tissue mass for the male tissue values are tied primarily to the ear cartilage until better data is obtained. The external auditory meatus (EAM) or external auditory canal has an estimated cartilage mass of 0.5g for each ear; the cartilage mass of the auricle or pinna (outer ear) used here is ~16.5g for each ear; the Eustachian tube cartilage is estimated at 0.5g for each ear. The t…		Ears	38	32.5714	17.3714	1	0.857143	0.457143	Tissues of the head	Ears	Ears	Epithelial & endothelial	Epithelial	38	32.5714	17.3714	z_Remaining Tissue
7	Outer Hair Cell; Cochlear; Inner Ear	Tissues of the Head	Ears; Head	Ear, Inner	Sensory; Mechanoreceptor; Cochlear Auditory Receptors	Epithelial Cell (EpC)	Otocyst epithelium	Hair Cells, Outer; Cochlear.	2.57863e-09	25680	6.62193e-05	2.57863e-09	22011.4	5.67594e-05	2.57863e-09	11739.4	3.02717e-05	Hair Cells, Outer; Cochlear.	2.57863e-09	25680	6.62193e-05	1.01407e-09	4.69369e-09	Pujol, 1998; Pujol, 1992; Fettiplace, 2017; Milo, 2015, p44; Geleoc, 1999.	The table value is the average of three cell sizes of 1.0ng, 2.0ng, and 4.7ng, with corresponding diameters of 7um, 7um, and 9um, and lengths of 25um, 50um, and 70um respectively. Pujol, 1992, comparing morphology of the Outer Hair Cells [OHCs] "...cylindrical shapes and diameters are almost invariable, the length of the cell body varies by a factor of 4 (within a species) or 8 (across species)..…	Rask-Andersen, 2017; Wright, 1987; Pujol, 2016; Fritzsch, 2002; Ashmore, 2008; Dannhof, 1993.	Supernumerary human hair cells—signs of regeneration or impaired development; A scanning electron microscopy study, Outer Hair Cells =~12,000; Inner Hair Cells 3400, per Rask-Andersen, 2017. Hair Cell Distributions in the Normal Human Cochlea; A Report of a European Working Group, Wright, 1987. Auditory Hair Cells; Overview; Outer Hair Cells =~12,000; Inner Hair Cells = ~3000 [Wikipedia Hair Cell…	Cell Shape: Cylindrical; Diameter: 6-10um; Length: 25-70um. Estimated ear tissue mass for the male tissue values are tied primarily to the ear cartilage until better data is obtained. The external auditory meatus (EAM) or external auditory canal has an estimated cartilage mass of 0.5g for each ear; the cartilage mass of the auricle or pinna (outer ear) used here is ~16.5g for each ear; the Eustac…	Cell masses and cell type ratios are assumed the same across male, female and child. Female or child cell counts are obtained by multiplying male cell count by the whole body mass ratio of female (60 kg) or child (32 kg) to adult male (70 kg), giving ratios of 0.857 (female) or 0.457 (child), for the Ears. No ICRP tissue values are provided for ear cartilage tissue. The male tissue values are est…	Fettiplace 2017;Geleoc 1999;Milo 2015;Pujol 1992;Pujol 1998;Dannhof 1993;Ashmore 2008;Fritzsch 2002;Pujol 2016;Rask-Andersen 2017;Wright 1987;Brucker 2003;Sangeetha 2017;Stepp 2005;Nummela 1995;Kendi 2005;Ekdale 2016;	ICRP tissue mass values are not provided for the ears.	Estimated ear tissue mass for the male tissue values are tied primarily to the ear cartilage until better data is obtained. The external auditory meatus (EAM) or external auditory canal has an estimated cartilage mass of 0.5g for each ear; the cartilage mass of the auricle or pinna (outer ear) used here is ~16.5g for each ear; the Eustachian tube cartilage is estimated at 0.5g for each ear. The t…		Ears	38	32.5714	17.3714	1	0.857143	0.457143	Tissues of the head	Ears	Ears	Epithelial & endothelial	Epithelial	38	32.5714	17.3714	z_Remaining Tissue
8	Inner Hair Cell; Cochlear; Inner Ear	Tissues of the Head	Ears; Head	Ear, Inner	Sensory; Mechanoreceptor; Cochlear Auditory Receptors	Epithelial Cell (EpC)	Otocyst epithelium	Hair Cells, Inner; Cochlear.	7.30764e-09	7040	5.14458e-05	7.30764e-09	6034.29	4.40964e-05	7.30764e-09	3218.29	2.35181e-05	Hair Cells, Inner; Cochlear.	7.30764e-09	7040	5.14458e-05	2.48343e-09	1.3245e-08	Bullen, 2019; Salvi, 2017; Milo, 2015, p44; Geleoc, 1999.	Bullen, 2019, provides TEM image 1C with 2um scale bar of Inner Hair Cell (IHC) (mice) showing a ~cylindrical shape with a diameter of ~12um and a length of ~32um for a volume of ~3600um3; Fig 2A with a scale bar of 5um shows a cell ~20um in diameter and ~35um long for a volume of 12,600um3; the mean volume of the two is ~8100um3. Salvi, 2017, figures 1A and 1E, shows IHC diameter =10-20um; L=30-…	Rask-Andersen, 2017; Wright, 1987; Fritzsch, 2002; Ashmore, 2008; Dannhof, 1993.	Supernumerary human hair cells—signs of regeneration or impaired development; A scanning electron microscopy study, Outer Hair Cells =~12,000; Inner Hair Cells 3400, per Rask-Andersen, 2017. Hair Cell Distributions in the Normal Human Cochlea; A Report of a European Working Group, Wright, 1987. Auditory Hair Cells; Overview; Outer Hair Cells =~12,000; Inner Hair Cells = ~3000 [Wikipedia Hair Cell…	Cell Shape: Cylindrical; Diameter: 18; Length: 30. Estimated ear tissue mass for the male tissue values are tied primarily to the ear cartilage until better data is obtained. The external auditory meatus (EAM) or external auditory canal has an estimated cartilage mass of 0.5g for each ear; the cartilage mass of the auricle or pinna (outer ear) used here is ~16.5g for each ear; the Eustachian tube…	Cell masses and cell type ratios are assumed the same across male, female and child. Female or child cell counts are obtained by multiplying male cell count by the whole body mass ratio of female (60 kg) or child (32 kg) to adult male (70 kg), giving ratios of 0.857 (female) or 0.457 (child), for the Ears. No ICRP tissue values are provided for ear cartilage tissue. The male tissue values are est…	Bullen 2019;Geleoc 1999;Milo 2015;Salvi 2017;Dannhof 1993;Ashmore 2008;Fritzsch 2002;Rask-Andersen 2017;Brucker 2003;Sangeetha 2017;Stepp 2005;Nummela 1995;Kendi 2005;Ekdale 2016;	ICRP tissue mass values are not provided for the ears.	Estimated ear tissue mass for the male tissue values are tied primarily to the ear cartilage until better data is obtained. The external auditory meatus (EAM) or external auditory canal has an estimated cartilage mass of 0.5g for each ear; the cartilage mass of the auricle or pinna (outer ear) used here is ~16.5g for each ear; the Eustachian tube cartilage is estimated at 0.5g for each ear. The t…		Ears	38	32.5714	17.3714	1	0.857143	0.457143	Tissues of the head	Ears	Ears	Epithelial & endothelial	Epithelial	38	32.5714	17.3714	z_Remaining Tissue
9	Rectus Medialis-GL myocytes	Tissues of the Head	Eyes; Head; Skeletal Muscles	Eye Extraocular Muscles	Rectus Medialis-GL (global layer)	Myocytes	Striated Muscle Myocytes	Striated Muscle (Fast, Slow, Intermediate mix)	1.2337e-05	30588	0.377365	1.2337e-05	30588	0.377365	9.86962e-06	30588	0.301892	Myocyte T-I / T-IIa / T-IIx Mix	1.2337e-05	30588	0.377365			Oh 2001; Wright 2006; Gao 2014	Myocyte fiber mass is calculated from fiber diameter (19 um; from Oh 2001) converted to a circular cross-sectional area (0.00000284 cm2) and multiplied by fiber length (4.12 cm; from Wright 2006), and finally converted to mass, assuming a density of 1.056 g/cm3	Oh 2001; Wright 2006; Gao 2014	Myocyte count is calculated from total muscle volume (0.24 cm3; from Oh 2001; Wright 2006 ) divided by fiber length (4.12 cm; from Wright 2006) to obtain physiological cross-sectional area (PCSA; 0.06 cm2). PCSA is multiplied by 0.75 (assuming 75% intracellular mass) and divided by fiber cross-sectional area (0.00000284 cm2), obtained from fiber diameter (19 um; from Oh 2001). Finally, this numbe…	See Muscle dataset record #: 14. ICRP Reference Man publications address skeletal muscle mass, reported at 40% of body mass, while individual muscle-pair data is supplied by the muscle master table and supported by over 150 references. The muscle master table contains core muscle data for each muscle group including muscle volume, fiber size (myocyte size), and fiber count, along with core calcul…	The skeletal muscle aggregate mass data for male, female and child skeletal muscles use ICRP-23 and ICRP-89 values (Snyder, 1975; Valentin, 2003) at 28kg, 17.5kg and 11kg respectively. Mass data for individual muscles is located in the Muscle master Table. However, unlike most organs and tissues where tissue mass differences are primarily tied to differences in cell counts with cell mass being re…	Oh 2001;Wright 2006;Gao 2014;Snyder 1975;Valentin 2003;Yang 2014;Esbjornsson 2021	ICRP-23, 89, and Muscle master Table	ICRP Reference Man publications (ICRP-23 and ICRP-89) address skeletal muscle mass, reported at 40% of body mass, while individual muscle-pair data is supplied by the muscle master table and supported by over 150 references. The muscle master table contains core muscle data for each muscle group including muscle volume, fiber size (myocyte size), and fiber count, along with core calculation param…	The skeletal muscle aggregate mass data for male, female and child skeletal muscles use ICRP-23 and ICRP-89 values (Snyder, 1975; Valentin, 2003) at 28kg, 17.5kg and 11kg respectively. Mass data for individual muscles is located in the Muscle master Table. However, unlike most organs and tissues where tissue mass differences are primarily tied to differences in cell counts with cell mass being re…	Skeletal Muscles	15	15	12	1	1	0.8	Tissues of the head	Muscle; head	Eyes	Myocyte	Striated myocyte	660	410	260	z_Remaining Tissue
10	Rectus Medialis-OL myocytes	Tissues of the Head	Eyes; Head; Skeletal Muscles	Eye Extraocular Muscles	Rectus Medialis-OL (orbital layer)	Myocytes	Striated Muscle Myocytes	Striated Muscle (Fast, Slow, Intermediate mix)	5.0035e-06	29316	0.146683	5.0035e-06	29316	0.146683	4.0028e-06	29316	0.117346	Myocyte T-I / T-IIa / T-IIx Mix	5.0035e-06	29316	0.146683			Oh 2001; Wright 2006; Gao 2014	Myocyte fiber mass is calculated from fiber diameter (12.1 um; from Oh 2001) converted to a circular cross-sectional area (0.00000115 cm2) and multiplied by fiber length (4.12 cm; from Wright 2006), and finally converted to mass, assuming a density of 1.056 g/cm3	Oh 2001; Wright 2006; Gao 2014	Myocyte count is calculated from total muscle volume (0.09 cm3; from Oh 2001; Wright 2006 ) divided by fiber length (4.12 cm; from Wright 2006) to obtain physiological cross-sectional area (PCSA; 0.02 cm2). PCSA is multiplied by 0.75 (assuming 75% intracellular mass) and divided by fiber cross-sectional area (0.00000115 cm2), obtained from fiber diameter (12.1 um; from Oh 2001). Finally, this num…	See Muscle dataset record #: 15. ICRP Reference Man publications address skeletal muscle mass, reported at 40% of body mass, while individual muscle-pair data is supplied by the muscle master table and supported by over 150 references. The muscle master table contains core muscle data for each muscle group including muscle volume, fiber size (myocyte size), and fiber count, along with core calcul…	The skeletal muscle aggregate mass data for male, female and child skeletal muscles use ICRP-23 and ICRP-89 values (Snyder, 1975; Valentin, 2003) at 28kg, 17.5kg and 11kg respectively. Mass data for individual muscles is located in the Muscle master Table. However, unlike most organs and tissues where tissue mass differences are primarily tied to differences in cell counts with cell mass being re…	Oh 2001;Wright 2006;Gao 2014;Snyder 1975;Valentin 2003;Yang 2014;Esbjornsson 2021	ICRP-23, 89, and Muscle master Table	ICRP Reference Man publications (ICRP-23 and ICRP-89) address skeletal muscle mass, reported at 40% of body mass, while individual muscle-pair data is supplied by the muscle master table and supported by over 150 references. The muscle master table contains core muscle data for each muscle group including muscle volume, fiber size (myocyte size), and fiber count, along with core calculation param…	The skeletal muscle aggregate mass data for male, female and child skeletal muscles use ICRP-23 and ICRP-89 values (Snyder, 1975; Valentin, 2003) at 28kg, 17.5kg and 11kg respectively. Mass data for individual muscles is located in the Muscle master Table. However, unlike most organs and tissues where tissue mass differences are primarily tied to differences in cell counts with cell mass being re…	Skeletal Muscles	15	15	12	1	1	0.8	Tissues of the head	Muscle; head	Eyes	Myocyte	Striated myocyte	660	410	260	z_Remaining Tissue
11	Rectus Lateral-GL myocytes	Tissues of the Head	Eyes; Head; Skeletal Muscles	Eye Extraocular Muscles	Rectus Lateral-GL (External rectus muscle) (global layer)	Myocytes	Striated Muscle Myocytes	Striated Muscle (Fast, Slow, Intermediate mix)	1.38558e-05	28832	0.399489	1.38558e-05	28832	0.399489	1.10846e-05	28832	0.319592	Myocyte T-I / T-IIa / T-IIx Mix	1.38558e-05	28832	0.399489			Oh 2001; Wright 2006; Gao 2014; MacIntosh 2006	Myocyte fiber mass is calculated from fiber diameter (19 um; from Oh 2001) converted to a circular cross-sectional area (0.00000284 cm2) and multiplied by fiber length (4.63 cm; from Wright 2006), and finally converted to mass, assuming a density of 1.056 g/cm3	Oh 2001; Wright 2006; Gao 2014; MacIntosh 2006	Myocyte count is calculated from total muscle volume (0.25 cm3; from Oh 2001; Wright 2006 ) divided by fiber length (4.63 cm; from Wright 2006) to obtain physiological cross-sectional area (PCSA; 0.05 cm2). PCSA is multiplied by 0.75 (assuming 75% intracellular mass) and divided by fiber cross-sectional area (0.00000284 cm2), obtained from fiber diameter (19 um; from Oh 2001). Finally, this numbe…	See Muscle dataset record #: 17. ICRP Reference Man publications address skeletal muscle mass, reported at 40% of body mass, while individual muscle-pair data is supplied by the muscle master table and supported by over 150 references. The muscle master table contains core muscle data for each muscle group including muscle volume, fiber size (myocyte size), and fiber count, along with core calcul…	The skeletal muscle aggregate mass data for male, female and child skeletal muscles use ICRP-23 and ICRP-89 values (Snyder, 1975; Valentin, 2003) at 28kg, 17.5kg and 11kg respectively. Mass data for individual muscles is located in the Muscle master Table. However, unlike most organs and tissues where tissue mass differences are primarily tied to differences in cell counts with cell mass being re…	Oh 2001;Wright 2006;Gao 2014;MacIntosh 2006;Snyder 1975;Valentin 2003;Yang 2014;Esbjornsson 2021	ICRP-23, 89, and Muscle master Table	ICRP Reference Man publications (ICRP-23 and ICRP-89) address skeletal muscle mass, reported at 40% of body mass, while individual muscle-pair data is supplied by the muscle master table and supported by over 150 references. The muscle master table contains core muscle data for each muscle group including muscle volume, fiber size (myocyte size), and fiber count, along with core calculation param…	The skeletal muscle aggregate mass data for male, female and child skeletal muscles use ICRP-23 and ICRP-89 values (Snyder, 1975; Valentin, 2003) at 28kg, 17.5kg and 11kg respectively. Mass data for individual muscles is located in the Muscle master Table. However, unlike most organs and tissues where tissue mass differences are primarily tied to differences in cell counts with cell mass being re…	Skeletal Muscles	15	15	12	1	1	0.8	Tissues of the head	Muscle; head	Eyes	Myocyte	Striated myocyte	660	410	260	z_Remaining Tissue
12	Rectus Lateral-OL myocytes	Tissues of the Head	Eyes; Head; Skeletal Muscles	Eye Extraocular Muscles	Rectus Lateral-OL (External rectus muscle) (orbital layer)	Myocytes	Striated Muscle Myocytes	Striated Muscle (Fast, Slow, Intermediate mix)	5.61945e-06	22180	0.124639	5.61945e-06	22180	0.124639	4.49556e-06	22180	0.0997116	Myocyte T-I / T-IIa / T-IIx Mix	5.61945e-06	22180	0.124639			Oh 2001; Wright 2006; Gao 2014; MacIntosh 2006	Myocyte fiber mass is calculated from fiber diameter (12.1 um; from Oh 2001) converted to a circular cross-sectional area (0.00000115 cm2) and multiplied by fiber length (4.63 cm; from Wright 2006), and finally converted to mass, assuming a density of 1.056 g/cm3	Oh 2001; Wright 2006; Gao 2014; MacIntosh 2006	Myocyte count is calculated from total muscle volume (0.08 cm3; from Oh 2001; Wright 2006 ) divided by fiber length (4.63 cm; from Wright 2006) to obtain physiological cross-sectional area (PCSA; 0.02 cm2). PCSA is multiplied by 0.75 (assuming 75% intracellular mass) and divided by fiber cross-sectional area (0.00000115 cm2), obtained from fiber diameter (12.1 um; from Oh 2001). Finally, this num…	See Muscle dataset record #: 18. ICRP Reference Man publications address skeletal muscle mass, reported at 40% of body mass, while individual muscle-pair data is supplied by the muscle master table and supported by over 150 references. The muscle master table contains core muscle data for each muscle group including muscle volume, fiber size (myocyte size), and fiber count, along with core calcul…	The skeletal muscle aggregate mass data for male, female and child skeletal muscles use ICRP-23 and ICRP-89 values (Snyder, 1975; Valentin, 2003) at 28kg, 17.5kg and 11kg respectively. Mass data for individual muscles is located in the Muscle master Table. However, unlike most organs and tissues where tissue mass differences are primarily tied to differences in cell counts with cell mass being re…	Oh 2001;Wright 2006;Gao 2014;MacIntosh 2006;Snyder 1975;Valentin 2003;Yang 2014;Esbjornsson 2021	ICRP-23, 89, and Muscle master Table	ICRP Reference Man publications (ICRP-23 and ICRP-89) address skeletal muscle mass, reported at 40% of body mass, while individual muscle-pair data is supplied by the muscle master table and supported by over 150 references. The muscle master table contains core muscle data for each muscle group including muscle volume, fiber size (myocyte size), and fiber count, along with core calculation param…	The skeletal muscle aggregate mass data for male, female and child skeletal muscles use ICRP-23 and ICRP-89 values (Snyder, 1975; Valentin, 2003) at 28kg, 17.5kg and 11kg respectively. Mass data for individual muscles is located in the Muscle master Table. However, unlike most organs and tissues where tissue mass differences are primarily tied to differences in cell counts with cell mass being re…	Skeletal Muscles	15	15	12	1	1	0.8	Tissues of the head	Muscle; head	Eyes	Myocyte	Striated myocyte	660	410	260	z_Remaining Tissue
13	Rectus Superior-GL myocytes	Tissues of the Head	Eyes; Head; Skeletal Muscles	Eye Extraocular Muscles	Rectus Superior-GL (global layer)	Myocytes	Striated Muscle Myocytes	Striated Muscle (Fast, Slow, Intermediate mix)	1.30242e-05	24622	0.320681	1.30242e-05	24622	0.320681	1.04193e-05	24622	0.256545	Myocyte T-I / T-IIa / T-IIx Mix	1.30242e-05	24622	0.320681			Oh 2001; Wright 2006; Gao 2014	Myocyte fiber mass is calculated from fiber diameter (19 um; from Oh 2001) converted to a circular cross-sectional area (0.00000284 cm2) and multiplied by fiber length (4.35 cm; from Wright 2006), and finally converted to mass, assuming a density of 1.056 g/cm3	Oh 2001; Wright 2006; Gao 2014	Myocyte count is calculated from total muscle volume (0.202 cm3; from Oh 2001; Wright 2006 ) divided by fiber length (4.35 cm; from Wright 2006) to obtain physiological cross-sectional area (PCSA; 0.05 cm2). PCSA is multiplied by 0.75 (assuming 75% intracellular mass) and divided by fiber cross-sectional area (0.00000284 cm2), obtained from fiber diameter (19 um; from Oh 2001). Finally, this numb…	See Muscle dataset record #: 20. ICRP Reference Man publications address skeletal muscle mass, reported at 40% of body mass, while individual muscle-pair data is supplied by the muscle master table and supported by over 150 references. The muscle master table contains core muscle data for each muscle group including muscle volume, fiber size (myocyte size), and fiber count, along with core calcul…	The skeletal muscle aggregate mass data for male, female and child skeletal muscles use ICRP-23 and ICRP-89 values (Snyder, 1975; Valentin, 2003) at 28kg, 17.5kg and 11kg respectively. Mass data for individual muscles is located in the Muscle master Table. However, unlike most organs and tissues where tissue mass differences are primarily tied to differences in cell counts with cell mass being re…	Oh 2001;Wright 2006;Gao 2014;Snyder 1975;Valentin 2003;Yang 2014;Esbjornsson 2021	ICRP-23, 89, and Muscle master Table	ICRP Reference Man publications (ICRP-23 and ICRP-89) address skeletal muscle mass, reported at 40% of body mass, while individual muscle-pair data is supplied by the muscle master table and supported by over 150 references. The muscle master table contains core muscle data for each muscle group including muscle volume, fiber size (myocyte size), and fiber count, along with core calculation param…	The skeletal muscle aggregate mass data for male, female and child skeletal muscles use ICRP-23 and ICRP-89 values (Snyder, 1975; Valentin, 2003) at 28kg, 17.5kg and 11kg respectively. Mass data for individual muscles is located in the Muscle master Table. However, unlike most organs and tissues where tissue mass differences are primarily tied to differences in cell counts with cell mass being re…	Skeletal Muscles	15	15	12	1	1	0.8	Tissues of the head	Muscle; head	Eyes	Myocyte	Striated myocyte	660	410	260	z_Remaining Tissue
14	Rectus Superior-OL myocytes	Tissues of the Head	Eyes; Head; Skeletal Muscles	Eye Extraocular Muscles	Rectus Superior-OL (orbital layer)	Myocytes	Striated Muscle Myocytes	Striated Muscle (Fast, Slow, Intermediate mix)	5.28218e-06	17394	0.0918783	5.28218e-06	17394	0.0918783	4.22575e-06	17394	0.0735026	Myocyte T-I / T-IIa / T-IIx Mix	5.28218e-06	17394	0.0918783			Oh 2001; Wright 2006; Gao 2014	Myocyte fiber mass is calculated from fiber diameter (12.1 um; from Oh 2001) converted to a circular cross-sectional area (0.00000115 cm2) and multiplied by fiber length (4.35 cm; from Wright 2006), and finally converted to mass, assuming a density of 1.056 g/cm3	Oh 2001; Wright 2006; Gao 2014	Myocyte count is calculated from total muscle volume (0.058 cm3; from Oh 2001; Wright 2006 ) divided by fiber length (4.35 cm; from Wright 2006) to obtain physiological cross-sectional area (PCSA; 0.01 cm2). PCSA is multiplied by 0.75 (assuming 75% intracellular mass) and divided by fiber cross-sectional area (0.00000115 cm2), obtained from fiber diameter (12.1 um; from Oh 2001). Finally, this nu…	See Muscle dataset record #: 21. ICRP Reference Man publications address skeletal muscle mass, reported at 40% of body mass, while individual muscle-pair data is supplied by the muscle master table and supported by over 150 references. The muscle master table contains core muscle data for each muscle group including muscle volume, fiber size (myocyte size), and fiber count, along with core calcul…	The skeletal muscle aggregate mass data for male, female and child skeletal muscles use ICRP-23 and ICRP-89 values (Snyder, 1975; Valentin, 2003) at 28kg, 17.5kg and 11kg respectively. Mass data for individual muscles is located in the Muscle master Table. However, unlike most organs and tissues where tissue mass differences are primarily tied to differences in cell counts with cell mass being re…	Oh 2001;Wright 2006;Gao 2014;Snyder 1975;Valentin 2003;Yang 2014;Esbjornsson 2021	ICRP-23, 89, and Muscle master Table	ICRP Reference Man publications (ICRP-23 and ICRP-89) address skeletal muscle mass, reported at 40% of body mass, while individual muscle-pair data is supplied by the muscle master table and supported by over 150 references. The muscle master table contains core muscle data for each muscle group including muscle volume, fiber size (myocyte size), and fiber count, along with core calculation param…	The skeletal muscle aggregate mass data for male, female and child skeletal muscles use ICRP-23 and ICRP-89 values (Snyder, 1975; Valentin, 2003) at 28kg, 17.5kg and 11kg respectively. Mass data for individual muscles is located in the Muscle master Table. However, unlike most organs and tissues where tissue mass differences are primarily tied to differences in cell counts with cell mass being re…	Skeletal Muscles	15	15	12	1	1	0.8	Tissues of the head	Muscle; head	Eyes	Myocyte	Striated myocyte	660	410	260	z_Remaining Tissue
15	Rectus Inferior-GL myocytes	Tissues of the Head	Eyes; Head; Skeletal Muscles	Eye Extraocular Muscles	Rectus Inferior-GL (global layer)	Myocytes	Striated Muscle Myocytes	Striated Muscle (Fast, Slow, Intermediate mix)	1.3084e-05	28240	0.369493	1.3084e-05	28240	0.369493	1.04672e-05	28240	0.295595	Myocyte T-I / T-IIa / T-IIx Mix	1.3084e-05	28240	0.369493			Oh 2001; Wright 2006; Gao 2014	Myocyte fiber mass is calculated from fiber diameter (19 um; from Oh 2001) converted to a circular cross-sectional area (0.00000284 cm2) and multiplied by fiber length (4.37 cm; from Wright 2006), and finally converted to mass, assuming a density of 1.056 g/cm3	Oh 2001; Wright 2006; Gao 2014	Myocyte count is calculated from total muscle volume (0.23 cm3; from Oh 2001; Wright 2006 ) divided by fiber length (4.37 cm; from Wright 2006) to obtain physiological cross-sectional area (PCSA; 0.05 cm2). PCSA is multiplied by 0.75 (assuming 75% intracellular mass) and divided by fiber cross-sectional area (0.00000284 cm2), obtained from fiber diameter (19 um; from Oh 2001). Finally, this numbe…	See Muscle dataset record #: 23. ICRP Reference Man publications address skeletal muscle mass, reported at 40% of body mass, while individual muscle-pair data is supplied by the muscle master table and supported by over 150 references. The muscle master table contains core muscle data for each muscle group including muscle volume, fiber size (myocyte size), and fiber count, along with core calcul…	The skeletal muscle aggregate mass data for male, female and child skeletal muscles use ICRP-23 and ICRP-89 values (Snyder, 1975; Valentin, 2003) at 28kg, 17.5kg and 11kg respectively. Mass data for individual muscles is located in the Muscle master Table. However, unlike most organs and tissues where tissue mass differences are primarily tied to differences in cell counts with cell mass being re…	Oh 2001;Wright 2006;Gao 2014;Snyder 1975;Valentin 2003;Yang 2014;Esbjornsson 2021	ICRP-23, 89, and Muscle master Table	ICRP Reference Man publications (ICRP-23 and ICRP-89) address skeletal muscle mass, reported at 40% of body mass, while individual muscle-pair data is supplied by the muscle master table and supported by over 150 references. The muscle master table contains core muscle data for each muscle group including muscle volume, fiber size (myocyte size), and fiber count, along with core calculation param…	The skeletal muscle aggregate mass data for male, female and child skeletal muscles use ICRP-23 and ICRP-89 values (Snyder, 1975; Valentin, 2003) at 28kg, 17.5kg and 11kg respectively. Mass data for individual muscles is located in the Muscle master Table. However, unlike most organs and tissues where tissue mass differences are primarily tied to differences in cell counts with cell mass being re…	Skeletal Muscles	15	15	12	1	1	0.8	Tissues of the head	Muscle; head	Eyes	Myocyte	Striated myocyte	660	410	260	z_Remaining Tissue
16	Rectus Inferior-OL myocytes	Tissues of the Head	Eyes; Head; Skeletal Muscles	Eye Extraocular Muscles	Rectus Inferior-OL (orbital layer)	Myocytes	Striated Muscle Myocytes	Striated Muscle (Fast, Slow, Intermediate mix)	5.30647e-06	20900	0.110905	5.30647e-06	20900	0.110905	4.24517e-06	20900	0.0887242	Myocyte T-I / T-IIa / T-IIx Mix	5.30647e-06	20900	0.110905			Oh 2001; Wright 2006; Gao 2014	Myocyte fiber mass is calculated from fiber diameter (12.1 um; from Oh 2001) converted to a circular cross-sectional area (0.00000115 cm2) and multiplied by fiber length (4.37 cm; from Wright 2006), and finally converted to mass, assuming a density of 1.056 g/cm3	Oh 2001; Wright 2006; Gao 2014	Myocyte count is calculated from total muscle volume (0.07 cm3; from Oh 2001; Wright 2006 ) divided by fiber length (4.37 cm; from Wright 2006) to obtain physiological cross-sectional area (PCSA; 0.02 cm2). PCSA is multiplied by 0.75 (assuming 75% intracellular mass) and divided by fiber cross-sectional area (0.00000115 cm2), obtained from fiber diameter (12.1 um; from Oh 2001). Finally, this num…	See Muscle dataset record #: 24. ICRP Reference Man publications address skeletal muscle mass, reported at 40% of body mass, while individual muscle-pair data is supplied by the muscle master table and supported by over 150 references. The muscle master table contains core muscle data for each muscle group including muscle volume, fiber size (myocyte size), and fiber count, along with core calcul…	The skeletal muscle aggregate mass data for male, female and child skeletal muscles use ICRP-23 and ICRP-89 values (Snyder, 1975; Valentin, 2003) at 28kg, 17.5kg and 11kg respectively. Mass data for individual muscles is located in the Muscle master Table. However, unlike most organs and tissues where tissue mass differences are primarily tied to differences in cell counts with cell mass being re…	Oh 2001;Wright 2006;Gao 2014;Snyder 1975;Valentin 2003;Yang 2014;Esbjornsson 2021	ICRP-23, 89, and Muscle master Table	ICRP Reference Man publications (ICRP-23 and ICRP-89) address skeletal muscle mass, reported at 40% of body mass, while individual muscle-pair data is supplied by the muscle master table and supported by over 150 references. The muscle master table contains core muscle data for each muscle group including muscle volume, fiber size (myocyte size), and fiber count, along with core calculation param…	The skeletal muscle aggregate mass data for male, female and child skeletal muscles use ICRP-23 and ICRP-89 values (Snyder, 1975; Valentin, 2003) at 28kg, 17.5kg and 11kg respectively. Mass data for individual muscles is located in the Muscle master Table. However, unlike most organs and tissues where tissue mass differences are primarily tied to differences in cell counts with cell mass being re…	Skeletal Muscles	15	15	12	1	1	0.8	Tissues of the head	Muscle; head	Eyes	Myocyte	Striated myocyte	660	410	260	z_Remaining Tissue
17	Oblique Inferior; Ocular myocytes	Tissues of the Head	Eyes; Head; Skeletal Muscles	Eye Extraocular Muscles	Oblique Inferior, Ocular	Myocytes	Striated Muscle Myocytes	Striated Muscle (Fast, Slow, Intermediate mix)	7.46082e-06	118477	0.883935	7.46082e-06	118477	0.883935	5.96865e-06	118477	0.707148	Myocyte T-I / T-IIa / T-IIx Mix	7.46082e-06	118477	0.883935			Suh 2015; Wright 2006; Gao 2014; Oh 2001	Myocyte fiber mass is calculated from fiber diameter (15.55 um; from Oh 2001) converted to a circular cross-sectional area (0.0000019 cm2) and multiplied by fiber length (3.72 cm; from Wright 2006), and finally converted to mass, assuming a density of 1.056 g/cm3. Calculated: PCSA x Length. Muscle PCSA: Suh.Le.Demer,IOVS.2015; Muscle Length: IO,SO-Lengths=3.7, 3.2cm_Wright.Spiegel.Handbook of Ped…	Suh 2015; Wright 2006; Gao 2014; Oh 2001	Myocyte count is calculated from total muscle volume (0.56 cm3; from Suh 2015; Wright 2006 ) divided by fiber length (3.72 cm; from Wright 2006) to obtain physiological cross-sectional area (PCSA; 0.15 cm2). PCSA is multiplied by 0.75 (assuming 75% intracellular mass) and divided by fiber cross-sectional area (0.0000019 cm2), obtained from fiber diameter (15.55 um; from Oh 2001). Finally, this nu…	See Muscle dataset record #: 25. ICRP Reference Man publications address skeletal muscle mass, reported at 40% of body mass, while individual muscle-pair data is supplied by the muscle master table and supported by over 150 references. The muscle master table contains core muscle data for each muscle group including muscle volume, fiber size (myocyte size), and fiber count, along with core calcul…	The skeletal muscle aggregate mass data for male, female and child skeletal muscles use ICRP-23 and ICRP-89 values (Snyder, 1975; Valentin, 2003) at 28kg, 17.5kg and 11kg respectively. Mass data for individual muscles is located in the Muscle master Table. However, unlike most organs and tissues where tissue mass differences are primarily tied to differences in cell counts with cell mass being re…	Suh 2015;Wright 2006;Gao 2014;Oh 2001;Snyder 1975;Valentin 2003;Yang 2014;Esbjornsson 2021	ICRP-23, 89, and Muscle master Table	ICRP Reference Man publications (ICRP-23 and ICRP-89) address skeletal muscle mass, reported at 40% of body mass, while individual muscle-pair data is supplied by the muscle master table and supported by over 150 references. The muscle master table contains core muscle data for each muscle group including muscle volume, fiber size (myocyte size), and fiber count, along with core calculation param…	The skeletal muscle aggregate mass data for male, female and child skeletal muscles use ICRP-23 and ICRP-89 values (Snyder, 1975; Valentin, 2003) at 28kg, 17.5kg and 11kg respectively. Mass data for individual muscles is located in the Muscle master Table. However, unlike most organs and tissues where tissue mass differences are primarily tied to differences in cell counts with cell mass being re…	Skeletal Muscles	15	15	12	1	1	0.8	Tissues of the head	Muscle; head	Eyes	Myocyte	Striated myocyte	660	410	260	z_Remaining Tissue
18	Oblique Superior; Ocular myocytes	Tissues of the Head	Eyes; Head; Skeletal Muscles	Eye Extraocular Muscles	Oblique Superior, Ocular	Myocytes	Striated Muscle Myocytes	Striated Muscle (Fast, Slow, Intermediate mix)	6.26857e-06	146121	0.91597	6.26857e-06	146121	0.91597	5.01486e-06	146121	0.732776	Myocyte T-I / T-IIa / T-IIx Mix	6.26857e-06	146121	0.91597			Suh 2015; Wright 2006; Gao 2014; Oh 2001	Myocyte fiber mass is calculated from fiber diameter (15.55 um; from Oh 2001) converted to a circular cross-sectional area (0.0000019 cm2) and multiplied by fiber length (3.13 cm; from Wright 2006), and finally converted to mass, assuming a density of 1.056 g/cm3. Calculated: PCSA x Length. Muscle PCSA: Suh.Le.Demer,IOVS.2015; Muscle Length: IO,SO-Lengths=3.7, 3.2cm_Wright.Spiegel.Handbook of Ped…	Suh 2015; Wright 2006; Gao 2014; Oh 2001	Myocyte count is calculated from total muscle volume (0.58 cm3; from Suh 2015; Wright 2006 ) divided by fiber length (3.13 cm; from Wright 2006) to obtain physiological cross-sectional area (PCSA; 0.19 cm2). PCSA is multiplied by 0.75 (assuming 75% intracellular mass) and divided by fiber cross-sectional area (0.0000019 cm2), obtained from fiber diameter (15.55 um; from Oh 2001). Finally, this nu…	See Muscle dataset record #: 26. ICRP Reference Man publications address skeletal muscle mass, reported at 40% of body mass, while individual muscle-pair data is supplied by the muscle master table and supported by over 150 references. The muscle master table contains core muscle data for each muscle group including muscle volume, fiber size (myocyte size), and fiber count, along with core calcul…	The skeletal muscle aggregate mass data for male, female and child skeletal muscles use ICRP-23 and ICRP-89 values (Snyder, 1975; Valentin, 2003) at 28kg, 17.5kg and 11kg respectively. Mass data for individual muscles is located in the Muscle master Table. However, unlike most organs and tissues where tissue mass differences are primarily tied to differences in cell counts with cell mass being re…	Suh 2015;Wright 2006;Gao 2014;Oh 2001;Snyder 1975;Valentin 2003;Yang 2014;Esbjornsson 2021	ICRP-23, 89, and Muscle master Table	ICRP Reference Man publications (ICRP-23 and ICRP-89) address skeletal muscle mass, reported at 40% of body mass, while individual muscle-pair data is supplied by the muscle master table and supported by over 150 references. The muscle master table contains core muscle data for each muscle group including muscle volume, fiber size (myocyte size), and fiber count, along with core calculation param…	The skeletal muscle aggregate mass data for male, female and child skeletal muscles use ICRP-23 and ICRP-89 values (Snyder, 1975; Valentin, 2003) at 28kg, 17.5kg and 11kg respectively. Mass data for individual muscles is located in the Muscle master Table. However, unlike most organs and tissues where tissue mass differences are primarily tied to differences in cell counts with cell mass being re…	Skeletal Muscles	15	15	12	1	1	0.8	Tissues of the head	Muscle; head	Eyes	Myocyte	Striated myocyte	660	410	260	z_Remaining Tissue
19	Acinar Cells; Lacrimal Serous EpC, Eyes	Tissues of the Head	Eyes; Head	Lacrimal Gland	Parenchyma; Glands, Exocrine	Epithelial Cell (EpC)	Simple Pyramidal	Acinar Cells; Lacrimal Serous Glands; Eyes	4.77443e-09	1.89682e+08	0.905626	4.77443e-09	1.89682e+08	0.905626	4.77443e-09	1.51746e+08	0.7245	Acinar Cells; Lacrimal Serous Glands; Eyes	4.77443e-09	1.89682e+08	0.905626	4.0308e-10	8.6394e-09	Hann, 1989.	Hann, 1989, shows cell size at ~15-25um-diameter-enzyme separated cells; see Figs.-2, 1, & 7.	Bingham, 2013; Draper, 1999.	Bingham, 2013, reports 80% of lacrimal gland mass is Serous Acinar cells. Lacrimal gland mass = ~0.67cm3. Calculated CT-scan volumes of lacrimal glands in normal Caucasian orbits; 0.649cm3 to 0.696cm3. Draper, 1999, reporting on evidence to Suggest Morphological and Physiological Alterations of Lacrimal Gland Acini with Ageing also reports 80% of gland is Serous Acini. The 80% value is taken to m…	Shape: Spherical (pyramidal); Diameter: 9-25.	Cell masses and cell type ratios are assumed the same across male, female and child. Male and female cell counts are also assumed to be the same, while child cell counts are obtained by multiplying male cell counts by the Eyes tissue mass ratio of child (12 g) to adult male (15 g), giving a ratio of 0.8. Tissue mass data from ICRP-23, 89, 110. ICRP-89	Hann 1989;Bingham 2013;Draper 1999;	ICRP-23, 89, 110		ICRP-89	Eyes	15	15	12	1	1	0.8	Tissues of the head	Eyes	Eyes	Epithelial & endothelial	Epithelial	15	15	12	z_Remaining Tissue
20	Conjunctive EpC, Eyes	Tissues of the Head	Eyes; Head	Conjuntiva	Stroma	Epithelial Cell (EpC)	Stratified Squamous Epithelia	Conjunctive Epithelial Cells	1.6795e-09	1.14874e+08	0.192931	1.6795e-09	1.14874e+08	0.192931	1.6795e-09	9.18994e+07	0.154345	Conjunctive Epithelial Cells	1.6795e-09	1.14874e+08	0.192931	9.55449e-10	2.6872e-09	Zhan, 2003; Lozato, 2004; Chung, 2007.	Zhan, 2003, max size via spherical assumption=1767um3, via cobblestone assumption (cylinder, estimated at ~8um to 10um thick x 15um diameter) = 1600um3; Lozato, 2004, cobblestone-morphology; Chung, 2007, cobblestone-morphology, 8-10um thick.	Watsky, 1988; Gichuhi, 2014; Sridhar, 2018.	Watsky, 1988; conjunctival SA =16cm2-1.5cm2 or 14.5cm2. Average SA of Squamous Conjunctival Epithelial Cells is estimated at ~ circular/polygonal/hexagonal cobblestone morphology; depicted via a cylindrical diameter of 15um with an apical surface of ~176.7um2. Cellular layer structure is squamous at 2 to 12 layers (Conjunctiva Epithelial cells 2-3 to 10-12 layers, Gichuhi, 2014). Eye Anatomy of C…	Shape: Cylindar; Diameter: 13um-18um; Length: 8-10um.	Cell masses and cell type ratios are assumed the same across male, female and child. Male and female cell counts are also assumed to be the same, while child cell counts are obtained by multiplying male cell counts by the Eyes tissue mass ratio of child (12 g) to adult male (15 g), giving a ratio of 0.8. Tissue mass data from ICRP-23, 89, 110. ICRP-89	Chung 2007;Lozato 2004;Zhan 2003;Sridhar 2018;Gichuhi 2014;Watsky 1988;	ICRP-23, 89, 110		ICRP-89	Eyes	15	15	12	1	1	0.8	Tissues of the head	Eyes	Eyes	Epithelial & endothelial	Epithelial	15	15	12	z_Remaining Tissue
21	Sclera Fibroblasts; Eyes	Tissues of the Head	Eyes; Head	Sclera	Structural Support	Fibroblasts	Fibroblasts	Sclera Fibroblasts	1.5e-09	3744916	0.00561737	1.5e-09	3744916	0.00561737	1.5e-09	2.99593e+06	0.0044939	Sclera Fibroblasts	1.5e-09	3744916	0.00561737	2.4e-10	3.7e-09	Milo, 2015; Agley, 2013; Townsley, 2012; Freitas, 1999; Squier, 1990; Crapo, 1982; Mitsui, 1976.	Use fibroblast mass value until more specific data available. Fibroblast mass estimated from volume and diameter reports: Freitas, 1999, 10-15um (Estimated volume 1450um3 via Equivalent Sphere at radius of ~14um); Townsley, 2012, reported 1600um3 (lung data); Milo, 2015, reported 2000um3; Crapo, 1982, lung interstitial cells (includes fibroblasts), average size, 637um3, fibroblast diameter, 6um, …	Snyder, 1975, p220-227; Hu, 2017; Morales-Avalos, 2017.	The sclera (white section of the eyeball) is an extension of the dura matter surrounding the brain and spinal cord. Reference Man eye surface area is 1825mm2 based on dimensions in ICRP-23, p220 (Snyder, 1975). The sagittal, transverse, and vertical diameters of the eyeball are 24.5, 24.2, and 23.6mm respectively. The sclera surface area (SA) is the 1825mm2 eye SA minus the 132mm2 cornea section …	Shape: Equiv. Sphere; Diameter: 14.	Cell masses and cell type ratios are assumed the same across male, female and child. Male and female cell counts are also assumed to be the same, while child cell counts are obtained by multiplying male cell counts by the Eyes tissue mass ratio of child (12 g) to adult male (15 g), giving a ratio of 0.8. Tissue mass data from ICRP-23, 89, 110. ICRP-89	Agley 2013;Crapo 1982;Freitas 1999;Milo 2015;Mitsui 1976;Squier 1990;Townsley 2012;Snyder 1975;Hu 2017;Morales-Avalos 2017;	ICRP-23, 89, 110		ICRP-89	Eyes	15	15	12	1	1	0.8	Tissues of the head	Eyes	Eyes	Fibroblast & osteoid	Fibroblast	15	15	12	z_Remaining Tissue
22	Macrophages; Eyes; Sclera	Tissues of the Head	Eyes; Head	Blood; Tissue Resident; Sclera.	Stroma; WBCs	Blood; Nucleated	WBCs / Monocyte-Macrophage Series	Macrophages	5.5e-09	870202	0.00478611	5.5e-09	870202	0.00478611	5.5e-09	696162	0.00382889	Dura Macrophages; Eye Sclera	5.5e-09	870202	0.00478611	1.86611e-09	2.37065e-08	Kaushansky, 2010, p992-994; Greer, 2004, p.353-357; Krombach, 1997; Crapo, 1982.	Kaushansky, 2010, p992-994, 25-50um blood smear diameter (derated by 33% to ~17-35um for Equiv. Spherical diameter); Krombach, 1997, 4989um3, +/-174 (95% range, 4640-5340); Greer, 2004, p.353-357; Crapo, 1982, lungs, mean, 2491um3, range 2007-3212um3.	Snyder, 1975, p220-227; Rua, 2018; Schlereth, 2016.	Use the eye outer surface area (SA) of 1825mm2) minus cornea SA of 132mm2 [see ICRP-23, p220-227, for data used to calculate SA per eye]. Multiply the resulting 1693mm2 SA times 2 for both eyes and times the mid-range between the reported dura matter macrophage count [400 per mm2] and the sclera CD68 count [114 per mm2]. Advances in Meningeal Immunity, Dura Mater average macrophage count=400 / mm…	Shape: Equiv. Sphere; Diameter: 15 to 35.	Cell masses and cell type ratios are assumed the same across male, female and child. Male and female cell counts are also assumed to be the same, while child cell counts are obtained by multiplying male cell counts by the Eyes tissue mass ratio of child (12 g) to adult male (15 g), giving a ratio of 0.8. Tissue mass data from ICRP-23, 89, 110. ICRP-89	Crapo 1982;Greer 2004;Kaushansky 2010;Krombach 1997;Snyder 1975;Rua 2018;Schlereth 2016;	ICRP-23, 89, 110		ICRP-89	Eyes	15	15	12	1	1	0.8	Tissues of the head	Eyes	Eyes	Blood	Other nucleated blood	15	15	12	z_Remaining Tissue
23	Choroidal Melanocyte; Eyes	Tissues of the Head	Eyes; Head	Choroid	Vascular Region	Neuroglia	Schwann Cell Precursor Derivative; Pigmented	Choroidal Melanocyte	1.92746e-09	8.30053e+06	0.0159989	1.92746e-09	8.30053e+06	0.0159989	1.92746e-09	6.64043e+06	0.0127992	Choroidal Melanocyte	1.92746e-09	8.30053e+06	0.0159989	8.20512e-10	2.97264e-09	Ishida, 1987; Toyoda, 1998.	Ishida, 1987, a Computed Image Analyzing System for Quantitation of Melanocyte Morphology in Cafe-au-Lait Macules of Neurofibromatosis, Volume; Normal maculas =1884um3 (Diameter=~15.32um); Toyoda, 1998, morphological alterations of epidermal melanocytes (MCs) in photoageing; ultrastructural, cytomorphometric; group 1, MC Major-Diam. =21um, Minor-Diam. =16um_Volume=2815um3-[no-sun]; group2, volume…	Yiu, 2016; Nagra, 2017; Panda-Jonas, 1994; Kolb, 1995.	Count is based on Yiu, 2016, reporting 34 MCs per 10,000um2, or 3400 per mm2, x 1220mm2 retinal surface areas. An estimated retinal surface area (R-SA) of ~1220mm2 is used here (Nagra, 2017, 1363mm2; Panda-Jonas, 1994, 1204mm2; Kolb, 1995, R-SA = 1095mm2).	Shape: Equiv. Sphere; Diameter: 15.16um.	Cell masses and cell type ratios are assumed the same across male, female and child. Male and female cell counts are also assumed to be the same, while child cell counts are obtained by multiplying male cell counts by the Eyes tissue mass ratio of child (12 g) to adult male (15 g), giving a ratio of 0.8. Tissue mass data from ICRP-23, 89, 110. ICRP-89	Ishida 1987;Toyoda 1998;Kolb 1995;Nagra 2017;Panda-Jonas 1994;Yiu 2016;	ICRP-23, 89, 110		ICRP-89	Eyes	15	15	12	1	1	0.8	Tissues of the head	Eyes	Eyes	Neuron & glial	Glial	15	15	12	z_Remaining Tissue
24	Choroidal Layer Myocytes; Eyes	Tissues of the Head	Eyes; Head	Choroid	Stroma; Vascular Region	Myocytes	Smooth Muscle Cells, non-Vascular [SMCs]; Myocytes	Choroidal Layer Myocytes; Smooth Muscle Myocytes	3.25118e-09	2.55178e+07	0.082963	3.25118e-09	2.55178e+07	0.082963	3.25118e-09	2.04143e+07	0.0663704	Choroidal Layer SMCs, Eyes.	3.25118e-09	2.55178e+07	0.082963	2.65402e-10	6.718e-09	Portincasa, 2004; Yamauchi, 1969; Ruegg, 1996; Greger, 1996; Guyton, 2006; Berne, 2006; Tortora, 2009, p330; Ross, 2006, p300; Fawcett, 1994, p260.	Medium Smooth Muscle; use 80um long, 7um diameter cylindrical shape for cell volume calc. Portincasa, 2004, gall bladder smooth muscle Cell-size_60-100um long, 3-10um diameter; Yamauchi, 1969, mean diameter of mouse vas deferens smooth muscle cells at 6 months=6.2um; Ruegg, Comp. Human Phys, p895, 100-600um long, 3-10um diameter; Berne & Levey, 40-600um long, 2-10um diameter; Guyton; 20-500um lon…	Nickla, 2010; Poukens, 1998; May CA, 2005; Yiu, 2016; Snyder, 1975, p220-227; Borges-Giampani, 2013.	Nickla, 2010, provides an overview of the choroid, with a detailed section 2.3.2 on the non-vascular smooth muscles. Poukens, 1998, figure 3 provides a photomicrograph showing smooth muscle stained tissue in the suprachoroid layer with a thickness of ~15% of the total choroid layer. The myocyte count is estimated at 70% of 15% of the choroid volume, or ~10% (assuming ~30% of the suprachoroid laye…	Shape: fusiform; Diameter: 3-10; Length: 60-100.	Cell masses and cell type ratios are assumed the same across male, female and child. Male and female cell counts are also assumed to be the same, while child cell counts are obtained by multiplying male cell counts by the Eyes tissue mass ratio of child (12 g) to adult male (15 g), giving a ratio of 0.8. Tissue mass data from ICRP-23, 89, 110. ICRP-89	Berne 2006;Fawcett 1994;Greger 1996;Guyton 2006;Ross 2006;Tortora 2009;Portincasa 2004;Ruegg 1996;Yamauchi 1969;Snyder 1975;Borges-Giampani 2013;May CA 2005;Nickla 2010;Poukens 1998;Yiu 2016;	ICRP-23, 89, 110		ICRP-89	Eyes	15	15	12	1	1	0.8	Tissues of the head	Eyes	Eyes	Myocyte	Smooth myocyte	15	15	12	z_Remaining Tissue
25	Choroid; Blood V. EnC-f	Tissues of the Head	Eyes; Head	Choroid; Vascular; Blood.	Stroma; Vascular; Blood; Choroid	Endothelial Cell (EnCs)	EnC-Fenestrated	Capillary EnC-f	4e-10	46690000	0.018676	4e-10	46690000	0.018676	4e-10	37352000	0.0149408	Capillary EnC-f; Choroid; Blood V.	4e-10	46690000	0.018676	3.168e-10	8.34752e-10	Nickla, 2010; Chirco, 2017; Adamson, 1993; Aird, 2007; Pries, 2000; Crapo, 1982; Hogan, 1986; Peters, 2007.	Nickla, 2010, and Chirco, 2017, report the choroid capillaries as fenestrated. The low range is based on an average 1000um2 apical surface area and an average 0.3um thickness reported by Pries; the high range is estimated using a 3 sigma value (3 x 64um3) added to the mean 632um3 value in Crapo, 1982 (actual range in Crapo lung data is 511-1067um3 with the 1067um3 appearing to be a data outlier).…	Yiu, 2016; Snyder, 1975, p220-227; Borges-Giampani, 2013; Freitas, 1999; Greer, 2004, p777; Kryczka, 2014; Nickla, 2010.	The capillary count is based on a per-eye choroid volume of 374mm3 (266.8um x 1400mm2), a capillary density of 2500 '1-mm capillary sections' per mm3 (Freitas, 1999, microvascular density for high metabolic tissue), ~25 endothelial cells (EnCs) per 1-mm of 8um-diameter-capillary, based on an EnC apical SA of 1000um2 (Greer, 2004, Wintrobe's Clinical Hematology, 11thEd, p777). The Choroid has a re…	Shape: short cylinder (squamous, polygonal).	Cell masses and cell type ratios are assumed the same across male, female and child. Male and female cell counts are also assumed to be the same, while child cell counts are obtained by multiplying male cell counts by the Eyes tissue mass ratio of child (12 g) to adult male (15 g), giving a ratio of 0.8. Tissue mass data from ICRP-23, 89, 110. ICRP-89	Adamson 1993;Aird 2007;Crapo 1982;Pries 2000;Chirco 2017;Hogan 1986;Peters 2007;Nickla 2010;Freitas 1999;Greer 2004;Snyder 1975;Borges-Giampani 2013;Kryczka 2014;Yiu 2016;	ICRP-23, 89, 110		ICRP-89	Eyes	15	15	12	1	1	0.8	Tissues of the head	Eyes	Eyes	Epithelial & endothelial	Endothelial	15	15	12	z_Remaining Tissue
26	Macrophages; Eyes; Choroid	Tissues of the Head	Eyes; Head	Blood; Tissue Resident; Choroid.	Stroma; Vascular Region; WBCs	Blood; Nucleated	WBCs / Monocyte-Macrophage Series	Macrophages	5.5e-09	1212400	0.0066682	5.5e-09	1212400	0.0066682	5.5e-09	969920	0.00533456	Choroidal Macrophages of the Eye	5.5e-09	1212400	0.0066682	1.86611e-09	2.37065e-08	Kaushansky, 2010, p992-994; Greer, 2004, p.353-357; Krombach, 1997; Crapo, 1982.	Kaushansky, 2010, p992-994, 25-50um blood smear diameter (derated by 33% to ~17-35um for Equiv. Spherical diameter); Krombach, 1997, 4989um3, +/-174 (95% range, 4640-5340); Greer, 2004, p.353-357; Crapo, 1982, lungs, mean, 2491um3, range 2007-3212um3.	Chinnery, 2017; Snyder, 1975, p220-227; Borges-Giampani, 2013.	Use Choroidal Surface Area (SA) [1400mm2] times Choroidal Macrophages =433 / mm2, per Chinnery, 2017. ICRP-23, p220-227 (Snyder, 1975) provides Reference Man dimensions for the various eye components. The outer eye diameter converted to an approximate equivalent spherical diameter is ~24.1mm with an equivalent outer surface area of ~1825mm2. The sclera has a thickness ranging from 1.0mm at the po…	Shape: Equiv. Sphere; Diameter: 15 to 35.	Cell masses and cell type ratios are assumed the same across male, female and child. Male and female cell counts are also assumed to be the same, while child cell counts are obtained by multiplying male cell counts by the Eyes tissue mass ratio of child (12 g) to adult male (15 g), giving a ratio of 0.8. Tissue mass data from ICRP-23, 89, 110. ICRP-89	Crapo 1982;Greer 2004;Kaushansky 2010;Krombach 1997;Snyder 1975;Borges-Giampani 2013;Chinnery 2017;	ICRP-23, 89, 110		ICRP-89	Eyes	15	15	12	1	1	0.8	Tissues of the head	Eyes	Eyes	Blood	Other nucleated blood	15	15	12	z_Remaining Tissue
27	Hyalocytes; Eyes; Vitreous	Tissues of the Head	Eyes; Head	Blood; Tissue Resident; Vitreous Fluid.	Stroma; Vitreous; WBCs	Blood; Nucleated	WBCs / Monocyte-Macrophage Series	Hyalocytes	5.5e-09	366200	0.0020141	5.5e-09	366200	0.0020141	5.5e-09	292960	0.00161128	Hyalocytes; vitreous compartment, Eyes	5.5e-09	366200	0.0020141	1.86611e-09	2.37065e-08	Kaushansky, 2010, p992-994; Greer, 2004, p.353-357; Krombach, 1997; Crapo, 1982.	Hyalocytes are of the monocyte-macrophage lineage; the general macrophage size is used here until better information is obtained. Kaushansky, 2010, p992-994, 25-50um blood smear diameter (derated by 33% to ~17-35um for Equiv. Spherical diameter); Krombach, 1997, 4989um3, +/-174 (95% range, 4640-5340); Greer, 2004, p.353-357; Crapo, 1982, lungs, mean, 2491um3, range 2007-3212um3.	Kita, 2010; Boneva, 2020; Qiao, 2005; Nagra, 2017; Panda-Jonas, 1994; Kolb, 1995.	Hyalocytes are located near the vitreous retinal border at a concentration of ~150 per mm2 (Kita, 2010). Per Kita, "...Hyalocytes are on average 50 um from the inner surface of the retina entangled within the collagen fibrils in the vitreous cortex … The average number of hyalocytes in human cortical and basal vitreous is about 150 per mm2 and in pig or bovine eyes is reported to be around 100 pe…	Shape: Equiv. Sphere; Diameter: 15 to 35.	Cell masses and cell type ratios are assumed the same across male, female and child. Male and female cell counts are also assumed to be the same, while child cell counts are obtained by multiplying male cell counts by the Eyes tissue mass ratio of child (12 g) to adult male (15 g), giving a ratio of 0.8. Tissue mass data from ICRP-23, 89, 110. ICRP-89	Crapo 1982;Greer 2004;Kaushansky 2010;Krombach 1997;Kolb 1995;Nagra 2017;Boneva 2020;Kita 2010;Panda-Jonas 1994;Qiao 2005;	ICRP-23, 89, 110		ICRP-89	Eyes	15	15	12	1	1	0.8	Tissues of the head	Eyes	Eyes	Blood	Other nucleated blood	15	15	12	z_Remaining Tissue
28	Keratocytes; Corneal Fibroblasts	Tissues of the Head	Eyes; Head	Cornea	Focusing	Fibroblasts	Fibroblasts	Keratocytes (Corneal Fibroblasts)	1.5e-09	692838	0.00103926	1.5e-09	692838	0.00103926	1.5e-09	554270	0.000831406	Keratocytes (Corneal Fibroblasts)	1.5e-09	692838	0.00103926	2.4e-10	3.7e-09	Milo, 2015; Agley, 2013; Townsley, 2012; Freitas, 1999; Squier, 1990; Crapo, 1982; Mitsui, 1976.	Use fibroblast mass value until more specific data available. Fibroblast mass estimated from volume and diameter reports: Freitas, 1999, 10-15um (Estimated volume 1450um3 via Equiv.Sphere at 14um); Townsley, 2012, reported 1600um3 (lung data); Milo, 2015, reported 2000um3; Crapo, 1982, lung interstitial cells (includes fibroblasts), average size, 637um3, fibroblast diameter, 6um, Fig.2; Agley, 20…	Patel, 2001; Cervino, 2009; Kwok, 1984; Nieto-Bona, 2011; Zheng, 2016.	Patel, 2001, reports 20,500 keratocytes per mm3 of corneal volume. Cervino, 2009, reports average corneal volume at 18.66mm3. The combination yields a keratocyte count of 7.65e5 keratocytes for two corneas (20,500 x 18.66 x 2). An alternate count is calculated using keratocytes per corneal surface area. The anterior and posterior corneal surface areas are reported at 132mm2 and 137mm2 respectivel…	Shape: Equiv. Sphere; Diameter: 14.	Cell masses and cell type ratios are assumed the same across male, female and child. Male and female cell counts are also assumed to be the same, while child cell counts are obtained by multiplying male cell counts by the Eyes tissue mass ratio of child (12 g) to adult male (15 g), giving a ratio of 0.8. Tissue mass data from ICRP-23, 89, 110. ICRP-89	Agley 2013;Crapo 1982;Freitas 1999;Milo 2015;Mitsui 1976;Squier 1990;Townsley 2012;Nieto-Bona 2011;Zheng 2016;Cervino 2009;Kwok 1984;Patel 2001;	ICRP-23, 89, 110		ICRP-89	Eyes	15	15	12	1	1	0.8	Tissues of the head	Eyes	Eyes	Fibroblast & osteoid	Fibroblast	15	15	12	z_Remaining Tissue
29	Corneal Superficial EpC	Tissues of the Head	Eyes; Head	Cornea	Focusing	Epithelial Cell (EpC)	Stratified Squamous	Corneal Epithelial Cells	4.33446e-09	758780	0.0032889	4.33446e-09	758780	0.0032889	4.33446e-09	607024	0.00263112	Corneal Superficial Epithelial Cells	4.33446e-09	758780	0.0032889	1.76414e-09	5.77677e-09	Zheng, 2016; Sridhar, 2018; Nieto-Bona, 2011; Romano, 2003.	Zheng, 2016, EpC density = ~1350/mm2; apical SA = ~790um2; Sridhar, 2018, diameter =40-60, 2-6um thick; Nieto-Bona, 2011, EpC width =26.8 +/-4.2 (range (21.6-35.0um), height=30.1, +/-5.1um (range 20.7-39.2um); Romano, 2003, EpC limbal & corneal superficial EpC = 19.9, +/-1.6um and 36.6+/-1.6um respectively, with limbal cells accounting for ~10% of the total cells.	Kwok, 1984; Zheng, 2016; Sridhar, 2018; Eckard, 2006.	Cornea; Anterior-SA =132mm2; Posterior-SA =137mm2, Kwok, 1984. Superficial-EpC =1300 / mm2 [800um2]; Basal-EPC=6300 / mm2 [160um2]; Zheng, 2016. Sridhar, 2018, reports 2-3-squamous layers, 2-6um thick, 1 basal layer-cuboid; 2-3 Wing layers. In Vivo Investigations of the Corneal Epithelium [CE] With the Confocal Rostock Laser Scanning Microscope (RLSM), CE Central, Peripheral =54um-61um, Eckard, 2…	Shape: Squamous; Length: 20-60um; Depth: 2-6um.	Cell masses and cell type ratios are assumed the same across male, female and child. Male and female cell counts are also assumed to be the same, while child cell counts are obtained by multiplying male cell counts by the Eyes tissue mass ratio of child (12 g) to adult male (15 g), giving a ratio of 0.8. Tissue mass data from ICRP-23, 89, 110. ICRP-89	Nieto-Bona 2011;Romano 2003;Sridhar 2018;Zheng 2016;Eckard 2006;Kwok 1984;	ICRP-23, 89, 110		ICRP-89	Eyes	15	15	12	1	1	0.8	Tissues of the head	Eyes	Eyes	Epithelial & endothelial	Epithelial	15	15	12	z_Remaining Tissue
30	Corneal Wing EpC	Tissues of the Head	Eyes; Head	Cornea	Focusing	Epithelial Cell (EpC)	Stratified Low Columnar	Corneal Epithelial Cells	3.825e-09	1198032	0.00458247	3.825e-09	1198032	0.00458247	3.825e-09	958426	0.00366598	Corneal Wing Epithelial Cells	3.825e-09	1198032	0.00458247	1.76414e-09	5.77677e-09	Zheng, 2016; Sridhar, 2018; Nieto-Bona, 2011; Romano, 2003.	Use the mid-range between the basal cell average and the superficial cell average. Zheng, 2016, EpC density = ~1350/mm2; apical SA = ~790um2; Sridhar, 2018, diameter =40-60, 2-6um thick; Nieto-Bona, 2011, EpC width =26.8 +/-4.2 (range (21.6-35.0um), height=30.1, +/-5.1um (range 20.7-39.2um); Romano, 2003, EpC limbal & corneal superficial EpC = 19.9, +/-1.6um and 36.6+/-1.6um respectively, with li…	Kwok, 1984; Zheng, 2016; Sridhar, 2018; Eckard, 2006.	Cornea; Anterior-SA =132mm2; Posterior-SA =137mm2, Kwok, 1984. Superficial-EpC =1300 / mm2 [800um2]; Basal-EPC =6300 / mm2 [160um2]; Zheng, 2016. Sridhar, 2018, reports 2-3-squamous layers, 2-6um thick, 1 basal layer-cuboid; 2-3 Wing layers. In Vivo Investigations of the Corneal Epithelium [CE] With the Confocal Rostock Laser Scanning Microscope (RLSM), CE Central, Peripheral =54um-61um, Eckard, …	Shape: Squamous; Length: 20-60um; Depth: 2-6um.	Cell masses and cell type ratios are assumed the same across male, female and child. Male and female cell counts are also assumed to be the same, while child cell counts are obtained by multiplying male cell counts by the Eyes tissue mass ratio of child (12 g) to adult male (15 g), giving a ratio of 0.8. Tissue mass data from ICRP-23, 89, 110. ICRP-89	Nieto-Bona 2011;Romano 2003;Sridhar 2018;Zheng 2016;Eckard 2006;Kwok 1984;	ICRP-23, 89, 110		ICRP-89	Eyes	15	15	12	1	1	0.8	Tissues of the head	Eyes	Eyes	Epithelial & endothelial	Epithelial	15	15	12	z_Remaining Tissue
31	Cornea Basal EpC	Tissues of the Head	Eyes; Head	Cornea	Focusing	Epithelial Cell (EpC)	Simple Cuboid / Columnar	Cornea Basal Epithelial Cells	3.31764e-09	1.87924e+06	0.00623463	3.31764e-09	1.87924e+06	0.00623463	3.31764e-09	1.50339e+06	0.0049877	Cornea Basal Epithelial Cells	3.31764e-09	1.87924e+06	0.00623463	1.09212e-09	6.18192e-09	Zheng, 2016; Sridhar, 2018; Nieto-Bona, 2011; Romano, 2003.	Zheng, 2016, EpC density = 6300/mm2 = ~160um2 =~12.6um edge for cuboid cell; Sridhar, 2018, basal cell layer is cuboid or columnar; Nieto-Bona, 2011, EpC edge = ~14.7um; Romano, 2003, limbal & corneal basal EpC diameter=10.1um & 17.1um respectively, with limbal cells accounting for ~10% of the total cells.	Kwok, 1984; Zheng, 2016; Sridhar, 2018; Eckard, 2006.	Cornea; Anterior-SA =132mm2; Posterior-SA =137mm2, Kwok, 1984. Superficial-EpC =1300 / mm2 [800um2]; Basal-EPC =6300 / mm2 [160um2]; Zheng, 2016. Sridhar, 2018, reports 2-3-squamous layers, 2-6um thick, 1 basal layer-cuboid; 2-3 Wing layers. In Vivo Investigations of the Corneal Epithelium [CE] With the Confocal Rostock Laser Scanning Microscope (RLSM), CE Central, Peripheral =54um-61um, Eckard, …	Shape: Cuboid or Columnar; Length: 10-18um; Depth: 10-18um.	Cell masses and cell type ratios are assumed the same across male, female and child. Male and female cell counts are also assumed to be the same, while child cell counts are obtained by multiplying male cell counts by the Eyes tissue mass ratio of child (12 g) to adult male (15 g), giving a ratio of 0.8. Tissue mass data from ICRP-23, 89, 110. ICRP-89	Nieto-Bona 2011;Romano 2003;Sridhar 2018;Zheng 2016;Eckard 2006;Kwok 1984;	ICRP-23, 89, 110		ICRP-89	Eyes	15	15	12	1	1	0.8	Tissues of the head	Eyes	Eyes	Epithelial & endothelial	Epithelial	15	15	12	z_Remaining Tissue
32	Cornea Basal EpSC, Stem Cell	Tissues of the Head	Eyes; Head	Cornea	Focusing	Stem Cells; Epithelial (EpSC)	Simple Cuboid	Cornea Basal Epithelial Stem Cells	1.06e-09	208804	0.000221332	1.06e-09	208804	0.000221332	1.06e-09	167043	0.000177066	Cornea Basal Epithelial Stem Cells (Limbal Stem Cells)	1.06e-09	208804	0.000221332			Romano, 2003; Zheng, 2016; Sridhar, 2018; Nieto-Bona, 2011.	Romano, 2003, limbal & corneal basal EpC diameter=10.1um & 17.1um respectively, with limbal cells accounting for ~10% of the total cells. Zheng, 2016, EpC density = 6300/mm2 = ~160um2 =~12.6um edge for cuboid cell; Sridhar, 2018, basal cell layer is cuboid or columnar; Nieto-Bona, 2011, EpC edge = ~14.7um.	Romano, 2003; Kwok, 1984; Zheng, 2016; Sridhar, 2018; Eckard, 2006.	Romano, 2003, limbal & corneal basal EpC diameter=10.1um & 17.1um respectively, with limbal cells accounting for ~10% of the total cells. Cornea; Anterior-SA =132mm2; Posterior-SA =137mm2, Kwok, 1984. Superficial-EpC =1300 / mm2 [800um2]; Basal-EPC =6300 / mm2 [160um2]; Zheng, 2016. Sridhar, 2018, reports 2-3-squamous layers, 2-6um thick, 1 basal layer-cuboid; 2-3 Wing layers. In Vivo Investigati…	Shape: Cuboid; Length: 10.1um; Depth: 10.1um.	Cell masses and cell type ratios are assumed the same across male, female and child. Male and female cell counts are also assumed to be the same, while child cell counts are obtained by multiplying male cell counts by the Eyes tissue mass ratio of child (12 g) to adult male (15 g), giving a ratio of 0.8. Tissue mass data from ICRP-23, 89, 110. ICRP-89	Nieto-Bona 2011;Romano 2003;Sridhar 2018;Zheng 2016;Eckard 2006;Kwok 1984;	ICRP-23, 89, 110		ICRP-89	Eyes	15	15	12	1	1	0.8	Tissues of the head	Eyes	Eyes	Stem, germ & pericyte	Stem	15	15	12	z_Remaining Tissue
33	Corneal EnC	Tissues of the Head	Eyes; Head	Cornea	Stroma; Focusing, Cornea	Endothelial Cell (EnCs)	Simple Hexagonal	Corneal EnCs	1.64591e-09	763501	0.00125665	1.64591e-09	763501	0.00125665	1.64591e-09	610801	0.00100532	Corneal EnCs	1.64591e-09	763501	0.00125665	1.07861e-09	2.14976e-09	Sridhar, 2018; He, 2016; Nieto-Bona, 2011; Blatt, 1979; Snyder, 1975, p222.	Sridhar, 2018, thickness = ~5um, reducing to ~4um in adulthood, cell density per mm2 declines from 3000 to 4000 at 2nd decade of life to ~2600 at eighth decade (calculated average cell diameter 18 to 19um initially up to 22um finally; He, 2016, 5um thick, cell apical surface area = 312, +/-80um [16 year old patient], 1 sigma diameter range = 17um to 22um; Nieto-Bona, 2011, endothelial cell densit…	Kwok, 1984; Zheng, 2016; Blatt, 1979; Sridhar, 2018; Nieto-Bona, 2011.	Cornea; Anterior-SA =132mm2; Posterior-SA =137mm2, Kwok, 1984. Endothelial Cells=3015.p.mm2, Zheng, 2016; EnC-cell density=2700.p.mm2, Blatt, 1979; Eye, Anatomy of Cornea and Ocular Surface Endothelial-Cell Density=2600.p.mm2, corneal diameter=11.77 [males] Sridhar, 2018. Eye Long-term Changes in Corneal Morphology Induced by Overnight Orthokeratology, EnCs=2831 / mm2, FCs [KCs] =2314 / mm2, EPCs…	Shape: low columnar; Diameter: 17-24um; Depth: 4-5um.	Cell masses and cell type ratios are assumed the same across male, female and child. Male and female cell counts are also assumed to be the same, while child cell counts are obtained by multiplying male cell counts by the Eyes tissue mass ratio of child (12 g) to adult male (15 g), giving a ratio of 0.8. Tissue mass data from ICRP-23, 89, 110. ICRP-89	Snyder 1975;Blatt 1979;He 2016;Nieto-Bona 2011;Sridhar 2018;Zheng 2016;Kwok 1984;	ICRP-23, 89, 110		ICRP-89	Eyes	15	15	12	1	1	0.8	Tissues of the head	Eyes	Eyes	Epithelial & endothelial	Endothelial	15	15	12	z_Remaining Tissue
34	Iridal Pigment Epithelium cell; IPE; Eyes	Tissues of the Head	Eyes; Head	Iris	Pigment	Epithelial Cell (EpC)	Pigment; Simple Cuboid	Iridal Pigment Epithelium (IPE) Cells	4.4634e-09	622625	0.00277902	4.4634e-09	622625	0.00277902	4.4634e-09	498100	0.00222322	Iridal Pigment Epithelium (IPE) Cells	4.4634e-09	622625	0.00277902	3.41301e-09	7.65102e-09	Hu, 2008; Thumann, 2001; Rezai, 1997; Alexander, 2015; Smith-Thomas, 1997; Chirco, 2017; Flood, 1980; Watzke, 1993; Panda-Jonas, 1996; Panda-Jonas, 1994; Nagra, 2017; Wang, 2018.	Hu, 2008, states "... The RPE extends to and is contiguous with the iris pigment epithelium (IPE) and ciliary pigment epithelium (CPE)...." Thumann, 2001, and Rezai, 1997, identify retinal pigment epithelium (RPE) and iridal pigment epithelium (IPE) cells as coming from the same embryonic layer. Thumann also provides a photomicrograph demonstrating a similar monolayer hexagonal / "simple cuboid" …	Snyder, 1975, p223; Spector, 1990; Panda-Jonas, 1996; Panda-Jonas, 1994.	The Iris pigmented epithelium cell count is based on the calculated 106mm2 iris SA (12mm outer diameter, Snyder, 1975, p223; 3mm inner pupil diameter, Spector, 1990) divided by the apical SA of the iris pigmented epithelium apical SA, assumed to be equal to the average apical SA of the retinal pigmented epithelial cell of 340.6um2 (1204mm2 retina SA / 3,556,290 cells, see Panda-Jonas, 1994 & 1996…	Shape: Hexagonal / Cuboid; Diameter: 13.5 to 22.4um; Depth: 14.4 - 17.7um.	Cell masses and cell type ratios are assumed the same across male, female and child. Male and female cell counts are also assumed to be the same, while child cell counts are obtained by multiplying male cell counts by the Eyes tissue mass ratio of child (12 g) to adult male (15 g), giving a ratio of 0.8. Tissue mass data from ICRP-23, 89, 110. ICRP-89	Alexander 2015;Chirco 2017;Flood 1980;Hu 2008;Nagra 2017;Rezai 1997;Smith-Thomas 1997;Thumann 2001;Wang 2018;Watzke 1993;Panda-Jonas 1994;Panda-Jonas 1996;Snyder 1975;Spector 1990;	ICRP-23, 89, 110		ICRP-89	Eyes	15	15	12	1	1	0.8	Tissues of the head	Eyes	Eyes	Epithelial & endothelial	Epithelial	15	15	12	z_Remaining Tissue
35	Iridal Melanocyte; Eyes	Tissues of the Head	Eyes; Head	Iris	Pigment; Stroma	Neuroglia	Schwann Cell Precursor Derivative; Pigmented	Iridal Melanocyte; Iris	1.92746e-09	87862.7	0.000169352	1.92746e-09	87862.7	0.000169352	1.92746e-09	70290.2	0.000135481	Iridal Melanocyte; Iris	1.92746e-09	87862.7	0.000169352	8.20512e-10	2.97264e-09	Ishida, 1987; Toyoda, 1998.	Ishida, 1987, a Computed Image Analyzing System for Quantitation of Melanocyte Morphology in Cafe-au-Lait Macules of Neurofibromatosis, Volume; Normal maculas =1884um3 (Diameter=~15.32um); Toyoda, 1998, morphological alterations of epidermal melanocytes (MCs) in photoageing; ultrastructural, cytomorphometric; group 1, MC Major-Diam. =21um, Minor-Diam. =16um_Volume=2815um3-[no-sun]; group2, volume…	Hu, 2008; Snyder, 1975; Spector, 1990; Yang, 2018; Wilkerson; 1996.	Hu, 2008, provides and overview of the pigmented epithelium and the melanocytes associated with melanin content in the Eye; Hu reviews the Retinal Pigment EpC [RPE], the Iris Pigment EpC [IPE], and the Ciliary Pigment EpC [CPE]. The iris melanocyte (MC) count is based on calculated iris anterior SA, at a 12mm iris diameter (ICRP-23, p220-227, Snyder,1975) and a mean 3mm pupil diameter (Spector, 1…	Shape: Equiv. Sphere; Diameter: 15.16um.	Cell masses and cell type ratios are assumed the same across male, female and child. Male and female cell counts are also assumed to be the same, while child cell counts are obtained by multiplying male cell counts by the Eyes tissue mass ratio of child (12 g) to adult male (15 g), giving a ratio of 0.8. Tissue mass data from ICRP-23, 89, 110. ICRP-89	Ishida 1987;Toyoda 1998;Snyder 1975;Hu 2008;Spector 1990;Wilkerson 1996;Yang 2018;	ICRP-23, 89, 110		ICRP-89	Eyes	15	15	12	1	1	0.8	Tissues of the head	Eyes	Eyes	Neuron & glial	Glial	15	15	12	z_Remaining Tissue
36	Iris Dilator Myocytes; Eyes	Tissues of the Head	Eyes; Head	Iris	Iris Aperature Dilator Muscle	Myocytes	Smooth Muscle Cells, non-Vascular [SMCs]; Myocytes	Dilator Myocytes; Iris SMCs	3.25118e-09	427737	0.00139065	3.25118e-09	427737	0.00139065	3.25118e-09	342189	0.00111252	Iris Dilator Myocytes (Myoepithelial cell of iris); Smooth Muscle Myocytes	3.25118e-09	427737	0.00139065	2.65402e-10	6.718e-09	Portincasa, 2004; Yamauchi, 1969; Ruegg, 1996; Greger, 1996; Guyton, 2006; Berne, 2006; Tortora, 2009, p330; Ross, 2006, p300; Fawcett, 1994, p260.	Medium Smooth Muscle; use 80um long, 7um diameter cylindrical shape for cell volume calc. Portincasa, 2004, gall bladder smooth muscle Cell-size_60-100um long, 3-10um diameter; Yamauchi, 1969, mean diameter of mouse vas deferens smooth muscle cells at 6 months=6.2um; Ruegg, Comp. Human Phys, p895, 100-600um long, 3-10um diameter; Berne & Levey, 40-600um long, 2-10um diameter; Guyton; 20-500um lon…	Thainimit, 2013; Santaella, 2010; Snyder, 1975; Spector, 1990.	The Iris Dilator Myocyte count is based on a calculated iris SA, at a 12mm iris diameter (ICRP-23, p220-227, Snyder, 1975), a mean 3mm pupil diameter (Spector, 1990, 2-4mm typical), and an estimated iris sphincter width of 1mm (see Thainimit, 2013, Figures 1, 2, and 3, a reported band width diameter of 0.75 to 1.0mm, and a sphincter thickness of 0.1 to 1.7mm). The iris simple SA (excluding folds …	Shape: fusiform; Diameter: 3-10; Length: 60-100.	Cell masses and cell type ratios are assumed the same across male, female and child. Male and female cell counts are also assumed to be the same, while child cell counts are obtained by multiplying male cell counts by the Eyes tissue mass ratio of child (12 g) to adult male (15 g), giving a ratio of 0.8. Tissue mass data from ICRP-23, 89, 110. ICRP-89	Berne 2006;Fawcett 1994;Greger 1996;Guyton 2006;Ross 2006;Tortora 2009;Portincasa 2004;Ruegg 1996;Yamauchi 1969;Snyder 1975;Santaella 2010;Spector 1990;Thainimit 2013;	ICRP-23, 89, 110		ICRP-89	Eyes	15	15	12	1	1	0.8	Tissues of the head	Eyes	Eyes	Myocyte	Smooth myocyte	15	15	12	z_Remaining Tissue
37	Sphincter; Iris SMC; Eyes	Tissues of the Head	Eyes; Head	Iris	Iris Aperature Sphincter	Myocytes	Smooth Muscle Cells, non-Vascular [SMCs]; Myocytes	Sphincter Myocytes; Iris SMCs	3.25118e-09	3.19957e+06	0.0104024	3.25118e-09	3.19957e+06	0.0104024	3.25118e-09	2.55966e+06	0.00832191	Iris Sphincter Myocytes; Smooth Muscle Myocytes	3.25118e-09	3.19957e+06	0.0104024	2.65402e-10	6.718e-09	Portincasa, 2004; Yamauchi, 1969; Ruegg, 1996; Greger, 1996; Guyton, 2006; Berne, 2006; Tortora, 2009, p330; Ross, 2006, p300; Fawcett, 1994, p260.	Medium Smooth Muscle; use 80um long, 7um diameter cylindrical shape for cell volume calc. Portincasa, 2004, gall bladder smooth muscle Cell-size_60-100um long, 3-10um diameter; Yamauchi, 1969, mean diameter of mouse vas deferens smooth muscle cells at 6 months=6.2um; Ruegg, Comp. Human Phys, p895, 100-600um long, 3-10um diameter; Berne & Levey, 40-600um long, 2-10um diameter; Guyton; 20-500um lon…	Thainimit, 2013; Snyder, 1975; Spector, 1990.	The Iris Sphincter Myocyte count is based on the iris SA, at a 12mm iris diameter (ICRP-23, p220-227, Snyder, 1975), a mean 3mm pupil diameter (Spector, 1990, 2-4mm typical), and an estimated iris sphincter width of 1mm (see Thainimit, 2013, Figures 1, 2, and 3, a reported band width diameter of 0.75 to 1.0mm, and a sphincter thickness of 0.1 to 1.7mm). The iris sphincter simple SA (excluding fol…	Shape: Cylindrical / Fusiform; Diameter: 3-10; Length: 60-100.	Cell masses and cell type ratios are assumed the same across male, female and child. Male and female cell counts are also assumed to be the same, while child cell counts are obtained by multiplying male cell counts by the Eyes tissue mass ratio of child (12 g) to adult male (15 g), giving a ratio of 0.8. Tissue mass data from ICRP-23, 89, 110. ICRP-89	Berne 2006;Fawcett 1994;Greger 1996;Guyton 2006;Ross 2006;Tortora 2009;Portincasa 2004;Ruegg 1996;Yamauchi 1969;Snyder 1975;Spector 1990;Thainimit 2013;	ICRP-23, 89, 110		ICRP-89	Eyes	15	15	12	1	1	0.8	Tissues of the head	Eyes	Eyes	Myocyte	Smooth myocyte	15	15	12	z_Remaining Tissue
38	Sphincter; Ciliary Body SMC; Eyes	Tissues of the Head	Eyes; Head	Ciliary Body	Focusing / Accomodation muscles	Myocytes	Smooth Muscle Cells, non-Vascular [SMCs]; Myocytes	Sphincter Myocytes; Ciliary Body SMCs	3.25118e-09	4.86819e+07	0.158273	3.25118e-09	4.86819e+07	0.158273	3.25118e-09	3.89455e+07	0.126619	Ciliary Body Sphincter Myocytes; Smooth Muscle Myocytes	3.25118e-09	4.86819e+07	0.158273	2.65402e-10	6.718e-09	Portincasa, 2004; Yamauchi, 1969; Ruegg, 1996; Greger, 1996; Guyton, 2006; Berne, 2006; Tortora, 2009, p330; Ross, 2006, p300; Fawcett, 1994, p260.	Medium Smooth Muscle; use 80um long, 7um diameter cylindrical shape for cell volume calc. Portincasa, 2004, gall bladder smooth muscle Cell-size_60-100um long, 3-10um diameter; Yamauchi, 1969, mean diameter of mouse vas deferens smooth muscle cells at 6 months=6.2um; Ruegg, Comp. Human Phys, p895, 100-600um long, 3-10um diameter; Berne & Levey, 40-600um long, 2-10um diameter; Guyton; 20-500um lon…	Sheppard, 2011; Snyder, 1975, p220-227; Borges-Giampani, 2013; Struble, 2014.	The ciliary muscle is triangular in cross section shape with a height of ~0.989mm to 1.08mm and a base of ~4.61mm (4.53mm to 4.69mm) (Sheppard, 2011). It is annular in shape with an inner radius equal to roughly 6mm, based on a 12mm iris diameter, reported for Reference Man (Snyder, 1975, p220-227); and an outer radius of ~10.61mm (6mm + 4.61mm). The ciliary muscle volume is estimated at the musc…	Shape: Cylindrical / Fusiform; Diameter: 3-10; Length: 60-100.	Cell masses and cell type ratios are assumed the same across male, female and child. Male and female cell counts are also assumed to be the same, while child cell counts are obtained by multiplying male cell counts by the Eyes tissue mass ratio of child (12 g) to adult male (15 g), giving a ratio of 0.8. Tissue mass data from ICRP-23, 89, 110. ICRP-89	Berne 2006;Fawcett 1994;Greger 1996;Guyton 2006;Ross 2006;Tortora 2009;Portincasa 2004;Ruegg 1996;Yamauchi 1969;Snyder 1975;Borges-Giampani 2013;Sheppard 2011;Struble 2014;	ICRP-23, 89, 110		ICRP-89	Eyes	15	15	12	1	1	0.8	Tissues of the head	Eyes	Eyes	Myocyte	Smooth myocyte	15	15	12	z_Remaining Tissue
39	Ciliary Pigment Epithelium cell; Eyes	Tissues of the Head	Eyes; Head	Ciliary Body	Inner Surface Outer Layer	Epithelial Cell (EpC)	Pigment; Simple Cuboid	Ciliary Pigment Epithelium Cells; Iridal Pigment Epithelium (IPE) Cells	4.4634e-09	3.52333e+06	0.015726	4.4634e-09	3.52333e+06	0.015726	4.4634e-09	2.81866e+06	0.0125808	Ciliary Pigment Epithelium Cells; Iridal Pigment Epithelium (IPE) Cells	4.4634e-09	3.52333e+06	0.015726	3.41301e-09	7.65102e-09	Hu, 2008; Cicero, 2009; Alexander, 2015; Smith-Thomas, 1997; Chirco, 2017; Flood, 1980; Watzke, 1993; Panda-Jonas, 1996; Panda-Jonas, 1994; Nagra, 2017; Wang, 2018.	Hu, 2008, states "... The RPE extends to and is contiguous with the iris pigment epithelium (IPE) and ciliary pigment epithelium (CPE)...." Cicero, 2009, supports the similarity of CPE cells with other pigmented cells like the RPE cells. Cell size in this table uses RPE cell size and references for CPE until better data is obtained. Alexander, 2015, states "The RPE [retinal pigment epithelium] co…	Borges-Giampani, 2013; Panda-Jonas, 1996; Panda-Jonas, 1994.	The ciliary pigmented epithelium cell count is based on the reported 6cm2 ciliary SA (Borges-Giampani, 2013) divided by the apical SA of the iris pigmented epithelium apical SA, assumed to be equal to the average apical SA of the retinal pigmented epithelial cell of 340.6um2 (1204mm2 retina SA / 3,556,290 cells, see Panda-Jonas, 1994 & 1996).	Shape: Hexagonal / Cuboid; Diameter: 13.5 to 22.4um; Depth: 14.4 - 17.7um.	Cell masses and cell type ratios are assumed the same across male, female and child. Male and female cell counts are also assumed to be the same, while child cell counts are obtained by multiplying male cell counts by the Eyes tissue mass ratio of child (12 g) to adult male (15 g), giving a ratio of 0.8. Tissue mass data from ICRP-23, 89, 110. ICRP-89	Alexander 2015;Chirco 2017;Cicero 2009;Flood 1980;Hu 2008;Nagra 2017;Smith-Thomas 1997;Wang 2018;Watzke 1993;Panda-Jonas 1994;Panda-Jonas 1996;Borges-Giampani 2013;	ICRP-23, 89, 110		ICRP-89	Eyes	15	15	12	1	1	0.8	Tissues of the head	Eyes	Eyes	Epithelial & endothelial	Epithelial	15	15	12	z_Remaining Tissue
40	Ciliary Melanocyte; Eyes	Tissues of the Head	Eyes; Head	Ciliary Body	Inner Surface Outer Layer	Neuroglia	Schwann Cell Precursor Derivative; Pigmented	Ciliary Melanocyte; Eyes	1.92746e-09	4080000	0.00786403	1.92746e-09	4080000	0.00786403	1.92746e-09	3264000	0.00629123	Ciliary Melanocyte; Eyes	1.92746e-09	4080000	0.00786403	8.20512e-10	2.97264e-09	Ishida, 1987; Toyoda, 1998.	Ishida, 1987, a Computed Image Analyzing System for Quantitation of Melanocyte Morphology in Cafe-au-Lait Macules of Neurofibromatosis, Volume; Normal maculas =1884um3 (Diameter=~15.32um); Toyoda, 1998, morphological alterations of epidermal melanocytes (MCs) in photoageing; ultrastructural, cytomorphometric; group 1, MC Major-Diam. =21um, Minor-Diam. =16um_Volume=2815um3-[no-sun]; group2, volume…	Hu, 2008; Yiu, 2016; Borges-Giampani, 2013.	Hu, 2008, provides and overview of the pigmented epithelium and the melanocytes associated with melanin content in the Eye; Hu reviews the Retinal Pigment EpC [RPE], the Iris Pigment EpC [IPE], and the Ciliary Pigment EpC [CPE]. The ciliary melanocyte count is based on Choroidal Melanocyte density in Yiu, 2016, 34 MCs per 10,000um2, or 3400 per mm2, x 600mm2, for the anterior and posterior of the…	Shape: Equiv. Sphere; Diameter: 15.16um.	Cell masses and cell type ratios are assumed the same across male, female and child. Male and female cell counts are also assumed to be the same, while child cell counts are obtained by multiplying male cell counts by the Eyes tissue mass ratio of child (12 g) to adult male (15 g), giving a ratio of 0.8. Tissue mass data from ICRP-23, 89, 110. ICRP-89	Ishida 1987;Toyoda 1998;Hu 2008;Borges-Giampani 2013;Yiu 2016;	ICRP-23, 89, 110		ICRP-89	Eyes	15	15	12	1	1	0.8	Tissues of the head	Eyes	Eyes	Neuron & glial	Glial	15	15	12	z_Remaining Tissue
41	Ciliary Non-Pigmented EpC; Eyes	Tissues of the Head	Eyes; Head	Ciliary Body	Inner Surface Inner Layer	Epithelial Cell (EpC)	Simple Columnar	Ciliary Non-pigmented Epithelial Cell	8.019e-10	187500000	0.150356	8.019e-10	187500000	0.150356	8.019e-10	150000000	0.120285	Ciliary Non-pigmented Epithelial Cell	8.019e-10	187500000	0.150356	6.72672e-10	9.46176e-10	Farahbakhsh, 1987.	Farahbakhsh, 1987, depicts a normal simple columnar non-pigmented epithelial layer height in the 13 to 14um range (see Fig.3). Additionally, Fig.2 photomicrograph shows cells as columnar, with a width in the range of half the height estimated at~7-8um. These parameters yield a cell mass of ~0.80ng (13.5e-6m x 7.5e-6m x 7.5e-6m x 1e6cm3/m3 1.056 SG = 0.80ng). A cross check against gastrointestinal…	Borges-Giampani, 2013; Farahbakhsh, 1987.	The ciliary epithelium cell count is based on the reported 6cm2 ciliary SA (Borges-Giampani, 2013) divided by the apical SA of the ciliary epithelium apical SA estimated at 56um2 (7.5um x 7.5um).	Shape: 13um; Length: 7-8um; Depth: 7-8um.	Cell masses and cell type ratios are assumed the same across male, female and child. Male and female cell counts are also assumed to be the same, while child cell counts are obtained by multiplying male cell counts by the Eyes tissue mass ratio of child (12 g) to adult male (15 g), giving a ratio of 0.8. Tissue mass data from ICRP-23, 89, 110. ICRP-89	Farahbakhsh 1987;Borges-Giampani 2013;	ICRP-23, 89, 110		ICRP-89	Eyes	15	15	12	1	1	0.8	Tissues of the head	Eyes	Eyes	Epithelial & endothelial	Epithelial	15	15	12	z_Remaining Tissue
42	Anterior Lens EpC	Tissues of the Head	Eyes; Head	Lens	Focusing / Accomodation	Epithelial Cell (EpC)	Simple Cuboid	Anterior Lens Epithelial Cell	3.41449e-09	743700	0.00253936	3.41449e-09	743700	0.00253936	3.41449e-09	594960	0.00203149	Anterior Lens Epithelial Cell	3.41449e-09	743700	0.00253936	1.78464e-09	4.32538e-09	Hermans, 2009; Andley, 2008; Rao, 2008; Brown, 1987; Bhat, 2001 (see Struck, 2000); Vasavada, 1991; Fagerholm, 1981; Fawcett, 1994.	Hermans, 2009, lens overview, volume, surface area calculations; Andley, 2008, epithelial cell shape overview, see Fig. 1; Rao, 2008, lens cells, packing, morphology, see Fig. 1; Brown, 1987, cell apical surface diameter range = 8-21um, 9-17um for 97% of values; Bhat, 2001, (see Struck, 2000) 4162+/-504 per mm2, apical surface area =~240um2, cuboid edge=~15.5um (diameter based on circular surface…	Bhat, 2001 (see Struck, 2000); Vasavada, 1991; Fawcett, 1994; Snyder, 1975; Hermans, 2009; Augusteyn, 2010; Bassnett, 2011; Andley, 2008; Vasantha Rao, 2008; Fagerholm, 1981.	Anterior lens epithelial cell count is based on an 85mm2 anterior lens surface area (SA) divided by the average of three reported apical SA cell studies of the cuboid epithelial cells (see Struck, 2000, with cuboid edge of 15.5mm; Vasavada, 1991, with cuboid edge of 15mm; and Fawcett, 1994, with equivalent edge of ~13mm). Two human anterior lens surface cell count studies (see below) are added to…	Shape: Cuboid; Diameter: 14.7-18.1um typical, 9-17um (97%), 8-21um total range (see notes); Length: 10-15.8; Depth: 13-15.8.	Cell masses and cell counts are assumed the same across male and female due to male and female eye lens mass being the same. Male eye lens data is found in ICRP-23 Tabel 105; male and female eye lens data is also provided in ICRP-110 tissue tables, (see Table 3, Zankl, 2010). Child eye lens data is not addressed in ICRP-23 Tissue Table 105, nor in ICRP-89 Tissue Table 2.8, nor in Zankl, 2010, Tab…	Fawcett 1994;Andley 2008;Bhat 2001;Brown 1987;Fagerholm 1981;Hermans 2009;Rao 2008;Vasavada 1991;Snyder 1975;Augusteyn 2010;Bassnett 2011;	ICRP-23, 110		Cell masses and cell counts are assumed the same across male and female due to male and female eye lens mass being the same. Male eye lens data is found in ICRP-23 Tabel 105; male and female eye lens data is also provided in ICRP-110 tissue tables, (see Table 3, Zankl, 2010). Child eye lens data is not addressed in ICRP-23 Tissue Table 105, nor in ICRP-89 Tissue Table 2.8, nor in Zankl, 2010, Tab…	Eyes; Lens	0.4	0.4	0.32	1	1	0.8	Tissues of the head	Eyes	Eyes	Epithelial & endothelial	Epithelial	15	15	12	z_Remaining Tissue
43	Crystallin Lens Fiber Cell	Tissues of the Head	Eyes; Head	Lens	Focusing / Accomodation	Epithelial Cell (EpC); Non-Nucleated at maturity	Columnar, transition to anucleated	Crystallin-containing Lens Fiber Cell	5.48625e-08	6.66667e+06	0.36575	5.48625e-08	6.66667e+06	0.36575	5.48625e-08	5.33333e+06	0.2926	Crystallin-containing Lens Fiber Cell	5.48625e-08	6.66667e+06	0.36575	1.40008e-08	1.1e-07	Hermans, 2009; Andley, 2008; Rao, 2008; Fawcett, 1994; Al-Ghoul, 1996; Augusteyn, 2010; Forrester, 2016.	Hermans, 2009, lens overview, volume, surface area calculations; Andley, 2008, epithelial cell shape overview, fiber lengths up to 1000um; Rao, 2008, provides a morphological sketch showing lens cells, packing, morphology. Fawcett, reports fiber cell lengths up to 10,000um. Al-Ghoul, 1996, discusses embryonic fiber cell mass (lens nucleus) = 74um2 x 170um, reported range for juvenile, fetal and e…	Hermans, 2009; Augusteyn, 2010; Bassnett, 2011; Fawcett, 1994; Al-ghoul 1996.	Lens cell volume is estimated at 95% of 160mm3 to 190mm3. Average fiber cell volume is estimated at 5.36e-5mm3. Hermans, 2009, reports lens volume = 160mm3; Augusteyn, 2010, reports lens volume =~190mm3 (~200mg, fig.3). Bassnett, 2011, reports that fiber cells account for more than 95% of lens volume. The foetal and juvenile fiber cell volume is estimated at 25um2 x 150um. Augusteyn, 2010, places…	Length: 7,000-10,000um outer regions; 170-7000 inner regions.; Depth: 8-12um wide, 2um thick, outer regions.	Cell masses and cell counts are assumed the same across male and female due to male and female eye lens mass being the same. Male eye lens data is found in ICRP-23 Tabel 105; male and female eye lens data is also provided in ICRP-110 tissue tables, (see Table 3, Zankl, 2010). Child eye lens data is not addressed in ICRP-23 Tissue Table 105, nor in ICRP-89 Tissue Table 2.8, nor in Zankl, 2010, Tab…	Fawcett 1994;Al-Ghoul 1996;Andley 2008;Augusteyn 2010;Forrester 2016;Hermans 2009;Rao 2008;Bassnett 2011;	ICRP-23, 110		Cell masses and cell counts are assumed the same across male and female due to male and female eye lens mass being the same. Male eye lens data is found in ICRP-23 Tabel 105; male and female eye lens data is also provided in ICRP-110 tissue tables, (see Table 3, Zankl, 2010). Child eye lens data is not addressed in ICRP-23 Tissue Table 105, nor in ICRP-89 Tissue Table 2.8, nor in Zankl, 2010, Tab…	Eyes; Lens	0.4	0.4	0.32	1	1	0.8	Tissues of the head	Eyes	Eyes	Epithelial & endothelial	Epithelial	15	15	12	z_Remaining Tissue
44	Retinal Pigment EpC	Tissues of the Head	Eyes; Head	Retina	Pigment	Neuroglia	Ependymal Epithelium Cells; Pigment; Simple Hexagonal or Simple Cuboid	Retinal Pigment Epithelial (RPE) Cells	4.4634e-09	7112580	0.0317463	4.4634e-09	7112580	0.0317463	4.4634e-09	5690064	0.025397	Retinal Pigment Epithelial (RPE) Cells	4.4634e-09	7112580	0.0317463	3.41301e-09	7.65102e-09	Alexander, 2015; Smith-Thomas, 1997; Chirco, 2017; Flood, 1980; Watzke, 1993; Panda-Jonas, 1996; Panda-Jonas, 1994; Nagra, 2017; Wang, 2018.	Alexander, 2015, states "The RPE [retinal pigment epithelium] consists of a monolayer of highly specialized cuboidal cells". Smith-Thomas, 1997, confirms this, reporting the human retinal pigment epithelial cell layer is "... located between the neural retina and choroid and is composed of a single layer of cuboidal epithelial cells." Chirco, 2017, reports "...These columnar epithelial cells are …	Panda-Jonas, 1996; Nagra, 2017; Panda-Jonas, 1994; Istrate, 2020.	Panda-Jonas, 1996, 3,556,290 +/- 490,700 (mean +/- S.D.; range, 2,130,500 to 4,653,200). Eye; Determination of retinal surface area-[RSA] =1363 mm2 [1204mm2-Panda-Jonas, 1994], Total Ocular SA-[TSA] 2058 m2, Nagra, 2017. Istrate's, 2020, review, reports RPE counts at 4e6 to 6e6 per eye (no reference provided). The count here remains at 3.6e6 until additional primary research is obtained.	Shape: Hexagonal / Cuboid; Diameter: 13.5 to 22.4um; Depth: 14.4 - 17.7um.	Cell masses and cell type ratios are assumed the same across male, female and child. Male and female cell counts are also assumed to be the same, while child cell counts are obtained by multiplying male cell counts by the Eyes tissue mass ratio of child (12 g) to adult male (15 g), giving a ratio of 0.8. Tissue mass data from ICRP-23, 89, 110. ICRP-89	Alexander 2015;Chirco 2017;Flood 1980;Nagra 2017;Smith-Thomas 1997;Wang 2018;Watzke 1993;Panda-Jonas 1994;Panda-Jonas 1996;Istrate 2020;	ICRP-23, 89, 110		ICRP-89	Eyes	15	15	12	1	1	0.8	Tissues of the head	Eyes	Eyes	Neuron & glial	Glial	15	15	12	z_Remaining Tissue
45	Rod Photoreceptor	Tissues of the Head	Eyes; Head	Retina	Sensory; Photoreceptors; Rods	Neurons	Neuroepithelial Photoreceptor	Rod Cell Photoreceptors	3.33009e-10	180690000	0.0601714	3.33009e-10	180690000	0.0601714	3.33009e-10	144552000	0.0481371	Rod Cell Photoreceptors	3.33009e-10	180690000	0.0601714			Milo, 2015, p49, 50.	Milo, 2015, p49, 50; Cell Biology By The Numbers, Rod Photoreceptor, 2um diameter, 100um long.	Curcio, 1990; Jonas, 1992; Panda-Jonas, 1994; Williamson, 1983; Osterberg, 1935; Feher, 2017.	Curcio, 1990, rod count = 92e6 [range 77.9-107.3e6, (based on 8-eyes, age 27-44)]; Jonas, 1992, 60.12e6, +/- 12.907e6 (based on 21 eyes); Panda-Jonas, 1994, 57,447.000, +/- 10,481,000 (based on 48 eyes); Williamson & Cummins, 1983, rod count =120e6; Osterberg, 1935, 110-125e6 (based on 1 eye); Feher, 2017, 80-110 million. All reported reference values are for a single eye; the average of the refe…	Shape: Cylindrical; Diameter: 2; Length: 100.	Cell masses and cell type ratios are assumed the same across male, female and child. Male and female cell counts are also assumed to be the same, while child cell counts are obtained by multiplying male cell counts by the Eyes tissue mass ratio of child (12 g) to adult male (15 g), giving a ratio of 0.8. Tissue mass data from ICRP-23, 89, 110. ICRP-89	Milo 2015;Curcio 1990;Feher 2017;Jonas 1992;Osterberg 1935;Panda-Jonas 1994;Williamson 1983;	ICRP-23, 89, 110		ICRP-89	Eyes	15	15	12	1	1	0.8	Tissues of the head	Eyes	Eyes	Neuron & glial	Neuron	15	15	12	z_Remaining Tissue
46	Cone; L Photoreceptors	Tissues of the Head	Eyes; Head	Retina	Sensory; Photoreceptors; Cones	Neurons	Neuroepithelial Photoreceptor	Cone Cells, L (Red) Photoreceptors	3.78194e-10	5423040	0.00205096	3.78194e-10	5423040	0.00205096	3.78194e-10	4338432	0.00164077	Cone Cells, L (Red) Photoreceptors	3.78194e-10	5423040	0.00205096	2.95934e-10	4.73983e-10	Mustafi, 2009; Liu, 2018; Hendrickson, 2008.	Mustafi, 2009, 41-50um long, 1.0-1.2um width; Liu, 2018, Cone Photoreceptor Cell Diameter Measurement =6.5-8.5um; Wikipedia, Cone cell, pulled 1/12/2020, 40-50um long, 0.5-4.0um diameter. Hendrickson, 2008, states "…In central retina the ROp-IR [RodOpsen-Immunoreactive] rod OS [outer segment] (red) and L&M cone OS (green) are similar in length. In peripheral retina, cone OS are about half the len…	Curcio, 1990; Jonas, 1992; Panda-Jonas, 1994; Mullen, 2002; Curcio, 1991; Sabesan, 2015; Williamson, 1983; Osterberg, 1935; Feher, 2017.	Curcio, 1990, 4.6e6 (range 4.08-5.29 million (8 eyes)); Jonas, 1992, 3,173,000, +/-555,000 cones (2,235,495-4,284,437 (21-eyes)); Panda-Jonas, 1997, 3,246,000 +/- 618,000 (range, 1,774,000 to 4,654,000 cones (48 eyes)). Mullen, 2002; cone percentages, Red (Long wave, L) =62-42%, use 62%, Green (Medium wavelength, M) =31 to 41%, use 33%, Blue (Short wavelength, S) =7%. Curcio, 1991, S-cones =7%; S…	Shape: 1/2 cylindrical; 1/2 conical; Diameter: Cone base; 6.5 to 8.5um; Length: 40, 50.	Cell masses and cell type ratios are assumed the same across male, female and child. Male and female cell counts are also assumed to be the same, while child cell counts are obtained by multiplying male cell counts by the Eyes tissue mass ratio of child (12 g) to adult male (15 g), giving a ratio of 0.8. Tissue mass data from ICRP-23, 89, 110. ICRP-89	Hendrickson 2008;Liu 2018;Mustafi 2009;Curcio 1990;Feher 2017;Curcio 1991;Jonas 1992;Mullen 2002;Osterberg 1935;Panda-Jonas 1994;Sabesan 2015;Williamson 1983;	ICRP-23, 89, 110		ICRP-89	Eyes	15	15	12	1	1	0.8	Tissues of the head	Eyes	Eyes	Neuron & glial	Neuron	15	15	12	z_Remaining Tissue
47	Cone; M Photoreceptors	Tissues of the Head	Eyes; Head	Retina	Sensory; Photoreceptors; Cones	Neurons	Neuroepithelial Photoreceptor	Cone Cells, M (Green) Photoreceptors	3.78194e-10	2754560	0.00104176	3.78194e-10	2754560	0.00104176	3.78194e-10	2203648	0.000833406	Cone Cells, M (Green) Photoreceptors	3.78194e-10	2754560	0.00104176	2.95934e-10	4.73983e-10	Mustafi, 2009; Liu, 2018; Hendrickson, 2008.	Mustafi, 2009, 41-50um long, 1.0-1.2um width; Liu, 2018, Cone Photoreceptor Cell Diameter Measurement =6.5-8.5um; Wikipedia, Cone cell, pulled 1/12/2020, 40-50um long, 0.5-4.0um diameter.	Curcio, 1990; Jonas, 1992; Panda-Jonas, 1994; Mullen, 2002; Curcio, 1991; Sabesan, 2015; Williamson, 1983; Osterberg, 1935; Feher, 2017.	Curcio, 1990, 4.6e6 (range 4.08-5.29 million (8 eyes)); Jonas, 1992, 3,173,000, +/-555,000 cones (2,235,495-4,284,437 (21-eyes)); Panda-Jonas, 1997, 3,246,000 +/- 618,000 (range, 1,774,000 to 4,654,000 cones (48 eyes)). Mullen, 2002; cone percentages, Red (Long wave, L) =62-42%, use 62%, Green (Medium wavelength, M) =31 to 41%, use 33%, Blue (Short wavelength, S) =7%. Curcio, 1991, S-cones =7%; S…	Shape: 1/2 cylindrical; 1/2 conical; Diameter: Cone base; 6.5 to 8.5um; Length: 40, 50.	Cell masses and cell type ratios are assumed the same across male, female and child. Male and female cell counts are also assumed to be the same, while child cell counts are obtained by multiplying male cell counts by the Eyes tissue mass ratio of child (12 g) to adult male (15 g), giving a ratio of 0.8. Tissue mass data from ICRP-23, 89, 110. ICRP-89	Hendrickson 2008;Liu 2018;Mustafi 2009;Curcio 1990;Feher 2017;Curcio 1991;Jonas 1992;Mullen 2002;Osterberg 1935;Panda-Jonas 1994;Sabesan 2015;Williamson 1983;	ICRP-23, 89, 110		ICRP-89	Eyes	15	15	12	1	1	0.8	Tissues of the head	Eyes	Eyes	Neuron & glial	Neuron	15	15	12	z_Remaining Tissue
48	Cone; S Photoreceptors	Tissues of the Head	Eyes; Head	Retina	Sensory; Photoreceptors; Cones	Neurons	Neuroepithelial Photoreceptor	Cone Cells, S (Blue) Photoreceptors	3.78194e-10	430400	0.000162775	3.78194e-10	430400	0.000162775	3.78194e-10	344320	0.00013022	Cone Cells, S (Blue) Photoreceptors	3.78194e-10	430400	0.000162775	2.95934e-10	4.73983e-10	Mustafi, 2009; Liu, 2018; Hendrickson, 2008.	Mustafi, 2009, 41-50um long, 1.0-1.2um width; Liu, 2018, Cone Photoreceptor Cell Diameter Measurement =6.5-8.5um; Wikipedia, Cone cell, pulled 1/12/2020, 40-50um long, 0.5-4.0um diameter.	Curcio, 1990; Jonas, 1992; Panda-Jonas, 1994; Mullen, 2002; Curcio, 1991; Sabesan, 2015; Williamson, 1983; Osterberg, 1935; Feher, 2017.	Curcio, 1990, 4.6e6 (range 4.08-5.29 million (8 eyes)); Jonas, 1992, 3,173,000, +/-555,000 cones (2,235,495-4,284,437 (21-eyes)); Panda-Jonas, 1997, 3,246,000 +/- 618,000 (range, 1,774,000 to 4,654,000 cones (48 eyes)). Mullen, 2002; cone percentages, Red (Long wave, L) =62-42%, use 62%, Green (Medium wavelength, M) =31 to 41%, use 33%, Blue (Short wavelength, S) =7%. Curcio, 1991, S-cones =7%; S…	Shape: 1/2 cylindrical; 1/2 conical; Diameter: Cone base; 6.5 to 8.5um; Length: 40, 50.	Cell masses and cell type ratios are assumed the same across male, female and child. Male and female cell counts are also assumed to be the same, while child cell counts are obtained by multiplying male cell counts by the Eyes tissue mass ratio of child (12 g) to adult male (15 g), giving a ratio of 0.8. Tissue mass data from ICRP-23, 89, 110. ICRP-89	Hendrickson 2008;Liu 2018;Mustafi 2009;Curcio 1990;Feher 2017;Curcio 1991;Jonas 1992;Mullen 2002;Osterberg 1935;Panda-Jonas 1994;Sabesan 2015;Williamson 1983;	ICRP-23, 89, 110		ICRP-89	Eyes	15	15	12	1	1	0.8	Tissues of the head	Eyes	Eyes	Neuron & glial	Neuron	15	15	12	z_Remaining Tissue
49	Amacrine Cell; Retina	Tissues of the Head	Eyes; Head	Retina	Inter-Neuron	Neurons	Interneurons	Amacrine Cell; Retina	7.20872e-10	2.8896e+07	0.0208303	7.20872e-10	2.8896e+07	0.0208303	7.20872e-10	2.31168e+07	0.0166642	Amacrine Cell; Retina	7.20872e-10	2.8896e+07	0.0208303	5.60386e-10	2.42594e-09	Kolb, 1997; Kolb, 2015; Kolb et.al. 1995.	Kolb, 1997, (and video "Roles of Amacrine Cells" by Helga Kolb, 2015); ~10um cell body; range 8-20um (see Figures 1-4, with scale bars) dendritic field out to 1000um diameter; average across multiple subtypes estimated at 300um, subtype categories, 30-150um, 150-300um, 300-500um, >500um; Organization of the Retina and Visual System; Webvision; Univ.Utah.Med.edu., Kolb et.al., 1995; Use 10um diame…	Lee, 2019; Ahmad, 2003; Masland, 2011.	In this table, Amacrine Cells, Muller Cells and Horizontal Cells are ratioed off the Bipolar cells using the percentages in Masland, 2011, Fig.3, Bipolar Cells equal 40% of inner layer cells; Horizontal Cells equal 9%, Amacrine =28%; Muller Cells = 22%. Bipolar cell count is ratioed off the cone cells (see Lee and Ahmad). Lee, 2019, estimates ~15:1 ratio rods to rod-bipolar-cells (range = 9:1 in …	Diameter: 10-15um.	Cell masses and cell type ratios are assumed the same across male, female and child. Male and female cell counts are also assumed to be the same, while child cell counts are obtained by multiplying male cell counts by the Eyes tissue mass ratio of child (12 g) to adult male (15 g), giving a ratio of 0.8. Tissue mass data from ICRP-23, 89, 110. ICRP-89	Kolb 1997;Kolb 2015;Ahmad 2003;Lee 2019;Masland 2011;	ICRP-23, 89, 110		ICRP-89	Eyes	15	15	12	1	1	0.8	Tissues of the head	Eyes	Eyes	Neuron & glial	Neuron	15	15	12	z_Remaining Tissue
50	Muller Cell; Radial Glia; Retina	Tissues of the Head	Eyes; Head	Retina	Special Glia/Light Transmission	Neuroglia	Ependymal Cells; Astrocyte-like-cells; Retina Specific	Muller Cells (Radial Glia); Retina	1.0726e-09	22704000	0.0243522	1.0726e-09	22704000	0.0243522	1.0726e-09	18163200	0.0194818	Muller Cells (Radial Glia); Retina	1.0726e-09	22704000	0.0243522	5.9114e-10	1.76216e-09	Robinson, 1990; Distler, 1996; Edwards, 1990; Millhouse, 1971; Bonanomi, 2006.	Robinson, 1990, provides scaled photomicrographs for morphology and size. Muller Cells, Avg.Diameter=~1.77um+/-0.5, range 0.88um+/-0.4 to 2.1um+/-0.6_Length=~200um_Cell Body Estimated at 10um diameter (Distler, 1996). Use Olfactory Neuron size, recalculated with an axon distance dropping to 100um (50% of the thickness of the ~166 to 250um retina, with rod cells taking 100 of the ~200um total; 166…	Distler, 1996; Lee, 2019; Ahmad, 2003; Masland, 2011.	Glia Cells of the Monkey, average diameter=~1.77um_Length=~200um, human count per retina=10e6 to 13e6 per eye times two eyes or 20e6 to 26e6, Distler, 1996. In this table, Amacrine Cells, Muller Cells and Horizontal Cells are ratioed off the Bipolar cells using the percentages in Masland, 2011, Fig.3, Bipolar Cells equal 40% of inner layer cells; Horizontal Cells equal 9%, Amacrine =28%; Muller C…	Shape: spherical with cylindrical basal extension.	Cell masses and cell type ratios are assumed the same across male, female and child. Male and female cell counts are also assumed to be the same, while child cell counts are obtained by multiplying male cell counts by the Eyes tissue mass ratio of child (12 g) to adult male (15 g), giving a ratio of 0.8. Tissue mass data from ICRP-23, 89, 110. ICRP-89	Bonanomi 2006;Distler 1996;Edwards 1990;Robinson 1990;Millhouse 1971;Ahmad 2003;Lee 2019;Masland 2011;;Grover 2010	ICRP-23, 89, 110		ICRP-89	Eyes	15	15	12	1	1	0.8	Tissues of the head	Eyes	Eyes	Neuron & glial	Glial	15	15	12	z_Remaining Tissue
51	Astrocytes; Retina	Tissues of the Head	Eyes; Head	Retina	Ganglion layer Blood Retinal Barrier	Neuroglia	Astrocytes	Astrocytes	1.5576e-08	732000	0.0114016	1.5576e-08	732000	0.0114016	1.5576e-08	585600	0.00912131	Astrocytes, retinal	1.5576e-08	732000	0.0114016	1.2313e-08	1.8839e-08	Chvatal, 2007; Oberheim, 2009; Rajkowska, 2007.	Chvatal, 2007, places average astrocyte volume at 14,750+/-100; Rajkowska, 2007, astrocytes are non-myelin producing, therefore use standard SG of 1.056 rather than 0.91. Oberheim, 2009, human astrocytes: average number of processed radiating from the nucleus is 37.5 +/-5; average length = 142 um / 2 = 71um based on average domain diameter; largest process diameter = 2.9um, use 2.5um here; proces…	Fernandez-Sanchez, 2015; Kolb, 1995; Panda-Jones, 1994; Nagra, 2017.	Fernandez-Sanchez reports an astrocyte density of ~300 per mm2 of retina in an animal model (see figure 2-i, for SD rat). That density is used here until better data is obtained. The human retinal surface area of 1220mm2 is based on the average of three values; 1094, 1204, and 1363mm2 from Kolb, 1995, Panda-Jones, 1994, and Nagra, 2017, respectively.	Shape: spherical with cylindrical basal extension.	Cell masses and cell type ratios are assumed the same across male, female and child. Male and female cell counts are also assumed to be the same, while child cell counts are obtained by multiplying male cell counts by the Eyes tissue mass ratio of child (12 g) to adult male (15 g), giving a ratio of 0.8. Tissue mass data from ICRP-23, 89, 110. ICRP-89	Oberheim 2009;Chvatal 2007;Rajkowska 2007;Kolb 1995;Nagra 2017;Fernandez-Sanchez 2015;	ICRP-23, 89, 110		ICRP-89	Eyes	15	15	12	1	1	0.8	Tissues of the head	Eyes	Eyes	Neuron & glial	Glial	15	15	12	z_Remaining Tissue
52	Bipolar Cell; Retina	Tissues of the Head	Eyes; Head	Retina	Inter-Neuron	Neurons	Interneurons	Bipolar Cells; Retina	1.24294e-09	41280000	0.0513087	1.24294e-09	41280000	0.0513087	1.24294e-09	33024000	0.041047	Bipolar Cells; Retina	1.24294e-09	41280000	0.0513087	6.97218e-10	2.1536e-09	Boycott, 1991; Grover, 2010; Bonanomi, 2006.	Eye Morphological Classification of Bipolar Cells of the Primate Retina [Ref. from Kolb, 1970, 1883], Boycott, Wassle, 1991. Use 10um diameter for cell body (from photomicrographs), 50um to 150um axon length, 2um for axon diameter; estimate axon pedicle volume = to axon body volume; estimate dendritic mass equal to reported dendrite mass for horizontal neurons at ~300um3 +/-50um3 (Kolb, 1994). Co…	Lee, 2019; Ahmad, 2003; Masland, 2011.	In this table, Amacrine Cells, Muller Cells and Horizontal Cells are ratioed off the Bipolar cells using the percentages in Masland, 2011, Fig.3, Bipolar Cells equal 40% of inner layer cells; Horizontal Cells equal 9%, Amacrine =28%; Muller Cells = 22%. Bipolar cell count is ratioed off the cone cells (see Lee and Ahmad). Lee, 2019, estimates ~15:1 ratio rods to rod-bipolar-cells (range = 9:1 in …	Diameter: 10.4um.	Cell masses and cell type ratios are assumed the same across male, female and child. Male and female cell counts are also assumed to be the same, while child cell counts are obtained by multiplying male cell counts by the Eyes tissue mass ratio of child (12 g) to adult male (15 g), giving a ratio of 0.8. Tissue mass data from ICRP-23, 89, 110. ICRP-89	Bonanomi 2006;Boycott 1991;Grover 2010;Ahmad 2003;Lee 2019;Masland 2011;;Kolb 1994	ICRP-23, 89, 110		ICRP-89	Eyes	15	15	12	1	1	0.8	Tissues of the head	Eyes	Eyes	Neuron & glial	Neuron	15	15	12	z_Remaining Tissue
53	Horizontal Cells; Retina	Tissues of the Head	Eyes; Head	Retina	Inter-Neuron	Neurons	Interneurons	Horizontal Cells, Retina	1.41775e-09	9288000	0.0131681	1.41775e-09	9288000	0.0131681	1.41775e-09	7430400	0.0105345	Horizontal Cells, Retina	1.41775e-09	9288000	0.0131681	7.07735e-10	2.67097e-09	Kolb, 1994.	Kolb, 1994, Table 1, reports a soma diameter = 10.1um to 10.7um +/-0.5um, a soma form factor of ~0.70, a dendrite volume of ~300um3 +/-~50um3, and axon lengths of 200 to 500um. Three types of horizontal cells are identified; HI, HII, and HIII. Axon diameter for HI cells = 1-2um. No diameter is provided for HII or HIII cells.	Lee, 2019; Ahmad, 2003; Masland, 2011.	In this table, Amacrine Cells, Muller Cells and Horizontal Cells are ratioed off the Bipolar cells using the percentages in Masland, 2011, Fig.3, Bipolar Cells equal 40% of inner layer cells; Horizontal Cells equal 9%, Amacrine =28%; Muller Cells = 22%. Bipolar cell count is ratioed off the cone cells (see Lee and Ahmad). Lee, 2019, estimates ~15:1 ratio rods to rod-bipolar-cells (range = 9:1 in …	Diameter: 10.4 x 10.4 x (10.4 x 0.72)um.	Cell masses and cell type ratios are assumed the same across male, female and child. Male and female cell counts are also assumed to be the same, while child cell counts are obtained by multiplying male cell counts by the Eyes tissue mass ratio of child (12 g) to adult male (15 g), giving a ratio of 0.8. Tissue mass data from ICRP-23, 89, 110. ICRP-89	Kolb 1994;Ahmad 2003;Lee 2019;Masland 2011;	ICRP-23, 89, 110		ICRP-89	Eyes	15	15	12	1	1	0.8	Tissues of the head	Eyes	Eyes	Neuron & glial	Neuron	15	15	12	z_Remaining Tissue
54	Pericytes; Retina; Eyes	Tissues of the Head	Eyes; Head	Vascular; Retina	Stroma; Vascular	Perivascular cells / Pericytes / Mural Cells	Smooth Muscle Pericytes, Vascular [vSMC]	Pericytes / Vascular Mural Cells (vSMCs)	3.65629e-10	36620000	0.0133893	3.65629e-10	36620000	0.0133893	3.65629e-10	29296000	0.0107115	Pericytes, Eyes (a.k.a. mural cells, Rouget cells; see cell mass notes for further aliases)	3.65629e-10	36620000	0.0133893	2.84644e-10	4.60031e-10	Gordon, 2011; Ribatti, 2015; Siegel, 1996, in Greger, 1996, p 1942-43; Grant, 2019; Mangialardi, 2016; Mills, 2013; Brown, 2019; Alarcon-Martinez, 2018; Trost, 2016.	Gordon, 2011, and Ribatti, 2015, briefly discuss the pericyte population. A Lo Range mass value (pericytes) from Grant, with cell body size estimated from Figs. 2, 4-d, and 4-f at Ovoid with diameters of 10um x 8um x 8um, 10um x 7um x 7um, 11um x 5um x 5um, and process mass estimated at 30% of cell body mass. Hi range is from Siegel, In: Greger, 1996, p1941-1943, vascular smooth muscle diameter f…	Geevarghese, 2014; Sims, 1986.	Geevarghese, 2014, Pericyte-to-Endothelial cell ratio=1-to-1. Sims, 1986, Pericyte-to Endothelial cell ratio=1-to-3.	Shape: Ovid with stellate, mesh, and thin strand processes.; Diameter: 8 x 8 x 10um x (4/3 x pi)/8 x 130% for processes Hi range; 6 x 6 x 11um x (4/3 x pi)/8 x 130% for processes Lo range; .	Cell masses and cell type ratios are assumed the same across male, female and child. Male and female cell counts are also assumed to be the same, while child cell counts are obtained by multiplying male cell counts by the Eyes tissue mass ratio of child (12 g) to adult male (15 g), giving a ratio of 0.8. Tissue mass data from ICRP-23, 89, 110. ICRP-89	Greger 1996;Alarcon-Martinez 2018;Brown 2019;Grant 2019;Mangialardi 2016;Siegel 1996;Trost 2016;Gordon 2011;Mills 2013;Ribatti 2015;Geevarghese 2014;Sims 1986;	ICRP-23, 89, 110		ICRP-89	Eyes	15	15	12	1	1	0.8	Tissues of the head	Eyes	Eyes	Stem, germ & pericyte	Pericyte	15	15	12	z_Remaining Tissue
55	Retina; Blood V. EnC	Tissues of the Head	Eyes; Head	Retina; Vascular; Blood.	Stroma; Vascular; Blood; Retina	Endothelial Cell (EnCs)	EnC-Continuous	Capillary EnCs	4e-10	36620000	0.014648	4e-10	36620000	0.014648	4e-10	29296000	0.0117184	Capillary EnCs; Retina; Blood V.	4e-10	36620000	0.014648	3.168e-10	8.34752e-10	Adamson, 1993; Aird, 2007; Pries, 2000; Crapo, 1982; Hogan, 1986.	The low range is based on an average 1000um2 apical surface area and an average 0.3um thickness reported by Pries; the high range is estimated using a 3 sigma value (3 x 64um3) added to the mean 632um3 value in Crapo, 1982 (actual range in Crapo lung data is 511-1067um3 with the 1067um3 appearing to be a data outlier). Adamson, 1993, reports capillary-EnCs; as polygonal in shape; the average leng…	Nagra, 2017; Panda-Jonas, 1994; Kolb, 1995; Nittala, 2018; Grover, 2010; Kryczka, 2014;Nickla, 2010; Freitas, 1999; Greer, 2004, p777.	The capillary count is based on a per-eye retinal volume of 244mm3 (1220mm2 x 200um), a capillary density of 3000 '1-mm capillary sections' per mm3 and ~25 endothelial cells (EnCs) per 1-mm of 8um-diameter-capillary, based on an EnC apical SA of 1000um2. An estimated retinal surface area (R-SA) of ~1220mm2 is used here (Nagra, 2017, 1363mm2; Panda-Jonas, 1994, 1204mm2; Kolb, 1995, R-SA = 1095mm2)…	Shape: short cylinder (squamous, polygonal).	Cell masses and cell type ratios are assumed the same across male, female and child. Male and female cell counts are also assumed to be the same, while child cell counts are obtained by multiplying male cell counts by the Eyes tissue mass ratio of child (12 g) to adult male (15 g), giving a ratio of 0.8. Tissue mass data from ICRP-23, 89, 110. ICRP-89	Adamson 1993;Aird 2007;Crapo 1982;Pries 2000;Hogan 1986;Freitas 1999;Greer 2004;Grover 2010;Kolb 1995;Nagra 2017;Kryczka 2014;Nickla 2010;Nittala 2018;Panda-Jonas 1994;	ICRP-23, 89, 110		ICRP-89	Eyes	15	15	12	1	1	0.8	Tissues of the head	Eyes	Eyes	Epithelial & endothelial	Endothelial	15	15	12	z_Remaining Tissue
56	Levator palpebrae superioris myocytes	Tissues of the Head	Skeletal Muscles; Head	Face Eye	Levator palpebrae superioris	Myocytes	Striated Muscle Myocytes	Striated Muscle (Fast, Slow, Intermediate mix)	1.36516e-05	400897	5.47289	8.53224e-06	400897	3.42055	5.36312e-06	400897	2.15006	Myocyte T-I / T-IIa / T-IIx Mix	1.36516e-05	400897	5.47289			Djordjevic 2013; Edmunds 1998	Myocyte fiber mass is calculated from fiber diameter (20 um; from Edmunds 1998) converted to a circular cross-sectional area (0.00000314 cm2) and multiplied by fiber length (4.12 cm; from Djordjevic 2013), and finally converted to mass, assuming a density of 1.056 g/cm3. Djordjevic.2013; Length=4.20-4.03cm, avg=4.1 Belly Diameter avg=1.53cm; Djordjevic.2013; Length=4.20-4.03cm, avg=4.1 Belly Diam…	Djordjevic 2013; Edmunds 1998	Myocyte count is calculated from total muscle volume (3.46 cm3; from Djordjevic 2013) divided by fiber length (4.12 cm; from Djordjevic 2013) to obtain physiological cross-sectional area (PCSA; 0.84 cm2). PCSA is multiplied by 0.75 (assuming 75% intracellular mass) and divided by fiber cross-sectional area (0.00000314 cm2), obtained from fiber diameter (20 um; from Edmunds 1998). Finally, this nu…	See Muscle dataset record #: 29. ICRP Reference Man publications address skeletal muscle mass, reported at 40% of body mass, while individual muscle-pair data is supplied by the muscle master table and supported by over 150 references. The muscle master table contains core muscle data for each muscle group including muscle volume, fiber size (myocyte size), and fiber count, along with core calcul…	Female and child cell count and cell type ratios are assumed similar to male, while cell mass for each of female or child are obtained by multiplying male cell mass by the Skeletal Muscles tissue mass ratio of female (17500 g) or child (11000 g) to male (28000 g), giving a ratio of 0.625 (female) or 0.393 (child). Tissue mass data are from ICRP-23, 89, and Muscle master Table. The skeletal muscle…	Djordjevic 2013;Edmunds 1998;Snyder 1975;Valentin 2003;Yang 2014;Esbjornsson 2021	ICRP-23, 89, and Muscle master Table	ICRP Reference Man publications (ICRP-23 and ICRP-89) address skeletal muscle mass, reported at 40% of body mass, while individual muscle-pair data is supplied by the muscle master table and supported by over 150 references. The muscle master table contains core muscle data for each muscle group including muscle volume, fiber size (myocyte size), and fiber count, along with core calculation param…	The skeletal muscle aggregate mass data for male, female and child skeletal muscles use ICRP-23 and ICRP-89 values (Snyder, 1975; Valentin, 2003) at 28kg, 17.5kg and 11kg respectively. Mass data for individual muscles is located in the Muscle master Table. However, unlike most organs and tissues where tissue mass differences are primarily tied to differences in cell counts with cell mass being re…	Skeletal Muscles	28000	17500	11000	1	0.625	0.392857	Tissues of the head	Muscle; head	Eyes	Myocyte	Striated myocyte	660	410	260	z_Remaining Tissue
57	Orbicularis oculi myocytes	Tissues of the Head	Skeletal Muscles; Head	Face Eye	Orbicularis oculi	Myocytes	Striated Muscle Myocytes	Striated Muscle (Fast, Slow, Intermediate mix)	2.49994e-05	39164	0.979075	1.56246e-05	39164	0.611922	9.82118e-06	39164	0.384637	Myocyte T-I / T-IIa / T-IIx Mix	2.49994e-05	39164	0.979075	5.35126e-06	5.15858e-05	Volk 2014; Happak 1997; Li 2015; Lander 1996; Polgar 1973; Meerdink 2008; Goodmurphy 1996	Myocyte fiber mass is calculated from fiber diameter (27.91 um; from Polgar 1973; Meerdink 2008; Goodmurphy 1996) converted to a circular cross-sectional area (0.00000612 cm2) and multiplied by fiber length (3.87 cm; from Li 2015; Lander 1996), and finally converted to mass, assuming a density of 1.056 g/cm3	Volk 2014; Happak 1997; Li 2015; Lander 1996; Polgar 1973; Meerdink 2008; Goodmurphy 1996	Myocyte count is calculated from total muscle volume (0.62 cm3; from Volk 2014) divided by fiber length (3.87 cm; from Li 2015; Lander 1996) to obtain physiological cross-sectional area (PCSA; 0.16 cm2). PCSA is multiplied by 0.75 (assuming 75% intracellular mass) and divided by fiber cross-sectional area (0.00000612 cm2), obtained from fiber diameter (27.91 um; from Polgar 1973; Meerdink 2008; G…	See Muscle dataset record #: 33. ICRP Reference Man publications address skeletal muscle mass, reported at 40% of body mass, while individual muscle-pair data is supplied by the muscle master table and supported by over 150 references. The muscle master table contains core muscle data for each muscle group including muscle volume, fiber size (myocyte size), and fiber count, along with core calcul…	Female and child cell count and cell type ratios are assumed similar to male, while cell mass for each of female or child are obtained by multiplying male cell mass by the Skeletal Muscles tissue mass ratio of female (17500 g) or child (11000 g) to male (28000 g), giving a ratio of 0.625 (female) or 0.393 (child). Tissue mass data are from ICRP-23, 89, and Muscle master Table. The skeletal muscle…	Volk 2014;Happak 1997;Li 2015;Lander 1996;Polgar 1973;Meerdink 2008;Goodmurphy 1996;Snyder 1975;Valentin 2003;Yang 2014;Esbjornsson 2021	ICRP-23, 89, and Muscle master Table	ICRP Reference Man publications (ICRP-23 and ICRP-89) address skeletal muscle mass, reported at 40% of body mass, while individual muscle-pair data is supplied by the muscle master table and supported by over 150 references. The muscle master table contains core muscle data for each muscle group including muscle volume, fiber size (myocyte size), and fiber count, along with core calculation param…	The skeletal muscle aggregate mass data for male, female and child skeletal muscles use ICRP-23 and ICRP-89 values (Snyder, 1975; Valentin, 2003) at 28kg, 17.5kg and 11kg respectively. Mass data for individual muscles is located in the Muscle master Table. However, unlike most organs and tissues where tissue mass differences are primarily tied to differences in cell counts with cell mass being re…	Skeletal Muscles	28000	17500	11000	1	0.625	0.392857	Tissues of the head	Muscle; head	Eyes	Myocyte	Striated myocyte	660	410	260	z_Remaining Tissue
58	Corrugator supercilii myocytes	Tissues of the Head	Skeletal Muscles; Head	Face Eye	Corrugator supercilii	Myocytes	Striated Muscle Myocytes	Striated Muscle (Fast, Slow, Intermediate mix)	2.56031e-05	21518	0.550927	1.60019e-05	21518	0.344329	1.00584e-05	21518	0.216436	Myocyte T-I / T-IIa / T-IIx Mix	2.56031e-05	21518	0.550927			Volk 2014; Li 2015; Meerdink 2008; Goodmurphy 1996	Myocyte fiber mass is calculated from fiber diameter (31.92 um; from Meerdink 2008; Goodmurphy 1996) converted to a circular cross-sectional area (0.000008 cm2) and multiplied by fiber length (3.03 cm; from Li 2015), and finally converted to mass, assuming a density of 1.056 g/cm3	Volk 2014; Li 2015; Meerdink 2008; Goodmurphy 1996	Myocyte count is calculated from total muscle volume (0.35 cm3; from Volk 2014) divided by fiber length (3.03 cm; from Li 2015) to obtain physiological cross-sectional area (PCSA; 0.11 cm2). PCSA is multiplied by 0.75 (assuming 75% intracellular mass) and divided by fiber cross-sectional area (0.000008 cm2), obtained from fiber diameter (31.92 um; from Meerdink 2008; Goodmurphy 1996). Finally, th…	See Muscle dataset record #: 40. ICRP Reference Man publications address skeletal muscle mass, reported at 40% of body mass, while individual muscle-pair data is supplied by the muscle master table and supported by over 150 references. The muscle master table contains core muscle data for each muscle group including muscle volume, fiber size (myocyte size), and fiber count, along with core calcul…	Female and child cell count and cell type ratios are assumed similar to male, while cell mass for each of female or child are obtained by multiplying male cell mass by the Skeletal Muscles tissue mass ratio of female (17500 g) or child (11000 g) to male (28000 g), giving a ratio of 0.625 (female) or 0.393 (child). Tissue mass data are from ICRP-23, 89, and Muscle master Table. The skeletal muscle…	Volk 2014;Li 2015;Meerdink 2008;Goodmurphy 1996;Snyder 1975;Valentin 2003;Yang 2014;Esbjornsson 2021	ICRP-23, 89, and Muscle master Table	ICRP Reference Man publications (ICRP-23 and ICRP-89) address skeletal muscle mass, reported at 40% of body mass, while individual muscle-pair data is supplied by the muscle master table and supported by over 150 references. The muscle master table contains core muscle data for each muscle group including muscle volume, fiber size (myocyte size), and fiber count, along with core calculation param…	The skeletal muscle aggregate mass data for male, female and child skeletal muscles use ICRP-23 and ICRP-89 values (Snyder, 1975; Valentin, 2003) at 28kg, 17.5kg and 11kg respectively. Mass data for individual muscles is located in the Muscle master Table. However, unlike most organs and tissues where tissue mass differences are primarily tied to differences in cell counts with cell mass being re…	Skeletal Muscles	28000	17500	11000	1	0.625	0.392857	Tissues of the head	Muscle; head	Eyes	Myocyte	Striated myocyte	660	410	260	z_Remaining Tissue
59	Frontalis myocytes	Tissues of the Head	Skeletal Muscles; Head	Face Forehead/Scalp	Frontalis	Myocytes	Striated Muscle Myocytes	Striated Muscle (Fast, Slow, Intermediate mix)	3.30735e-05	26317	0.870395	2.06709e-05	26317	0.543997	1.29932e-05	26317	0.341941	Myocyte T-I / T-IIa / T-IIx Mix	3.30735e-05	26317	0.870395			Volk 2014; Li 2015; Polgar 1973	Myocyte fiber mass is calculated from fiber diameter (23.8 um; from Polgar 1973) converted to a circular cross-sectional area (0.00000445 cm2) and multiplied by fiber length (7.04 cm; from Li 2015), and finally converted to mass, assuming a density of 1.056 g/cm3	Volk 2014; Li 2015; Polgar 1973	Myocyte count is calculated from total muscle volume (0.55 cm3; from Volk 2014) divided by fiber length (7.04 cm; from Li 2015) to obtain physiological cross-sectional area (PCSA; 0.08 cm2). PCSA is multiplied by 0.75 (assuming 75% intracellular mass) and divided by fiber cross-sectional area (0.00000445 cm2), obtained from fiber diameter (23.8 um; from Polgar 1973). Finally, this number is multi…	See Muscle dataset record #: 37. ICRP Reference Man publications address skeletal muscle mass, reported at 40% of body mass, while individual muscle-pair data is supplied by the muscle master table and supported by over 150 references. The muscle master table contains core muscle data for each muscle group including muscle volume, fiber size (myocyte size), and fiber count, along with core calcul…	Female and child cell count and cell type ratios are assumed similar to male, while cell mass for each of female or child are obtained by multiplying male cell mass by the Skeletal Muscles tissue mass ratio of female (17500 g) or child (11000 g) to male (28000 g), giving a ratio of 0.625 (female) or 0.393 (child). Tissue mass data are from ICRP-23, 89, and Muscle master Table. The skeletal muscle…	Volk 2014;Li 2015;Polgar 1973;Snyder 1975;Valentin 2003;Yang 2014;Esbjornsson 2021	ICRP-23, 89, and Muscle master Table	ICRP Reference Man publications (ICRP-23 and ICRP-89) address skeletal muscle mass, reported at 40% of body mass, while individual muscle-pair data is supplied by the muscle master table and supported by over 150 references. The muscle master table contains core muscle data for each muscle group including muscle volume, fiber size (myocyte size), and fiber count, along with core calculation param…	The skeletal muscle aggregate mass data for male, female and child skeletal muscles use ICRP-23 and ICRP-89 values (Snyder, 1975; Valentin, 2003) at 28kg, 17.5kg and 11kg respectively. Mass data for individual muscles is located in the Muscle master Table. However, unlike most organs and tissues where tissue mass differences are primarily tied to differences in cell counts with cell mass being re…	Skeletal Muscles	28000	17500	11000	1	0.625	0.392857	Tissues of the head	Muscle; head	Face	Myocyte	Striated myocyte	660	410	260	z_Remaining Tissue
60	Procerus myocytes	Tissues of the Head	Skeletal Muscles; Head	Face Nose	Procerus	Myocytes	Striated Muscle Myocytes	Striated Muscle (Fast, Slow, Intermediate mix)	2.13424e-05	5997	0.12799	1.3339e-05	5997	0.079994	8.38452e-06	5997	0.050282	Myocyte T-I / T-IIa / T-IIx Mix	2.13424e-05	5997	0.12799			Volk 2014; Li 2015; Meerdink 2008	Myocyte fiber mass is calculated from fiber diameter (23.3 um; from Meerdink 2008) converted to a circular cross-sectional area (0.00000426 cm2) and multiplied by fiber length (4.74 cm; from Li 2015), and finally converted to mass, assuming a density of 1.056 g/cm3	Volk 2014; Li 2015; Meerdink 2008	Myocyte count is calculated from total muscle volume (0.08 cm3; from Volk 2014) divided by fiber length (4.74 cm; from Li 2015) to obtain physiological cross-sectional area (PCSA; 0.02 cm2). PCSA is multiplied by 0.75 (assuming 75% intracellular mass) and divided by fiber cross-sectional area (0.00000426 cm2), obtained from fiber diameter (23.3 um; from Meerdink 2008). Finally, this number is mul…	See Muscle dataset record #: 42. ICRP Reference Man publications address skeletal muscle mass, reported at 40% of body mass, while individual muscle-pair data is supplied by the muscle master table and supported by over 150 references. The muscle master table contains core muscle data for each muscle group including muscle volume, fiber size (myocyte size), and fiber count, along with core calcul…	Female and child cell count and cell type ratios are assumed similar to male, while cell mass for each of female or child are obtained by multiplying male cell mass by the Skeletal Muscles tissue mass ratio of female (17500 g) or child (11000 g) to male (28000 g), giving a ratio of 0.625 (female) or 0.393 (child). Tissue mass data are from ICRP-23, 89, and Muscle master Table. The skeletal muscle…	Volk 2014;Li 2015;Meerdink 2008;Snyder 1975;Valentin 2003;Yang 2014;Esbjornsson 2021	ICRP-23, 89, and Muscle master Table	ICRP Reference Man publications (ICRP-23 and ICRP-89) address skeletal muscle mass, reported at 40% of body mass, while individual muscle-pair data is supplied by the muscle master table and supported by over 150 references. The muscle master table contains core muscle data for each muscle group including muscle volume, fiber size (myocyte size), and fiber count, along with core calculation param…	The skeletal muscle aggregate mass data for male, female and child skeletal muscles use ICRP-23 and ICRP-89 values (Snyder, 1975; Valentin, 2003) at 28kg, 17.5kg and 11kg respectively. Mass data for individual muscles is located in the Muscle master Table. However, unlike most organs and tissues where tissue mass differences are primarily tied to differences in cell counts with cell mass being re…	Skeletal Muscles	28000	17500	11000	1	0.625	0.392857	Tissues of the head	Muscle; head	Face	Myocyte	Striated myocyte	660	410	260	z_Remaining Tissue
61	Nasalis myocytes	Tissues of the Head	Skeletal Muscles; Head	Face Nose	Nasalis	Myocytes	Striated Muscle Myocytes	Striated Muscle (Fast, Slow, Intermediate mix)	9.33023e-06	52714	0.491834	5.83139e-06	52714	0.307396	3.66545e-06	52714	0.19322	Myocyte T-I / T-IIa / T-IIx Mix	9.33023e-06	52714	0.491834			Volk 2014; Li 2015; Meerdink 2008	Myocyte fiber mass is calculated from fiber diameter (20.45 um; from Meerdink 2008) converted to a circular cross-sectional area (0.00000328 cm2) and multiplied by fiber length (2.69 cm; from Li 2015), and finally converted to mass, assuming a density of 1.056 g/cm3	Volk 2014; Li 2015; Meerdink 2008	Myocyte count is calculated from total muscle volume (0.31 cm3; from Volk 2014) divided by fiber length (2.69 cm; from Li 2015) to obtain physiological cross-sectional area (PCSA; 0.12 cm2). PCSA is multiplied by 0.75 (assuming 75% intracellular mass) and divided by fiber cross-sectional area (0.00000328 cm2), obtained from fiber diameter (20.45 um; from Meerdink 2008). Finally, this number is mu…	See Muscle dataset record #: 43. ICRP Reference Man publications address skeletal muscle mass, reported at 40% of body mass, while individual muscle-pair data is supplied by the muscle master table and supported by over 150 references. The muscle master table contains core muscle data for each muscle group including muscle volume, fiber size (myocyte size), and fiber count, along with core calcul…	Female and child cell count and cell type ratios are assumed similar to male, while cell mass for each of female or child are obtained by multiplying male cell mass by the Skeletal Muscles tissue mass ratio of female (17500 g) or child (11000 g) to male (28000 g), giving a ratio of 0.625 (female) or 0.393 (child). Tissue mass data are from ICRP-23, 89, and Muscle master Table. The skeletal muscle…	Volk 2014;Li 2015;Meerdink 2008;Snyder 1975;Valentin 2003;Yang 2014;Esbjornsson 2021	ICRP-23, 89, and Muscle master Table	ICRP Reference Man publications (ICRP-23 and ICRP-89) address skeletal muscle mass, reported at 40% of body mass, while individual muscle-pair data is supplied by the muscle master table and supported by over 150 references. The muscle master table contains core muscle data for each muscle group including muscle volume, fiber size (myocyte size), and fiber count, along with core calculation param…	The skeletal muscle aggregate mass data for male, female and child skeletal muscles use ICRP-23 and ICRP-89 values (Snyder, 1975; Valentin, 2003) at 28kg, 17.5kg and 11kg respectively. Mass data for individual muscles is located in the Muscle master Table. However, unlike most organs and tissues where tissue mass differences are primarily tied to differences in cell counts with cell mass being re…	Skeletal Muscles	28000	17500	11000	1	0.625	0.392857	Tissues of the head	Muscle; head	Face	Myocyte	Striated myocyte	660	410	260	z_Remaining Tissue
62	Dilator naris myocytes	Tissues of the Head	Skeletal Muscles; Head	Face Nose	Dilator naris	Myocytes	Striated Muscle Myocytes	Striated Muscle (Fast, Slow, Intermediate mix)	5.22821e-06	40901.2	0.21384	3.26763e-06	40901.2	0.13365	2.05394e-06	40901.2	0.0840086	Myocyte T-I / T-IIa / T-IIx Mix	5.22821e-06	40901.2	0.21384			Niechajev 2013	Myocyte fiber mass is calculated from fiber diameter (20.5 um; from average diameter from myocyte measurements in the nasalis muscle, see Niechajev 2013 for muscle location proximity) converted to a circular cross-sectional area (0.0000033 cm2) and multiplied by fiber length (1.5 cm; from Niechajev 2013), and finally converted to mass, assuming a density of 1.056 g/cm3. Dilator naris is estimated…	Niechajev 2013	Myocyte count is calculated from total muscle volume (0.14 cm3; from Niechajev 2013) divided by fiber length (1.5 cm; from Niechajev 2013) to obtain physiological cross-sectional area (PCSA; 0.09 cm2). PCSA is multiplied by 0.75 (assuming 75% intracellular mass) and divided by fiber cross-sectional area (0.0000033 cm2), obtained from fiber diameter (20.5 um; from average diameter from myocyte mea…	See Muscle dataset record #: 46. ICRP Reference Man publications address skeletal muscle mass, reported at 40% of body mass, while individual muscle-pair data is supplied by the muscle master table and supported by over 150 references. The muscle master table contains core muscle data for each muscle group including muscle volume, fiber size (myocyte size), and fiber count, along with core calcul…	Female and child cell count and cell type ratios are assumed similar to male, while cell mass for each of female or child are obtained by multiplying male cell mass by the Skeletal Muscles tissue mass ratio of female (17500 g) or child (11000 g) to male (28000 g), giving a ratio of 0.625 (female) or 0.393 (child). Tissue mass data are from ICRP-23, 89, and Muscle master Table. The skeletal muscle…	Niechajev 2013;Snyder 1975;Valentin 2003;Yang 2014;Esbjornsson 2021	ICRP-23, 89, and Muscle master Table	ICRP Reference Man publications (ICRP-23 and ICRP-89) address skeletal muscle mass, reported at 40% of body mass, while individual muscle-pair data is supplied by the muscle master table and supported by over 150 references. The muscle master table contains core muscle data for each muscle group including muscle volume, fiber size (myocyte size), and fiber count, along with core calculation param…	The skeletal muscle aggregate mass data for male, female and child skeletal muscles use ICRP-23 and ICRP-89 values (Snyder, 1975; Valentin, 2003) at 28kg, 17.5kg and 11kg respectively. Mass data for individual muscles is located in the Muscle master Table. However, unlike most organs and tissues where tissue mass differences are primarily tied to differences in cell counts with cell mass being re…	Skeletal Muscles	28000	17500	11000	1	0.625	0.392857	Tissues of the head	Muscle; head	Face	Myocyte	Striated myocyte	660	410	260	z_Remaining Tissue
63	Depressor septi nasi myocytes	Tissues of the Head	Skeletal Muscles; Head	Face Nose	Depressor septi nasi	Myocytes	Striated Muscle Myocytes	Striated Muscle (Fast, Slow, Intermediate mix)	3.48547e-06	40901	0.142559	2.17842e-06	40901	0.0890995	1.36929e-06	40901	0.0560054	Myocyte T-I / T-IIa / T-IIx Mix	3.48547e-06	40901	0.142559			Niechajev 2013	Myocyte fiber mass is calculated from fiber diameter (20.5 um; from average diameter from myocyte measurements in the nasalis muscle, see Niechajev 2013 for muscle location proximity) converted to a circular cross-sectional area (0.0000033 cm2) and multiplied by fiber length (1 cm; from Niechajev 2013), and finally converted to mass, assuming a density of 1.056 g/cm3. Depressor septi nasi is esti…	Niechajev 2013	Myocyte count is calculated from total muscle volume (0.09 cm3; from Niechajev 2013) divided by fiber length (1 cm; from Niechajev 2013) to obtain physiological cross-sectional area (PCSA; 0.09 cm2). PCSA is multiplied by 0.75 (assuming 75% intracellular mass) and divided by fiber cross-sectional area (0.0000033 cm2), obtained from fiber diameter (20.5 um; from average diameter from myocyte measu…	See Muscle dataset record #: 47. ICRP Reference Man publications address skeletal muscle mass, reported at 40% of body mass, while individual muscle-pair data is supplied by the muscle master table and supported by over 150 references. The muscle master table contains core muscle data for each muscle group including muscle volume, fiber size (myocyte size), and fiber count, along with core calcul…	Female and child cell count and cell type ratios are assumed similar to male, while cell mass for each of female or child are obtained by multiplying male cell mass by the Skeletal Muscles tissue mass ratio of female (17500 g) or child (11000 g) to male (28000 g), giving a ratio of 0.625 (female) or 0.393 (child). Tissue mass data are from ICRP-23, 89, and Muscle master Table. The skeletal muscle…	Niechajev 2013;Snyder 1975;Valentin 2003;Yang 2014;Esbjornsson 2021	ICRP-23, 89, and Muscle master Table	ICRP Reference Man publications (ICRP-23 and ICRP-89) address skeletal muscle mass, reported at 40% of body mass, while individual muscle-pair data is supplied by the muscle master table and supported by over 150 references. The muscle master table contains core muscle data for each muscle group including muscle volume, fiber size (myocyte size), and fiber count, along with core calculation param…	The skeletal muscle aggregate mass data for male, female and child skeletal muscles use ICRP-23 and ICRP-89 values (Snyder, 1975; Valentin, 2003) at 28kg, 17.5kg and 11kg respectively. Mass data for individual muscles is located in the Muscle master Table. However, unlike most organs and tissues where tissue mass differences are primarily tied to differences in cell counts with cell mass being re…	Skeletal Muscles	28000	17500	11000	1	0.625	0.392857	Tissues of the head	Muscle; head	Face	Myocyte	Striated myocyte	660	410	260	z_Remaining Tissue
64	Levator labii superioris myocytes	Tissues of the Head	Skeletal Muscles; Head	Face Mouth	Levator labii superioris [Quadratus]	Myocytes	Striated Muscle Myocytes	Striated Muscle (Fast, Slow, Intermediate mix)	4.80475e-05	25523	1.22632	3.00297e-05	25523	0.766447	1.88758e-05	25523	0.481767	Myocyte T-I / T-IIa / T-IIx Mix	4.80475e-05	25523	1.22632			Volk 2014; Happak 1997; Meerdink 2008; Schwarting 1982; Ito 2006	Myocyte fiber mass is calculated from fiber diameter (37.42 um; from Meerdink 2008; Schwarting 1982) converted to a circular cross-sectional area (0.00001099 cm2) and multiplied by fiber length (4.14 cm; from Happak 1997; Meerdink 2008), and finally converted to mass, assuming a density of 1.056 g/cm3	Volk 2014; Happak 1997; Meerdink 2008; Schwarting 1982; Ito 2006	Myocyte count is calculated from total muscle volume (0.77 cm3; from Volk 2014) divided by fiber length (4.14 cm; from Happak 1997; Meerdink 2008) to obtain physiological cross-sectional area (PCSA; 0.19 cm2). PCSA is multiplied by 0.75 (assuming 75% intracellular mass) and divided by fiber cross-sectional area (0.00001099 cm2), obtained from fiber diameter (37.42 um; from Meerdink 2008; Schwarti…	See Muscle dataset record #: 51. ICRP Reference Man publications address skeletal muscle mass, reported at 40% of body mass, while individual muscle-pair data is supplied by the muscle master table and supported by over 150 references. The muscle master table contains core muscle data for each muscle group including muscle volume, fiber size (myocyte size), and fiber count, along with core calcul…	Female and child cell count and cell type ratios are assumed similar to male, while cell mass for each of female or child are obtained by multiplying male cell mass by the Skeletal Muscles tissue mass ratio of female (17500 g) or child (11000 g) to male (28000 g), giving a ratio of 0.625 (female) or 0.393 (child). Tissue mass data are from ICRP-23, 89, and Muscle master Table. The skeletal muscle…	Volk 2014;Happak 1997;Meerdink 2008;Schwarting 1982;Ito 2006;Snyder 1975;Valentin 2003;Yang 2014;Esbjornsson 2021	ICRP-23, 89, and Muscle master Table	ICRP Reference Man publications (ICRP-23 and ICRP-89) address skeletal muscle mass, reported at 40% of body mass, while individual muscle-pair data is supplied by the muscle master table and supported by over 150 references. The muscle master table contains core muscle data for each muscle group including muscle volume, fiber size (myocyte size), and fiber count, along with core calculation param…	The skeletal muscle aggregate mass data for male, female and child skeletal muscles use ICRP-23 and ICRP-89 values (Snyder, 1975; Valentin, 2003) at 28kg, 17.5kg and 11kg respectively. Mass data for individual muscles is located in the Muscle master Table. However, unlike most organs and tissues where tissue mass differences are primarily tied to differences in cell counts with cell mass being re…	Skeletal Muscles	28000	17500	11000	1	0.625	0.392857	Tissues of the head	Muscle; head	Mouth	Myocyte	Striated myocyte	660	410	260	z_Remaining Tissue
65	Zygomaticus major myocytes	Tissues of the Head	Skeletal Muscles; Head	Face Mouth	Zygomaticus major	Myocytes	Striated Muscle Myocytes	Striated Muscle (Fast, Slow, Intermediate mix)	5.55958e-05	27722	1.54123	3.47474e-05	27722	0.963267	2.18412e-05	27722	0.605482	Myocyte T-I / T-IIa / T-IIx Mix	5.55958e-05	27722	1.54123			Volk 2014; Happak 1997; Meerdink 2008; Schwarting 1982; Schwarting 1984; Ito 2006	Myocyte fiber mass is calculated from fiber diameter (32.95 um; from Meerdink 2008; Schwarting 1982; Schwarting 1984) converted to a circular cross-sectional area (0.00000853 cm2) and multiplied by fiber length (6.18 cm; from Happak 1997; Meerdink 2008), and finally converted to mass, assuming a density of 1.056 g/cm3	Volk 2014; Happak 1997; Meerdink 2008; Schwarting 1982; Schwarting 1984; Ito 2006	Myocyte count is calculated from total muscle volume (0.97 cm3; from Volk 2014) divided by fiber length (6.18 cm; from Happak 1997; Meerdink 2008) to obtain physiological cross-sectional area (PCSA; 0.16 cm2). PCSA is multiplied by 0.75 (assuming 75% intracellular mass) and divided by fiber cross-sectional area (0.00000853 cm2), obtained from fiber diameter (32.95 um; from Meerdink 2008; Schwarti…	See Muscle dataset record #: 52. ICRP Reference Man publications address skeletal muscle mass, reported at 40% of body mass, while individual muscle-pair data is supplied by the muscle master table and supported by over 150 references. The muscle master table contains core muscle data for each muscle group including muscle volume, fiber size (myocyte size), and fiber count, along with core calcul…	Female and child cell count and cell type ratios are assumed similar to male, while cell mass for each of female or child are obtained by multiplying male cell mass by the Skeletal Muscles tissue mass ratio of female (17500 g) or child (11000 g) to male (28000 g), giving a ratio of 0.625 (female) or 0.393 (child). Tissue mass data are from ICRP-23, 89, and Muscle master Table. The skeletal muscle…	Volk 2014;Happak 1997;Meerdink 2008;Schwarting 1982;Schwarting 1984;Ito 2006;Snyder 1975;Valentin 2003;Yang 2014;Esbjornsson 2021	ICRP-23, 89, and Muscle master Table	ICRP Reference Man publications (ICRP-23 and ICRP-89) address skeletal muscle mass, reported at 40% of body mass, while individual muscle-pair data is supplied by the muscle master table and supported by over 150 references. The muscle master table contains core muscle data for each muscle group including muscle volume, fiber size (myocyte size), and fiber count, along with core calculation param…	The skeletal muscle aggregate mass data for male, female and child skeletal muscles use ICRP-23 and ICRP-89 values (Snyder, 1975; Valentin, 2003) at 28kg, 17.5kg and 11kg respectively. Mass data for individual muscles is located in the Muscle master Table. However, unlike most organs and tissues where tissue mass differences are primarily tied to differences in cell counts with cell mass being re…	Skeletal Muscles	28000	17500	11000	1	0.625	0.392857	Tissues of the head	Muscle; head	Mouth	Myocyte	Striated myocyte	660	410	260	z_Remaining Tissue
66	Zygomaticus minor myocytes	Tissues of the Head	Skeletal Muscles; Head	Face Mouth	Zygomaticus minor	Myocytes	Striated Muscle Myocytes	Striated Muscle (Fast, Slow, Intermediate mix)	4.69746e-05	7614	0.357665	2.93591e-05	7614	0.22354	1.84543e-05	7614	0.140511	Myocyte T-I / T-IIa / T-IIx Mix	4.69746e-05	7614	0.357665			Volk 2014; Happak 1997; Meerdink 2008; Schwarting 1984; Ito 2006	Myocyte fiber mass is calculated from fiber diameter (33.07 um; from Meerdink 2008; Schwarting 1984) converted to a circular cross-sectional area (0.00000859 cm2) and multiplied by fiber length (5.18 cm; from Happak 1997; Meerdink 2008), and finally converted to mass, assuming a density of 1.056 g/cm3	Volk 2014; Happak 1997; Meerdink 2008; Schwarting 1984; Ito 2006	Myocyte count is calculated from total muscle volume (0.23 cm3; from Volk 2014) divided by fiber length (5.18 cm; from Happak 1997; Meerdink 2008) to obtain physiological cross-sectional area (PCSA; 0.04 cm2). PCSA is multiplied by 0.75 (assuming 75% intracellular mass) and divided by fiber cross-sectional area (0.00000859 cm2), obtained from fiber diameter (33.07 um; from Meerdink 2008; Schwarti…	See Muscle dataset record #: 53. ICRP Reference Man publications address skeletal muscle mass, reported at 40% of body mass, while individual muscle-pair data is supplied by the muscle master table and supported by over 150 references. The muscle master table contains core muscle data for each muscle group including muscle volume, fiber size (myocyte size), and fiber count, along with core calcul…	Female and child cell count and cell type ratios are assumed similar to male, while cell mass for each of female or child are obtained by multiplying male cell mass by the Skeletal Muscles tissue mass ratio of female (17500 g) or child (11000 g) to male (28000 g), giving a ratio of 0.625 (female) or 0.393 (child). Tissue mass data are from ICRP-23, 89, and Muscle master Table. The skeletal muscle…	Volk 2014;Happak 1997;Meerdink 2008;Schwarting 1984;Ito 2006;Snyder 1975;Valentin 2003;Yang 2014;Esbjornsson 2021	ICRP-23, 89, and Muscle master Table	ICRP Reference Man publications (ICRP-23 and ICRP-89) address skeletal muscle mass, reported at 40% of body mass, while individual muscle-pair data is supplied by the muscle master table and supported by over 150 references. The muscle master table contains core muscle data for each muscle group including muscle volume, fiber size (myocyte size), and fiber count, along with core calculation param…	The skeletal muscle aggregate mass data for male, female and child skeletal muscles use ICRP-23 and ICRP-89 values (Snyder, 1975; Valentin, 2003) at 28kg, 17.5kg and 11kg respectively. Mass data for individual muscles is located in the Muscle master Table. However, unlike most organs and tissues where tissue mass differences are primarily tied to differences in cell counts with cell mass being re…	Skeletal Muscles	28000	17500	11000	1	0.625	0.392857	Tissues of the head	Muscle; head	Mouth	Myocyte	Striated myocyte	660	410	260	z_Remaining Tissue
67	Risorius myocytes	Tissues of the Head	Skeletal Muscles; Head	Face Mouth	Risorius	Myocytes	Striated Muscle Myocytes	Striated Muscle (Fast, Slow, Intermediate mix)	3.36727e-05	10989	0.370029	2.10454e-05	10989	0.231268	1.32286e-05	10989	0.145369	Myocyte T-I / T-IIa / T-IIx Mix	3.36727e-05	10989	0.370029			Volk 2014; Ito 2006	Myocyte fiber mass is calculated from fiber diameter (26.31 um; from Ito 2006) converted to a circular cross-sectional area (0.00000543 cm2) and multiplied by fiber length (5.87 cm; from average length from myocyte measurements in similar locations), and finally converted to mass, assuming a density of 1.056 g/cm3. Calculation from (Vol. minus 25% ECM, / Count) / Fiber CSA	Volk 2014; Ito 2006	Myocyte count is calculated from total muscle volume (0.23 cm3; from Volk 2014) divided by fiber length (5.87 cm; from average length from myocyte measurements in similar locations) to obtain physiological cross-sectional area (PCSA; 0.04 cm2). PCSA is multiplied by 0.75 (assuming 75% intracellular mass) and divided by fiber cross-sectional area (0.00000543 cm2), obtained from fiber diameter (26.…	See Muscle dataset record #: 54. ICRP Reference Man publications address skeletal muscle mass, reported at 40% of body mass, while individual muscle-pair data is supplied by the muscle master table and supported by over 150 references. The muscle master table contains core muscle data for each muscle group including muscle volume, fiber size (myocyte size), and fiber count, along with core calcul…	Female and child cell count and cell type ratios are assumed similar to male, while cell mass for each of female or child are obtained by multiplying male cell mass by the Skeletal Muscles tissue mass ratio of female (17500 g) or child (11000 g) to male (28000 g), giving a ratio of 0.625 (female) or 0.393 (child). Tissue mass data are from ICRP-23, 89, and Muscle master Table. The skeletal muscle…	Volk 2014;Ito 2006;Snyder 1975;Valentin 2003;Yang 2014;Esbjornsson 2021	ICRP-23, 89, and Muscle master Table	ICRP Reference Man publications (ICRP-23 and ICRP-89) address skeletal muscle mass, reported at 40% of body mass, while individual muscle-pair data is supplied by the muscle master table and supported by over 150 references. The muscle master table contains core muscle data for each muscle group including muscle volume, fiber size (myocyte size), and fiber count, along with core calculation param…	The skeletal muscle aggregate mass data for male, female and child skeletal muscles use ICRP-23 and ICRP-89 values (Snyder, 1975; Valentin, 2003) at 28kg, 17.5kg and 11kg respectively. Mass data for individual muscles is located in the Muscle master Table. However, unlike most organs and tissues where tissue mass differences are primarily tied to differences in cell counts with cell mass being re…	Skeletal Muscles	28000	17500	11000	1	0.625	0.392857	Tissues of the head	Muscle; head	Mouth	Myocyte	Striated myocyte	660	410	260	z_Remaining Tissue
68	Orbicularis oris myocytes	Tissues of the Head	Skeletal Muscles; Head	Face Mouth	Orbicularis oris	Myocytes	Striated Muscle Myocytes	Striated Muscle (Fast, Slow, Intermediate mix)	4.27489e-05	58815	2.51428	2.67181e-05	58815	1.57142	1.67942e-05	58815	0.987751	Myocyte T-I / T-IIa / T-IIx Mix	4.27489e-05	58815	2.51428	1.31772e-05	7.12686e-05	Volk 2014; Li 2015; Meerdink 2008; Stal 2003; Schwarting 1982; Stal 1990; Rogers 2009	Myocyte fiber mass is calculated from fiber diameter (27.6 um; from Meerdink 2008; Stal 2003; Schwarting 1982; Stal 1990; Rogers 2009) converted to a circular cross-sectional area (0.00000598 cm2) and multiplied by fiber length (6.77 cm; from Li 2015), and finally converted to mass, assuming a density of 1.056 g/cm3. Rogers, Mooney, nihms. 2009; Average of Obicularis sub sections.. Stal, Eriksson…	Volk 2014; Li 2015; Meerdink 2008; Stal 2003; Schwarting 1982; Stal 1990; Rogers 2009	Myocyte count is calculated from total muscle volume (1.59 cm3; from Volk 2014) divided by fiber length (6.77 cm; from Li 2015) to obtain physiological cross-sectional area (PCSA; 0.23 cm2). PCSA is multiplied by 0.75 (assuming 75% intracellular mass) and divided by fiber cross-sectional area (0.00000598 cm2), obtained from fiber diameter (27.6 um; from Meerdink 2008; Stal 2003; Schwarting 1982; …	See Muscle dataset record #: 55. ICRP Reference Man publications address skeletal muscle mass, reported at 40% of body mass, while individual muscle-pair data is supplied by the muscle master table and supported by over 150 references. The muscle master table contains core muscle data for each muscle group including muscle volume, fiber size (myocyte size), and fiber count, along with core calcul…	Female and child cell count and cell type ratios are assumed similar to male, while cell mass for each of female or child are obtained by multiplying male cell mass by the Skeletal Muscles tissue mass ratio of female (17500 g) or child (11000 g) to male (28000 g), giving a ratio of 0.625 (female) or 0.393 (child). Tissue mass data are from ICRP-23, 89, and Muscle master Table. The skeletal muscle…	Volk 2014;Li 2015;Meerdink 2008;Stal 2003;Schwarting 1982;Stal 1990;Rogers 2009;Snyder 1975;Valentin 2003;Yang 2014;Esbjornsson 2021	ICRP-23, 89, and Muscle master Table	ICRP Reference Man publications (ICRP-23 and ICRP-89) address skeletal muscle mass, reported at 40% of body mass, while individual muscle-pair data is supplied by the muscle master table and supported by over 150 references. The muscle master table contains core muscle data for each muscle group including muscle volume, fiber size (myocyte size), and fiber count, along with core calculation param…	The skeletal muscle aggregate mass data for male, female and child skeletal muscles use ICRP-23 and ICRP-89 values (Snyder, 1975; Valentin, 2003) at 28kg, 17.5kg and 11kg respectively. Mass data for individual muscles is located in the Muscle master Table. However, unlike most organs and tissues where tissue mass differences are primarily tied to differences in cell counts with cell mass being re…	Skeletal Muscles	28000	17500	11000	1	0.625	0.392857	Tissues of the head	Muscle; head	Mouth	Myocyte	Striated myocyte	660	410	260	z_Remaining Tissue
69	Levator anguli oris myocytes	Tissues of the Head	Skeletal Muscles; Head	Face Mouth	Levator anguli oris	Myocytes	Striated Muscle Myocytes	Striated Muscle (Fast, Slow, Intermediate mix)	7.00983e-05	12565	0.880785	4.38114e-05	12565	0.55049	2.75386e-05	12565	0.346023	Myocyte T-I / T-IIa / T-IIx Mix	7.00983e-05	12565	0.880785			Ito 2006; Meerdink 2008; Li 2015; Snyder 1975; Leggett 1986; Tirrell 2012; Happak 1997; Ito 2006	Myocyte fiber mass is calculated from fiber diameter (40.2 um; from Meerdink 2008) converted to a circular cross-sectional area (0.00001269 cm2) and multiplied by fiber length (5.23 cm; from Li 2015), and finally converted to mass, assuming a density of 1.056 g/cm3. Estimated from Ito, 2006, at a 6400 fiber count; Meerdink, 2008, at a 40.2um fiber diameter, Li Zhi, 2015, at a 5.2 fiber length, wi…	Ito 2006; Meerdink 2008; Li 2015; Snyder 1975; Leggett 1986; Tirrell 2012; Happak 1997; Ito 2006	Myocyte count is calculated from total muscle volume (0.56 cm3; from Ito 2006; Meerdink 2008; Li 2015; Snyder 1975; Leggett 1986; Tirrell 2012) divided by fiber length (5.23 cm; from Li 2015) to obtain physiological cross-sectional area (PCSA; 0.11 cm2). PCSA is multiplied by 0.75 (assuming 75% intracellular mass) and divided by fiber cross-sectional area (0.00001269 cm2), obtained from fiber dia…	See Muscle dataset record #: 60. ICRP Reference Man publications address skeletal muscle mass, reported at 40% of body mass, while individual muscle-pair data is supplied by the muscle master table and supported by over 150 references. The muscle master table contains core muscle data for each muscle group including muscle volume, fiber size (myocyte size), and fiber count, along with core calcul…	Female and child cell count and cell type ratios are assumed similar to male, while cell mass for each of female or child are obtained by multiplying male cell mass by the Skeletal Muscles tissue mass ratio of female (17500 g) or child (11000 g) to male (28000 g), giving a ratio of 0.625 (female) or 0.393 (child). Tissue mass data are from ICRP-23, 89, and Muscle master Table. The skeletal muscle…	Ito 2006;Meerdink 2008;Li 2015;Snyder 1975;Leggett 1986;Tirrell 2012;Happak 1997;Ito 2006;Snyder 1975;Valentin 2003;Yang 2014;Esbjornsson 2021	ICRP-23, 89, and Muscle master Table	ICRP Reference Man publications (ICRP-23 and ICRP-89) address skeletal muscle mass, reported at 40% of body mass, while individual muscle-pair data is supplied by the muscle master table and supported by over 150 references. The muscle master table contains core muscle data for each muscle group including muscle volume, fiber size (myocyte size), and fiber count, along with core calculation param…	The skeletal muscle aggregate mass data for male, female and child skeletal muscles use ICRP-23 and ICRP-89 values (Snyder, 1975; Valentin, 2003) at 28kg, 17.5kg and 11kg respectively. Mass data for individual muscles is located in the Muscle master Table. However, unlike most organs and tissues where tissue mass differences are primarily tied to differences in cell counts with cell mass being re…	Skeletal Muscles	28000	17500	11000	1	0.625	0.392857	Tissues of the head	Muscle; head	Mouth	Myocyte	Striated myocyte	660	410	260	z_Remaining Tissue
70	Depressor anguli oris myocytes	Tissues of the Head	Skeletal Muscles; Head	Face Mouth	Depressor anguli oris (Triangularis)	Myocytes	Striated Muscle Myocytes	Striated Muscle (Fast, Slow, Intermediate mix)	4.95514e-05	43034	2.13239	3.09696e-05	43034	1.33275	1.94666e-05	43034	0.837726	Myocyte T-I / T-IIa / T-IIx Mix	4.95514e-05	43034	2.13239			Volk 2014; Happak 1997; Meerdink 2008; Li 2015; Ito 2006	Myocyte fiber mass is calculated from fiber diameter (38.15 um; from Meerdink 2008) converted to a circular cross-sectional area (0.00001143 cm2) and multiplied by fiber length (4.11 cm; from Li 2015), and finally converted to mass, assuming a density of 1.056 g/cm3	Volk 2014; Happak 1997; Meerdink 2008; Li 2015; Ito 2006	Myocyte count is calculated from total muscle volume (1.35 cm3; from Volk 2014) divided by fiber length (4.11 cm; from Li 2015) to obtain physiological cross-sectional area (PCSA; 0.33 cm2). PCSA is multiplied by 0.75 (assuming 75% intracellular mass) and divided by fiber cross-sectional area (0.00001143 cm2), obtained from fiber diameter (38.15 um; from Meerdink 2008). Finally, this number is mu…	See Muscle dataset record #: 61. ICRP Reference Man publications address skeletal muscle mass, reported at 40% of body mass, while individual muscle-pair data is supplied by the muscle master table and supported by over 150 references. The muscle master table contains core muscle data for each muscle group including muscle volume, fiber size (myocyte size), and fiber count, along with core calcul…	Female and child cell count and cell type ratios are assumed similar to male, while cell mass for each of female or child are obtained by multiplying male cell mass by the Skeletal Muscles tissue mass ratio of female (17500 g) or child (11000 g) to male (28000 g), giving a ratio of 0.625 (female) or 0.393 (child). Tissue mass data are from ICRP-23, 89, and Muscle master Table. The skeletal muscle…	Volk 2014;Happak 1997;Meerdink 2008;Li 2015;Ito 2006;Snyder 1975;Valentin 2003;Yang 2014;Esbjornsson 2021	ICRP-23, 89, and Muscle master Table	ICRP Reference Man publications (ICRP-23 and ICRP-89) address skeletal muscle mass, reported at 40% of body mass, while individual muscle-pair data is supplied by the muscle master table and supported by over 150 references. The muscle master table contains core muscle data for each muscle group including muscle volume, fiber size (myocyte size), and fiber count, along with core calculation param…	The skeletal muscle aggregate mass data for male, female and child skeletal muscles use ICRP-23 and ICRP-89 values (Snyder, 1975; Valentin, 2003) at 28kg, 17.5kg and 11kg respectively. Mass data for individual muscles is located in the Muscle master Table. However, unlike most organs and tissues where tissue mass differences are primarily tied to differences in cell counts with cell mass being re…	Skeletal Muscles	28000	17500	11000	1	0.625	0.392857	Tissues of the head	Muscle; head	Mouth	Myocyte	Striated myocyte	660	410	260	z_Remaining Tissue
71	Depressor labii inferioris myocytes	Tissues of the Head	Skeletal Muscles; Head	Face Mouth	Depressor labii inferioris	Myocytes	Striated Muscle Myocytes	Striated Muscle (Fast, Slow, Intermediate mix)	1.72751e-05	50541	0.873102	1.07969e-05	50541	0.545689	6.78665e-06	50541	0.343004	Myocyte T-I / T-IIa / T-IIx Mix	1.72751e-05	50541	0.873102			Volk 2014; Happak 1997; Meerdink 2008; Ito 2006	Myocyte fiber mass is calculated from fiber diameter (26.8 um; from Meerdink 2008) converted to a circular cross-sectional area (0.00000564 cm2) and multiplied by fiber length (2.9 cm; from Happak 1997), and finally converted to mass, assuming a density of 1.056 g/cm3	Volk 2014; Happak 1997; Meerdink 2008; Ito 2006	Myocyte count is calculated from total muscle volume (0.55 cm3; from Volk 2014) divided by fiber length (2.9 cm; from Happak 1997) to obtain physiological cross-sectional area (PCSA; 0.19 cm2). PCSA is multiplied by 0.75 (assuming 75% intracellular mass) and divided by fiber cross-sectional area (0.00000564 cm2), obtained from fiber diameter (26.8 um; from Meerdink 2008). Finally, this number is …	See Muscle dataset record #: 64. ICRP Reference Man publications address skeletal muscle mass, reported at 40% of body mass, while individual muscle-pair data is supplied by the muscle master table and supported by over 150 references. The muscle master table contains core muscle data for each muscle group including muscle volume, fiber size (myocyte size), and fiber count, along with core calcul…	Female and child cell count and cell type ratios are assumed similar to male, while cell mass for each of female or child are obtained by multiplying male cell mass by the Skeletal Muscles tissue mass ratio of female (17500 g) or child (11000 g) to male (28000 g), giving a ratio of 0.625 (female) or 0.393 (child). Tissue mass data are from ICRP-23, 89, and Muscle master Table. The skeletal muscle…	Volk 2014;Happak 1997;Meerdink 2008;Ito 2006;Snyder 1975;Valentin 2003;Yang 2014;Esbjornsson 2021	ICRP-23, 89, and Muscle master Table	ICRP Reference Man publications (ICRP-23 and ICRP-89) address skeletal muscle mass, reported at 40% of body mass, while individual muscle-pair data is supplied by the muscle master table and supported by over 150 references. The muscle master table contains core muscle data for each muscle group including muscle volume, fiber size (myocyte size), and fiber count, along with core calculation param…	The skeletal muscle aggregate mass data for male, female and child skeletal muscles use ICRP-23 and ICRP-89 values (Snyder, 1975; Valentin, 2003) at 28kg, 17.5kg and 11kg respectively. Mass data for individual muscles is located in the Muscle master Table. However, unlike most organs and tissues where tissue mass differences are primarily tied to differences in cell counts with cell mass being re…	Skeletal Muscles	28000	17500	11000	1	0.625	0.392857	Tissues of the head	Muscle; head	Mouth	Myocyte	Striated myocyte	660	410	260	z_Remaining Tissue
72	Buccinator myocytes	Tissues of the Head	Skeletal Muscles; Head	Face Mouth	Buccinator	Myocytes	Striated Muscle Myocytes	Striated Muscle (Fast, Slow, Intermediate mix)	4.66498e-05	430279	20.0724	2.91561e-05	430279	12.5453	1.83267e-05	430279	7.8856	Myocyte T-I / T-IIa / T-IIx Mix	4.66498e-05	430279	20.0724			Gray 1977; Tart 1995; Dutra 2010; Happak 1997; Li 2015; Meerdink 2008; Stal 1990	Myocyte fiber mass is calculated from fiber diameter (37.18 um; from Meerdink 2008; Stal 1990) converted to a circular cross-sectional area (0.00001085 cm2) and multiplied by fiber length (4.07 cm; from Li 2015), and finally converted to mass, assuming a density of 1.056 g/cm3. Bartleby.com; Gray's Anatomy, Plate 380; estimated length and width = ~3-5cm x 3-5cm. Human thickness, 7.1 to 8.1mm, Tar…	Gray 1977; Tart 1995; Dutra 2010; Happak 1997; Li 2015; Meerdink 2008; Stal 1990	Myocyte count is calculated from total muscle volume (12.67 cm3; from Gray 1977; Tart 1995; Dutra 2010) divided by fiber length (4.07 cm; from Li 2015) to obtain physiological cross-sectional area (PCSA; 3.11 cm2). PCSA is multiplied by 0.75 (assuming 75% intracellular mass) and divided by fiber cross-sectional area (0.00001085 cm2), obtained from fiber diameter (37.18 um; from Meerdink 2008; Sta…	See Muscle dataset record #: 65. ICRP Reference Man publications address skeletal muscle mass, reported at 40% of body mass, while individual muscle-pair data is supplied by the muscle master table and supported by over 150 references. The muscle master table contains core muscle data for each muscle group including muscle volume, fiber size (myocyte size), and fiber count, along with core calcul…	Female and child cell count and cell type ratios are assumed similar to male, while cell mass for each of female or child are obtained by multiplying male cell mass by the Skeletal Muscles tissue mass ratio of female (17500 g) or child (11000 g) to male (28000 g), giving a ratio of 0.625 (female) or 0.393 (child). Tissue mass data are from ICRP-23, 89, and Muscle master Table. The skeletal muscle…	Gray 1977;Tart 1995;Dutra 2010;Happak 1997;Li 2015;Meerdink 2008;Stal 1990;Snyder 1975;Valentin 2003;Yang 2014;Esbjornsson 2021	ICRP-23, 89, and Muscle master Table	ICRP Reference Man publications (ICRP-23 and ICRP-89) address skeletal muscle mass, reported at 40% of body mass, while individual muscle-pair data is supplied by the muscle master table and supported by over 150 references. The muscle master table contains core muscle data for each muscle group including muscle volume, fiber size (myocyte size), and fiber count, along with core calculation param…	The skeletal muscle aggregate mass data for male, female and child skeletal muscles use ICRP-23 and ICRP-89 values (Snyder, 1975; Valentin, 2003) at 28kg, 17.5kg and 11kg respectively. Mass data for individual muscles is located in the Muscle master Table. However, unlike most organs and tissues where tissue mass differences are primarily tied to differences in cell counts with cell mass being re…	Skeletal Muscles	28000	17500	11000	1	0.625	0.392857	Tissues of the head	Muscle; head	Mouth	Myocyte	Striated myocyte	660	410	260	z_Remaining Tissue
73	Temporalis; Anterior myocytes	Tissues of the Head	Skeletal Muscles; Head	Mouth Mastication	Temporalis, Anterior	Myocytes	Striated Muscle Myocytes	Striated Muscle (Fast, Slow, Intermediate mix)	3.74073e-05	861502	32.2265	2.33796e-05	861502	20.1416	1.46957e-05	861502	12.6604	Myocyte T-I / T-IIa / T-IIx Mix	3.74073e-05	861502	32.2265			van Eijden 1997; Li 2015; Guimaraes 2013	Myocyte fiber mass is calculated from fiber diameter (37.93 um; from Guimaraes 2013) converted to a circular cross-sectional area (0.0000113 cm2) and multiplied by fiber length (3.14 cm; from van Eijden 1997; Li 2015), and finally converted to mass, assuming a density of 1.056 g/cm3. Guimaraes 2013; Excludes 1st decade & last-3 decades.	van Eijden 1997; Li 2015; Guimaraes 2013	Myocyte count is calculated from total muscle volume (20.35 cm3; from van Eijden 1997; Li 2015) divided by fiber length (3.14 cm; from van Eijden 1997; Li 2015) to obtain physiological cross-sectional area (PCSA; 6.49 cm2). PCSA is multiplied by 0.75 (assuming 75% intracellular mass) and divided by fiber cross-sectional area (0.0000113 cm2), obtained from fiber diameter (37.93 um; from Guimaraes …	See Muscle dataset record #: 2. ICRP Reference Man publications address skeletal muscle mass, reported at 40% of body mass, while individual muscle-pair data is supplied by the muscle master table and supported by over 150 references. The muscle master table contains core muscle data for each muscle group including muscle volume, fiber size (myocyte size), and fiber count, along with core calcula…	Female and child cell count and cell type ratios are assumed similar to male, while cell mass for each of female or child are obtained by multiplying male cell mass by the Skeletal Muscles tissue mass ratio of female (17500 g) or child (11000 g) to male (28000 g), giving a ratio of 0.625 (female) or 0.393 (child). Tissue mass data are from ICRP-23, 89, and Muscle master Table. The skeletal muscle…	van Eijden 1997;Li 2015;Guimaraes 2013;Snyder 1975;Valentin 2003;Yang 2014;Esbjornsson 2021	ICRP-23, 89, and Muscle master Table	ICRP Reference Man publications (ICRP-23 and ICRP-89) address skeletal muscle mass, reported at 40% of body mass, while individual muscle-pair data is supplied by the muscle master table and supported by over 150 references. The muscle master table contains core muscle data for each muscle group including muscle volume, fiber size (myocyte size), and fiber count, along with core calculation param…	The skeletal muscle aggregate mass data for male, female and child skeletal muscles use ICRP-23 and ICRP-89 values (Snyder, 1975; Valentin, 2003) at 28kg, 17.5kg and 11kg respectively. Mass data for individual muscles is located in the Muscle master Table. However, unlike most organs and tissues where tissue mass differences are primarily tied to differences in cell counts with cell mass being re…	Skeletal Muscles	28000	17500	11000	1	0.625	0.392857	Tissues of the head	Muscle; head	Mouth	Myocyte	Striated myocyte	660	410	260	z_Remaining Tissue
74	Temporalis; Posterior myocytes	Tissues of the Head	Skeletal Muscles; Head	Mouth Mastication	Temporalis, Posterior	Myocytes	Striated Muscle Myocytes	Striated Muscle (Fast, Slow, Intermediate mix)	3.24555e-05	605186	19.6416	2.02847e-05	605186	12.276	1.27504e-05	605186	7.71634	Myocyte T-I / T-IIa / T-IIx Mix	3.24555e-05	605186	19.6416			van Eijden 1997; Li 2015; Guimaraes 2013	Myocyte fiber mass is calculated from fiber diameter (37.93 um; from Guimaraes 2013) converted to a circular cross-sectional area (0.0000113 cm2) and multiplied by fiber length (2.72 cm; from van Eijden 1997; Li 2015), and finally converted to mass, assuming a density of 1.056 g/cm3. Guimaraes 2013; Excludes 1st decade & last-3 decades.	van Eijden 1997; Li 2015; Guimaraes 2013	Myocyte count is calculated from total muscle volume (12.4 cm3; from van Eijden 1997; Li 2015) divided by fiber length (2.72 cm; from van Eijden 1997; Li 2015) to obtain physiological cross-sectional area (PCSA; 4.56 cm2). PCSA is multiplied by 0.75 (assuming 75% intracellular mass) and divided by fiber cross-sectional area (0.0000113 cm2), obtained from fiber diameter (37.93 um; from Guimaraes 2…	See Muscle dataset record #: 3. ICRP Reference Man publications address skeletal muscle mass, reported at 40% of body mass, while individual muscle-pair data is supplied by the muscle master table and supported by over 150 references. The muscle master table contains core muscle data for each muscle group including muscle volume, fiber size (myocyte size), and fiber count, along with core calcula…	Female and child cell count and cell type ratios are assumed similar to male, while cell mass for each of female or child are obtained by multiplying male cell mass by the Skeletal Muscles tissue mass ratio of female (17500 g) or child (11000 g) to male (28000 g), giving a ratio of 0.625 (female) or 0.393 (child). Tissue mass data are from ICRP-23, 89, and Muscle master Table. The skeletal muscle…	van Eijden 1997;Li 2015;Guimaraes 2013;Snyder 1975;Valentin 2003;Yang 2014;Esbjornsson 2021	ICRP-23, 89, and Muscle master Table	ICRP Reference Man publications (ICRP-23 and ICRP-89) address skeletal muscle mass, reported at 40% of body mass, while individual muscle-pair data is supplied by the muscle master table and supported by over 150 references. The muscle master table contains core muscle data for each muscle group including muscle volume, fiber size (myocyte size), and fiber count, along with core calculation param…	The skeletal muscle aggregate mass data for male, female and child skeletal muscles use ICRP-23 and ICRP-89 values (Snyder, 1975; Valentin, 2003) at 28kg, 17.5kg and 11kg respectively. Mass data for individual muscles is located in the Muscle master Table. However, unlike most organs and tissues where tissue mass differences are primarily tied to differences in cell counts with cell mass being re…	Skeletal Muscles	28000	17500	11000	1	0.625	0.392857	Tissues of the head	Muscle; head	Mouth	Myocyte	Striated myocyte	660	410	260	z_Remaining Tissue
75	Masseter myocytes	Tissues of the Head	Skeletal Muscles; Head	Mouth Mastication	Masseter	Myocytes	Striated Muscle Myocytes	Striated Muscle (Fast, Slow, Intermediate mix)	3.72937e-05	995387	37.1216	2.33085e-05	995387	23.201	1.46511e-05	995387	14.5835	Myocyte T-I / T-IIa / T-IIx Mix	3.72937e-05	995387	37.1216	1.5745e-05	6.29587e-05	Boom 2008; Benington 1999; Hannam 1989; van Eijden 1992; Volk 2014; Li 2015; van Eijden 1997; Sciote 2012	Myocyte fiber mass is calculated from fiber diameter (42.64 um; from Sciote 2012) converted to a circular cross-sectional area (0.00001428 cm2) and multiplied by fiber length (2.47 cm; from van Eijden 1997; Li 2015; van Eijden 1992), and finally converted to mass, assuming a density of 1.056 g/cm3. Calculated: PCSA at 5.76cm2 x Fiber Length @ x 2.5cm. Hannam, Wood, 1989; van Eijden, Raadsheer, 19…	Boom 2008; Benington 1999; Hannam 1989; van Eijden 1992; Volk 2014; Li 2015; van Eijden 1997; Sciote 2012	Myocyte count is calculated from total muscle volume (23.44 cm3; from Boom 2008; Benington 1999; Hannam 1989; van Eijden 1992; Volk 2014; Li 2015) divided by fiber length (2.47 cm; from van Eijden 1997; Li 2015; van Eijden 1992) to obtain physiological cross-sectional area (PCSA; 9.48 cm2). PCSA is multiplied by 0.75 (assuming 75% intracellular mass) and divided by fiber cross-sectional area (0.0…	See Muscle dataset record #: 67. ICRP Reference Man publications address skeletal muscle mass, reported at 40% of body mass, while individual muscle-pair data is supplied by the muscle master table and supported by over 150 references. The muscle master table contains core muscle data for each muscle group including muscle volume, fiber size (myocyte size), and fiber count, along with core calcul…	Female and child cell count and cell type ratios are assumed similar to male, while cell mass for each of female or child are obtained by multiplying male cell mass by the Skeletal Muscles tissue mass ratio of female (17500 g) or child (11000 g) to male (28000 g), giving a ratio of 0.625 (female) or 0.393 (child). Tissue mass data are from ICRP-23, 89, and Muscle master Table. The skeletal muscle…	Boom 2008;Benington 1999;Hannam 1989;van Eijden 1992;Volk 2014;Li 2015;van Eijden 1997;Sciote 2012;Snyder 1975;Valentin 2003;Yang 2014;Esbjornsson 2021	ICRP-23, 89, and Muscle master Table	ICRP Reference Man publications (ICRP-23 and ICRP-89) address skeletal muscle mass, reported at 40% of body mass, while individual muscle-pair data is supplied by the muscle master table and supported by over 150 references. The muscle master table contains core muscle data for each muscle group including muscle volume, fiber size (myocyte size), and fiber count, along with core calculation param…	The skeletal muscle aggregate mass data for male, female and child skeletal muscles use ICRP-23 and ICRP-89 values (Snyder, 1975; Valentin, 2003) at 28kg, 17.5kg and 11kg respectively. Mass data for individual muscles is located in the Muscle master Table. However, unlike most organs and tissues where tissue mass differences are primarily tied to differences in cell counts with cell mass being re…	Skeletal Muscles	28000	17500	11000	1	0.625	0.392857	Tissues of the head	Muscle; head	Mouth	Myocyte	Striated myocyte	660	410	260	z_Remaining Tissue
76	Pterygoid Medial myocytes	Tissues of the Head	Skeletal Muscles; Head	Mouth Mastication	Pterygoid Medial	Myocytes	Striated Muscle Myocytes	Striated Muscle (Fast, Slow, Intermediate mix)	2.05346e-05	652632	13.4016	1.28342e-05	652632	8.37598	8.06718e-06	652632	5.2649	Myocyte T-I / T-IIa / T-IIx Mix	2.05346e-05	652632	13.4016			Boom 2008; Hannam 1989; van Eijden 1992; Banks 2006; Li 2015; van Eijden 1997; van Eijden 1995	Myocyte fiber mass is calculated from fiber diameter (40.01 um; from average diameter from myocyte measurements in similar locations in the mouth) converted to a circular cross-sectional area (0.00001257 cm2) and multiplied by fiber length (1.55 cm; from van Eijden 1997; Li 2015; van Eijden 1995), and finally converted to mass, assuming a density of 1.056 g/cm3. Calculated: Average of two values …	Boom 2008; Hannam 1989; van Eijden 1992; Banks 2006; Li 2015; van Eijden 1997; van Eijden 1995	Myocyte count is calculated from total muscle volume (8.46 cm3; from Boom 2008; Hannam 1989; van Eijden 1992; Banks 2006; Li 2015) divided by fiber length (1.55 cm; from van Eijden 1997; Li 2015; van Eijden 1995) to obtain physiological cross-sectional area (PCSA; 5.47 cm2). PCSA is multiplied by 0.75 (assuming 75% intracellular mass) and divided by fiber cross-sectional area (0.00001257 cm2), ob…	See Muscle dataset record #: 70. ICRP Reference Man publications address skeletal muscle mass, reported at 40% of body mass, while individual muscle-pair data is supplied by the muscle master table and supported by over 150 references. The muscle master table contains core muscle data for each muscle group including muscle volume, fiber size (myocyte size), and fiber count, along with core calcul…	Female and child cell count and cell type ratios are assumed similar to male, while cell mass for each of female or child are obtained by multiplying male cell mass by the Skeletal Muscles tissue mass ratio of female (17500 g) or child (11000 g) to male (28000 g), giving a ratio of 0.625 (female) or 0.393 (child). Tissue mass data are from ICRP-23, 89, and Muscle master Table. The skeletal muscle…	Boom 2008;Hannam 1989;van Eijden 1992;Banks 2006;Li 2015;van Eijden 1997;van Eijden 1995;Snyder 1975;Valentin 2003;Yang 2014;Esbjornsson 2021	ICRP-23, 89, and Muscle master Table	ICRP Reference Man publications (ICRP-23 and ICRP-89) address skeletal muscle mass, reported at 40% of body mass, while individual muscle-pair data is supplied by the muscle master table and supported by over 150 references. The muscle master table contains core muscle data for each muscle group including muscle volume, fiber size (myocyte size), and fiber count, along with core calculation param…	The skeletal muscle aggregate mass data for male, female and child skeletal muscles use ICRP-23 and ICRP-89 values (Snyder, 1975; Valentin, 2003) at 28kg, 17.5kg and 11kg respectively. Mass data for individual muscles is located in the Muscle master Table. However, unlike most organs and tissues where tissue mass differences are primarily tied to differences in cell counts with cell mass being re…	Skeletal Muscles	28000	17500	11000	1	0.625	0.392857	Tissues of the head	Muscle; head	Mouth	Myocyte	Striated myocyte	660	410	260	z_Remaining Tissue
77	Pterygoid Lateral myocytes	Tissues of the Head	Skeletal Muscles; Head	Mouth Mastication	Pterygoid Lateral (aka Sphenomeniscus)	Myocytes	Striated Muscle Myocytes	Striated Muscle (Fast, Slow, Intermediate mix)	3.19526e-05	432776	13.8283	1.99704e-05	432776	8.6427	1.25528e-05	432776	5.43256	Myocyte T-I / T-IIa / T-IIx Mix	3.19526e-05	432776	13.8283			Hannam 1989; van Eijden 1992; Li 2015; van Eijden 1997; van Eijden 1995	Myocyte fiber mass is calculated from fiber diameter (40.01 um; from average diameter from myocyte measurements in similar locations in the mouth) converted to a circular cross-sectional area (0.00001257 cm2) and multiplied by fiber length (2.41 cm; from van Eijden 1997; Li 2015; van Eijden 1995), and finally converted to mass, assuming a density of 1.056 g/cm3. Calculated: PCSA at 4.0cm2 x Fiber…	Hannam 1989; van Eijden 1992; Li 2015; van Eijden 1997; van Eijden 1995	Myocyte count is calculated from total muscle volume (8.73 cm3; from Hannam 1989; van Eijden 1992; Li 2015) divided by fiber length (2.41 cm; from van Eijden 1997; Li 2015; van Eijden 1995) to obtain physiological cross-sectional area (PCSA; 3.63 cm2). PCSA is multiplied by 0.75 (assuming 75% intracellular mass) and divided by fiber cross-sectional area (0.00001257 cm2), obtained from fiber diame…	See Muscle dataset record #: 71. ICRP Reference Man publications address skeletal muscle mass, reported at 40% of body mass, while individual muscle-pair data is supplied by the muscle master table and supported by over 150 references. The muscle master table contains core muscle data for each muscle group including muscle volume, fiber size (myocyte size), and fiber count, along with core calcul…	Female and child cell count and cell type ratios are assumed similar to male, while cell mass for each of female or child are obtained by multiplying male cell mass by the Skeletal Muscles tissue mass ratio of female (17500 g) or child (11000 g) to male (28000 g), giving a ratio of 0.625 (female) or 0.393 (child). Tissue mass data are from ICRP-23, 89, and Muscle master Table. The skeletal muscle…	Hannam 1989;van Eijden 1992;Li 2015;van Eijden 1997;van Eijden 1995;Snyder 1975;Valentin 2003;Yang 2014;Esbjornsson 2021	ICRP-23, 89, and Muscle master Table	ICRP Reference Man publications (ICRP-23 and ICRP-89) address skeletal muscle mass, reported at 40% of body mass, while individual muscle-pair data is supplied by the muscle master table and supported by over 150 references. The muscle master table contains core muscle data for each muscle group including muscle volume, fiber size (myocyte size), and fiber count, along with core calculation param…	The skeletal muscle aggregate mass data for male, female and child skeletal muscles use ICRP-23 and ICRP-89 values (Snyder, 1975; Valentin, 2003) at 28kg, 17.5kg and 11kg respectively. Mass data for individual muscles is located in the Muscle master Table. However, unlike most organs and tissues where tissue mass differences are primarily tied to differences in cell counts with cell mass being re…	Skeletal Muscles	28000	17500	11000	1	0.625	0.392857	Tissues of the head	Muscle; head	Mouth	Myocyte	Striated myocyte	660	410	260	z_Remaining Tissue
78	Linguae; superior longitudinal myocytes	Tissues of the Head	Tongue; Head; Skeletal Muscles	Tongue; Mouth	Linguae, superior longitudinal	Myocytes	Striated Muscle Myocytes	Striated Muscle (Fast, Slow, Intermediate mix)	5.9878e-05	118283	7.08255	5.1324e-05	118283	6.07075	2.73728e-05	118283	3.23774	Myocyte T-I / T-IIa / T-IIx Mix	5.9878e-05	118283	7.08255			Stone 2018; Sanders 2013	Myocyte fiber mass is calculated from fiber diameter (40.01 um; from average diameter from myocyte measurements in similar locations in the mouth) converted to a circular cross-sectional area (0.00001257 cm2) and multiplied by fiber length (4.51 cm; from Sanders 2013), and finally converted to mass, assuming a density of 1.056 g/cm3	Stone 2018; Sanders 2013	Myocyte count is calculated from total muscle volume (4.47 cm3; from Stone 2018) divided by fiber length (4.51 cm; from Sanders 2013) to obtain physiological cross-sectional area (PCSA; 0.99 cm2). PCSA is multiplied by 0.75 (assuming 75% intracellular mass) and divided by fiber cross-sectional area (0.00001257 cm2), obtained from fiber diameter (40.01 um; from average diameter from myocyte measur…	See Muscle dataset record #: 75. ICRP Reference Man publications addresses tongue details and skeletal muscle mass, reported at 40% of body mass, while individual muscle-pair data is supplied by the muscle master table and supported by over 150 references. The muscle master table contains core muscle data for each muscle group including muscle volume, fiber size (myocyte size), and fiber count, a…	Female and child cell count and cell type ratios are assumed similar to male, while cell mass for each of female or child are obtained by multiplying male cell mass by the Tongue tissue mass ratio of female (60 g) or child (32 g) to male (70 g), giving a ratio of 0.857 (female) or 0.457 (child). Tissue mass data are from ICRP-23, 89, and Muscle master Table. The skeletal muscle aggregate mass dat…	Stone 2018;Sanders 2013;Snyder 1975;Valentin 2003;Yang 2014;Esbjornsson 2021	ICRP-23, 89, and Muscle master Table	ICRP Reference Man publications (ICRP-23 and ICRP-89) address tongue details and total skeletal muscle mass, reported at 40% of body mass, while individual muscle-pair data is supplied by the muscle master table and supported by over 150 references. The muscle master table contains core muscle data for each muscle group including muscle volume, fiber size (myocyte size), and fiber count, along wi…	The skeletal muscle aggregate mass data for male, female and child skeletal muscles use ICRP-23 and ICRP-89 values (Snyder, 1975; Valentin, 2003) at 28kg, 17.5kg and 11kg respectively. Mass data for individual muscles is located in the Muscle master Table. However, unlike most organs and tissues where tissue mass differences are primarily tied to differences in cell counts with cell mass being re…	Tongue	70	60	32	1	0.857143	0.457143	Tissues of the head	Tongue	Mouth	Myocyte	Striated myocyte	70	60	32	z_Remaining Tissue
79	Linguae; inferior longitudinal myocytes	Tissues of the Head	Tongue; Head; Skeletal Muscles	Tongue; Mouth	Linguae, inferior longitudinal	Myocytes	Striated Muscle Myocytes	Striated Muscle (Fast, Slow, Intermediate mix)	0.00011949	36749	4.39115	0.00010242	36749	3.76385	5.46242e-05	36749	2.00738	Myocyte T-I / T-IIa / T-IIx Mix	0.00011949	36749	4.39115			Stone 2018; Sanders 2013	Myocyte fiber mass is calculated from fiber diameter (40.01 um; from average diameter from myocyte measurements in similar locations in the mouth) converted to a circular cross-sectional area (0.00001257 cm2) and multiplied by fiber length (9 cm; from Sanders 2013), and finally converted to mass, assuming a density of 1.056 g/cm3	Stone 2018; Sanders 2013	Myocyte count is calculated from total muscle volume (2.77 cm3; from Stone 2018) divided by fiber length (9 cm; from Sanders 2013) to obtain physiological cross-sectional area (PCSA; 0.31 cm2). PCSA is multiplied by 0.75 (assuming 75% intracellular mass) and divided by fiber cross-sectional area (0.00001257 cm2), obtained from fiber diameter (40.01 um; from average diameter from myocyte measureme…	See Muscle dataset record #: 76. ICRP Reference Man publications addresses tongue details and skeletal muscle mass, reported at 40% of body mass, while individual muscle-pair data is supplied by the muscle master table and supported by over 150 references. The muscle master table contains core muscle data for each muscle group including muscle volume, fiber size (myocyte size), and fiber count, a…	Female and child cell count and cell type ratios are assumed similar to male, while cell mass for each of female or child are obtained by multiplying male cell mass by the Tongue tissue mass ratio of female (60 g) or child (32 g) to male (70 g), giving a ratio of 0.857 (female) or 0.457 (child). Tissue mass data are from ICRP-23, 89, and Muscle master Table. The skeletal muscle aggregate mass dat…	Stone 2018;Sanders 2013;Snyder 1975;Valentin 2003;Yang 2014;Esbjornsson 2021	ICRP-23, 89, and Muscle master Table	ICRP Reference Man publications (ICRP-23 and ICRP-89) address tongue details and total skeletal muscle mass, reported at 40% of body mass, while individual muscle-pair data is supplied by the muscle master table and supported by over 150 references. The muscle master table contains core muscle data for each muscle group including muscle volume, fiber size (myocyte size), and fiber count, along wi…	The skeletal muscle aggregate mass data for male, female and child skeletal muscles use ICRP-23 and ICRP-89 values (Snyder, 1975; Valentin, 2003) at 28kg, 17.5kg and 11kg respectively. Mass data for individual muscles is located in the Muscle master Table. However, unlike most organs and tissues where tissue mass differences are primarily tied to differences in cell counts with cell mass being re…	Tongue	70	60	32	1	0.857143	0.457143	Tissues of the head	Tongue	Mouth	Myocyte	Striated myocyte	70	60	32	z_Remaining Tissue
80	Linguae; transversus myocytes	Tissues of the Head	Tongue; Head; Skeletal Muscles	Tongue; Mouth	Linguae, transversus	Myocytes	Striated Muscle Myocytes	Striated Muscle (Fast, Slow, Intermediate mix)	2.64789e-05	374471	9.91559	2.26962e-05	374471	8.49908	1.21047e-05	374471	4.53284	Myocyte T-I / T-IIa / T-IIx Mix	2.64789e-05	374471	9.91559			Stone 2018; Sanders 2013; Stal 2003	Myocyte fiber mass is calculated from fiber diameter (36.6 um; from Stal 2003) converted to a circular cross-sectional area (0.00001052 cm2) and multiplied by fiber length (2.38 cm; from Sanders 2013), and finally converted to mass, assuming a density of 1.056 g/cm3	Stone 2018; Sanders 2013; Stal 2003	Myocyte count is calculated from total muscle volume (6.26 cm3; from Stone 2018) divided by fiber length (2.38 cm; from Sanders 2013) to obtain physiological cross-sectional area (PCSA; 2.63 cm2). PCSA is multiplied by 0.75 (assuming 75% intracellular mass) and divided by fiber cross-sectional area (0.00001052 cm2), obtained from fiber diameter (36.6 um; from Stal 2003). Finally, this number is m…	See Muscle dataset record #: 77. ICRP Reference Man publications addresses tongue details and skeletal muscle mass, reported at 40% of body mass, while individual muscle-pair data is supplied by the muscle master table and supported by over 150 references. The muscle master table contains core muscle data for each muscle group including muscle volume, fiber size (myocyte size), and fiber count, a…	Female and child cell count and cell type ratios are assumed similar to male, while cell mass for each of female or child are obtained by multiplying male cell mass by the Tongue tissue mass ratio of female (60 g) or child (32 g) to male (70 g), giving a ratio of 0.857 (female) or 0.457 (child). Tissue mass data are from ICRP-23, 89, and Muscle master Table. The skeletal muscle aggregate mass dat…	Stone 2018;Sanders 2013;Stal 2003;Snyder 1975;Valentin 2003;Yang 2014;Esbjornsson 2021	ICRP-23, 89, and Muscle master Table	ICRP Reference Man publications (ICRP-23 and ICRP-89) address tongue details and total skeletal muscle mass, reported at 40% of body mass, while individual muscle-pair data is supplied by the muscle master table and supported by over 150 references. The muscle master table contains core muscle data for each muscle group including muscle volume, fiber size (myocyte size), and fiber count, along wi…	The skeletal muscle aggregate mass data for male, female and child skeletal muscles use ICRP-23 and ICRP-89 values (Snyder, 1975; Valentin, 2003) at 28kg, 17.5kg and 11kg respectively. Mass data for individual muscles is located in the Muscle master Table. However, unlike most organs and tissues where tissue mass differences are primarily tied to differences in cell counts with cell mass being re…	Tongue	70	60	32	1	0.857143	0.457143	Tissues of the head	Tongue	Mouth	Myocyte	Striated myocyte	70	60	32	z_Remaining Tissue
81	Linguae; verticalis myocytes	Tissues of the Head	Tongue; Head; Skeletal Muscles	Tongue; Mouth	Linguae, verticalis	Myocytes	Striated Muscle Myocytes	Striated Muscle (Fast, Slow, Intermediate mix)	1.37862e-05	626767	8.64073	1.18167e-05	626767	7.40634	6.30226e-06	626767	3.95005	Myocyte T-I / T-IIa / T-IIx Mix	1.37862e-05	626767	8.64073			Stone 2018; Sanders 2013; Stal 2003	Myocyte fiber mass is calculated from fiber diameter (34.88 um; from Stal 2003) converted to a circular cross-sectional area (0.00000955 cm2) and multiplied by fiber length (1.37 cm; from Sanders 2013), and finally converted to mass, assuming a density of 1.056 g/cm3	Stone 2018; Sanders 2013; Stal 2003	Myocyte count is calculated from total muscle volume (5.46 cm3; from Stone 2018) divided by fiber length (1.37 cm; from Sanders 2013) to obtain physiological cross-sectional area (PCSA; 3.99 cm2). PCSA is multiplied by 0.75 (assuming 75% intracellular mass) and divided by fiber cross-sectional area (0.00000955 cm2), obtained from fiber diameter (34.88 um; from Stal 2003). Finally, this number is …	See Muscle dataset record #: 78. ICRP Reference Man publications addresses tongue details and skeletal muscle mass, reported at 40% of body mass, while individual muscle-pair data is supplied by the muscle master table and supported by over 150 references. The muscle master table contains core muscle data for each muscle group including muscle volume, fiber size (myocyte size), and fiber count, a…	Female and child cell count and cell type ratios are assumed similar to male, while cell mass for each of female or child are obtained by multiplying male cell mass by the Tongue tissue mass ratio of female (60 g) or child (32 g) to male (70 g), giving a ratio of 0.857 (female) or 0.457 (child). Tissue mass data are from ICRP-23, 89, and Muscle master Table. The skeletal muscle aggregate mass dat…	Stone 2018;Sanders 2013;Stal 2003;Snyder 1975;Valentin 2003;Yang 2014;Esbjornsson 2021	ICRP-23, 89, and Muscle master Table	ICRP Reference Man publications (ICRP-23 and ICRP-89) address tongue details and total skeletal muscle mass, reported at 40% of body mass, while individual muscle-pair data is supplied by the muscle master table and supported by over 150 references. The muscle master table contains core muscle data for each muscle group including muscle volume, fiber size (myocyte size), and fiber count, along wi…	The skeletal muscle aggregate mass data for male, female and child skeletal muscles use ICRP-23 and ICRP-89 values (Snyder, 1975; Valentin, 2003) at 28kg, 17.5kg and 11kg respectively. Mass data for individual muscles is located in the Muscle master Table. However, unlike most organs and tissues where tissue mass differences are primarily tied to differences in cell counts with cell mass being re…	Tongue	70	60	32	1	0.857143	0.457143	Tissues of the head	Tongue	Mouth	Myocyte	Striated myocyte	70	60	32	z_Remaining Tissue
82	Genioglossus myocytes	Tissues of the Head	Tongue; Head; Skeletal Muscles	Tongue; Mouth	Genioglossus	Myocytes	Striated Muscle Myocytes	Striated Muscle (Fast, Slow, Intermediate mix)	6.63836e-05	241123	16.0066	5.69002e-05	241123	13.7199	3.03468e-05	241123	7.3173	Myocyte T-I / T-IIa / T-IIx Mix	6.63836e-05	241123	16.0066			Stone 2018; Sanders 2013	Myocyte fiber mass is calculated from fiber diameter (40.01 um; from average diameter from myocyte measurements in similar locations in the mouth) converted to a circular cross-sectional area (0.00001257 cm2) and multiplied by fiber length (5 cm; from Sanders 2013), and finally converted to mass, assuming a density of 1.056 g/cm3	Stone 2018; Sanders 2013	Myocyte count is calculated from total muscle volume (10.11 cm3; from Stone 2018) divided by fiber length (5 cm; from Sanders 2013) to obtain physiological cross-sectional area (PCSA; 2.02 cm2). PCSA is multiplied by 0.75 (assuming 75% intracellular mass) and divided by fiber cross-sectional area (0.00001257 cm2), obtained from fiber diameter (40.01 um; from average diameter from myocyte measurem…	See Muscle dataset record #: 80. ICRP Reference Man publications addresses tongue details and skeletal muscle mass, reported at 40% of body mass, while individual muscle-pair data is supplied by the muscle master table and supported by over 150 references. The muscle master table contains core muscle data for each muscle group including muscle volume, fiber size (myocyte size), and fiber count, a…	Female and child cell count and cell type ratios are assumed similar to male, while cell mass for each of female or child are obtained by multiplying male cell mass by the Tongue tissue mass ratio of female (60 g) or child (32 g) to male (70 g), giving a ratio of 0.857 (female) or 0.457 (child). Tissue mass data are from ICRP-23, 89, and Muscle master Table. The skeletal muscle aggregate mass dat…	Stone 2018;Sanders 2013;Snyder 1975;Valentin 2003;Yang 2014;Esbjornsson 2021	ICRP-23, 89, and Muscle master Table	ICRP Reference Man publications (ICRP-23 and ICRP-89) address tongue details and total skeletal muscle mass, reported at 40% of body mass, while individual muscle-pair data is supplied by the muscle master table and supported by over 150 references. The muscle master table contains core muscle data for each muscle group including muscle volume, fiber size (myocyte size), and fiber count, along wi…	The skeletal muscle aggregate mass data for male, female and child skeletal muscles use ICRP-23 and ICRP-89 values (Snyder, 1975; Valentin, 2003) at 28kg, 17.5kg and 11kg respectively. Mass data for individual muscles is located in the Muscle master Table. However, unlike most organs and tissues where tissue mass differences are primarily tied to differences in cell counts with cell mass being re…	Tongue	70	60	32	1	0.857143	0.457143	Tissues of the head	Tongue	Mouth	Myocyte	Striated myocyte	70	60	32	z_Remaining Tissue
83	Hyoglossus myocytes	Tissues of the Head	Tongue; Head; Skeletal Muscles	Tongue; Mouth	Hyoglossus	Myocytes	Striated Muscle Myocytes	Striated Muscle (Fast, Slow, Intermediate mix)	0.00011949	57495	6.8701	0.00010242	57495	5.88866	5.46242e-05	57495	3.14062	Myocyte T-I / T-IIa / T-IIx Mix	0.00011949	57495	6.8701			Stone 2018; Merea 2019; Pearson 2012; Lang 2000; Sivarao 2000; Sanders 2013	Myocyte fiber mass is calculated from fiber diameter (40.01 um; from average diameter from myocyte measurements in similar locations in the mouth) converted to a circular cross-sectional area (0.00001257 cm2) and multiplied by fiber length (9 cm; from Sanders 2013), and finally converted to mass, assuming a density of 1.056 g/cm3. Merea 2019 clarifies the Upper Esophageal Sphincter (UES) opening …	Stone 2018; Merea 2019; Pearson 2012; Lang 2000; Sivarao 2000; Sanders 2013	Myocyte count is calculated from total muscle volume (4.34 cm3; from Stone 2018) divided by fiber length (9 cm; from Sanders 2013) to obtain physiological cross-sectional area (PCSA; 0.48 cm2). PCSA is multiplied by 0.75 (assuming 75% intracellular mass) and divided by fiber cross-sectional area (0.00001257 cm2), obtained from fiber diameter (40.01 um; from average diameter from myocyte measureme…	See Muscle dataset record #: 81. ICRP Reference Man publications addresses tongue details and skeletal muscle mass, reported at 40% of body mass, while individual muscle-pair data is supplied by the muscle master table and supported by over 150 references. The muscle master table contains core muscle data for each muscle group including muscle volume, fiber size (myocyte size), and fiber count, a…	Female and child cell count and cell type ratios are assumed similar to male, while cell mass for each of female or child are obtained by multiplying male cell mass by the Tongue tissue mass ratio of female (60 g) or child (32 g) to male (70 g), giving a ratio of 0.857 (female) or 0.457 (child). Tissue mass data are from ICRP-23, 89, and Muscle master Table. The skeletal muscle aggregate mass dat…	Stone 2018;Merea 2019;Pearson 2012;Lang 2000;Sivarao 2000;Sanders 2013;Snyder 1975;Valentin 2003;Yang 2014;Esbjornsson 2021	ICRP-23, 89, and Muscle master Table	ICRP Reference Man publications (ICRP-23 and ICRP-89) address tongue details and total skeletal muscle mass, reported at 40% of body mass, while individual muscle-pair data is supplied by the muscle master table and supported by over 150 references. The muscle master table contains core muscle data for each muscle group including muscle volume, fiber size (myocyte size), and fiber count, along wi…	The skeletal muscle aggregate mass data for male, female and child skeletal muscles use ICRP-23 and ICRP-89 values (Snyder, 1975; Valentin, 2003) at 28kg, 17.5kg and 11kg respectively. Mass data for individual muscles is located in the Muscle master Table. However, unlike most organs and tissues where tissue mass differences are primarily tied to differences in cell counts with cell mass being re…	Tongue	70	60	32	1	0.857143	0.457143	Tissues of the head	Tongue	Mouth	Myocyte	Striated myocyte	70	60	32	z_Remaining Tissue
84	Palatoglossus myocytes	Tissues of the Head	Tongue; Head; Skeletal Muscles	Tongue; Mouth	Palatoglossus	Myocytes	Striated Muscle Myocytes	Striated Muscle (Fast, Slow, Intermediate mix)	5.97452e-05	4030	0.240773	5.12102e-05	4030	0.206377	2.73121e-05	4030	0.110068	Myocyte T-I / T-IIa / T-IIx Mix	5.97452e-05	4030	0.240773			Takemoto 2001; Sanders 2013	Myocyte fiber mass is calculated from fiber diameter (40.01 um; from average diameter from myocyte measurements in similar locations in the mouth) converted to a circular cross-sectional area (0.00001257 cm2) and multiplied by fiber length (4.5 cm; from Sanders 2013), and finally converted to mass, assuming a density of 1.056 g/cm3. Estimated as 10% of the Styloglossus volume based on figures pro…	Takemoto 2001; Sanders 2013	Myocyte count is calculated from total muscle volume (0.15 cm3; from Takemoto 2001) divided by fiber length (4.5 cm; from Sanders 2013) to obtain physiological cross-sectional area (PCSA; 0.03 cm2). PCSA is multiplied by 0.75 (assuming 75% intracellular mass) and divided by fiber cross-sectional area (0.00001257 cm2), obtained from fiber diameter (40.01 um; from average diameter from myocyte meas…	See Muscle dataset record #: 82. ICRP Reference Man publications addresses tongue details and skeletal muscle mass, reported at 40% of body mass, while individual muscle-pair data is supplied by the muscle master table and supported by over 150 references. The muscle master table contains core muscle data for each muscle group including muscle volume, fiber size (myocyte size), and fiber count, a…	Female and child cell count and cell type ratios are assumed similar to male, while cell mass for each of female or child are obtained by multiplying male cell mass by the Tongue tissue mass ratio of female (60 g) or child (32 g) to male (70 g), giving a ratio of 0.857 (female) or 0.457 (child). Tissue mass data are from ICRP-23, 89, and Muscle master Table. The skeletal muscle aggregate mass dat…	Takemoto 2001;Sanders 2013;Snyder 1975;Valentin 2003;Yang 2014;Esbjornsson 2021	ICRP-23, 89, and Muscle master Table	ICRP Reference Man publications (ICRP-23 and ICRP-89) address tongue details and total skeletal muscle mass, reported at 40% of body mass, while individual muscle-pair data is supplied by the muscle master table and supported by over 150 references. The muscle master table contains core muscle data for each muscle group including muscle volume, fiber size (myocyte size), and fiber count, along wi…	The skeletal muscle aggregate mass data for male, female and child skeletal muscles use ICRP-23 and ICRP-89 values (Snyder, 1975; Valentin, 2003) at 28kg, 17.5kg and 11kg respectively. Mass data for individual muscles is located in the Muscle master Table. However, unlike most organs and tissues where tissue mass differences are primarily tied to differences in cell counts with cell mass being re…	Tongue	70	60	32	1	0.857143	0.457143	Tissues of the head	Tongue	Mouth	Myocyte	Striated myocyte	70	60	32	z_Remaining Tissue
85	Styloglossus myocytes	Tissues of the Head	Tongue; Head; Skeletal Muscles	Tongue; Mouth	Styloglossus	Myocytes	Striated Muscle Myocytes	Striated Muscle (Fast, Slow, Intermediate mix)	0.00011949	20153	2.40809	0.00010242	20153	2.06408	5.46242e-05	20153	1.10084	Myocyte T-I / T-IIa / T-IIx Mix	0.00011949	20153	2.40809			Stone 2018; Sanders 2013	Myocyte fiber mass is calculated from fiber diameter (40.01 um; from average diameter from myocyte measurements in similar locations in the mouth) converted to a circular cross-sectional area (0.00001257 cm2) and multiplied by fiber length (9 cm; from Sanders 2013), and finally converted to mass, assuming a density of 1.056 g/cm3	Stone 2018; Sanders 2013	Myocyte count is calculated from total muscle volume (1.52 cm3; from Stone 2018) divided by fiber length (9 cm; from Sanders 2013) to obtain physiological cross-sectional area (PCSA; 0.17 cm2). PCSA is multiplied by 0.75 (assuming 75% intracellular mass) and divided by fiber cross-sectional area (0.00001257 cm2), obtained from fiber diameter (40.01 um; from average diameter from myocyte measureme…	See Muscle dataset record #: 83. ICRP Reference Man publications addresses tongue details and skeletal muscle mass, reported at 40% of body mass, while individual muscle-pair data is supplied by the muscle master table and supported by over 150 references. The muscle master table contains core muscle data for each muscle group including muscle volume, fiber size (myocyte size), and fiber count, a…	Female and child cell count and cell type ratios are assumed similar to male, while cell mass for each of female or child are obtained by multiplying male cell mass by the Tongue tissue mass ratio of female (60 g) or child (32 g) to male (70 g), giving a ratio of 0.857 (female) or 0.457 (child). Tissue mass data are from ICRP-23, 89, and Muscle master Table. The skeletal muscle aggregate mass dat…	Stone 2018;Sanders 2013;Snyder 1975;Valentin 2003;Yang 2014;Esbjornsson 2021	ICRP-23, 89, and Muscle master Table	ICRP Reference Man publications (ICRP-23 and ICRP-89) address tongue details and total skeletal muscle mass, reported at 40% of body mass, while individual muscle-pair data is supplied by the muscle master table and supported by over 150 references. The muscle master table contains core muscle data for each muscle group including muscle volume, fiber size (myocyte size), and fiber count, along wi…	The skeletal muscle aggregate mass data for male, female and child skeletal muscles use ICRP-23 and ICRP-89 values (Snyder, 1975; Valentin, 2003) at 28kg, 17.5kg and 11kg respectively. Mass data for individual muscles is located in the Muscle master Table. However, unlike most organs and tissues where tissue mass differences are primarily tied to differences in cell counts with cell mass being re…	Tongue	70	60	32	1	0.857143	0.457143	Tissues of the head	Tongue	Mouth	Myocyte	Striated myocyte	70	60	32	z_Remaining Tissue
86	Stratified Squamous Mucosal EpC; Tongue	Tissues of the Head	Tongue; Head	Tongue; Mouth	Parenchyma; Mucosal Membrane	Epithelial Cell (EpC)	Stratified Squamous	Stratified Squamous Mucosal EpCs	1.03673e-09	317720000	0.329389	1.03673e-09	2.72331e+08	0.282334	1.03673e-09	1.45243e+08	0.150578	Stratified Squamous Mucosal EpCs; Tongue	1.03673e-09	317720000	0.329389	5.4e-10	1.215e-09	Mutsaers, 2002; Bauer, 2001; Fawcett, 1994, p525-530; Kanitakis, 2002; Ipponjima, 2020; Koehler, 2011.	Use squamous mesothelial cell size, backed up against skin squamous epithelial cell sizes until better data obtained. Mutsaers, 2002, reports mesothelium cells, composed of simple squamous epithelial cells, as approximately 25um in diameter, with the cytoplasm raised over a central round or oval nucleus. Estimating the nucleus at 5-6um in diameter, the average overall thickness of the squamous ce…	Collins, 1987; Snyder, 1975; Valentin, 2003.	The surface area (SA) of the adult human mouth and thickness of the salivary film covering the teeth and oral mucosa; tongue-SA =53cm2, per Collins.1987. This count uses the combined epidermal keratinocyte, basal keratinocyte, and basal stem cell counts (skin epidermal squamous-epithelium cell density per cm2, this table) at 1.13e11/18500cm2 or 6.11e6 cells/cm2 to estimate tongue cell density. Th…	Shape: Polygonal, to Short cylinder, to Squamous; Length: 10-25um; Depth: 1-8um. ICRP Reference Man publications addresses tongue details and Muscle master Table provides data for the skeletal muscle mass.	Cell masses and cell type ratios are assumed the same across male, female and child. Female or child cell counts are obtained by multiplying male cell count by the tissue mass ratio of female (60 g) or child (32 g) to adult male (70 g), giving ratios of 0.857 (female) or 0.457 (child), for the Tongue. Tissue mass data are from ICRP-23, 89, and Muscle master Table. ICRP-89	Bauer 2001;Fawcett 1994;Kanitakis 2002;Mutsaers 2002;Ipponjima 2020;Koehler 2011;Snyder 1975;Valentin 2003;Collins 1987;	ICRP-23, 89, and Muscle master Table	ICRP Reference Man publications addresses tongue details and Muscle master Table provides data for the skeletal muscle mass.	ICRP-89	Tongue	70	60	32	1	0.857143	0.457143	Tissues of the head	Tongue	Mouth	Epithelial & endothelial	Epithelial	70	60	32	z_Remaining Tissue
87	Type I Taste Receptor, Dark Cell; Tongue	Tissues of the Head	Tongue; Head	Tongue; Mouth	Sensory; Taste Receptors	Epithelial Cell (EpC)	Pseudostratified, Columnar	Type I Taste Receptors (a.k.a. Dark Cells).	8.29594e-10	358164	0.000297131	8.29594e-10	306998	0.000254683	8.29594e-10	163732	0.000135831	Type I Taste Receptor (a.k.a. Dark Cells, glial-like cells, gutter cells, possibly Salt-Taste receptors).	8.29594e-10	358164	0.000297131	1.32701e-10	1.30047e-09	Herness, 1999; de Lorenzo, 1958; Royer, 1991; Roper, 2007; Gravina, 2013.	Cellular Mechanisms, Transduction, taste-bud [TB], 50-100 cells, size, onion shaped, 20-40um circumference x 40-60um long; cells are columnar, [calculate equivalent spherical volume using 40um diameter, then divide by ~80 cells for average cell mass], Herness, 1999. Herness also states: "Types I through III could theoretically be considered taste receptor cells, because they had processes extendi…	Herness, 1999; Royer, 1991; Chaudhari, 2010; Chudler, 2020; Wang, 2017; Bradley, 1985.	Herness, 1999, 50-100 cells per bud; Royer, 1991, 75-135 cells per bud [use 90]; Herness, Type I, 55-75% [use 60%]; Type II, 20%; Type III & IV 20% (Royer, Type 3, 5-7% [Use 7% for type III; use 13% for type IV]. Cranial Nerves VII, IX, X, Cell Biology of Taste, [~5000-buds-with-50-100 receptor-cells / bud-enervated by 3-14 neurons], Chaudhari, 2010; 9000 buds, Brain Facts and Figures_[Cranial Ne…	Shape: cylindrical to conical; Diameter: 4-10um; Length: 10-50um. ICRP Reference Man publications addresses tongue details and Muscle master Table provides data for the skeletal muscle mass.	Cell masses and cell type ratios are assumed the same across male, female and child. Female or child cell counts are obtained by multiplying male cell count by the tissue mass ratio of female (60 g) or child (32 g) to adult male (70 g), giving ratios of 0.857 (female) or 0.457 (child), for the Tongue. Tissue mass data are from ICRP-23, 89, and Muscle master Table. ICRP-89	de Lorenzo 1958;Herness 1999;Roper 2007;Royer 1991;Gravina 2013;Chudler 2020;Bradley 1985;Chaudhari 2010;Wang 2017;	ICRP-23, 89, and Muscle master Table	ICRP Reference Man publications addresses tongue details and Muscle master Table provides data for the skeletal muscle mass.	ICRP-89	Tongue	70	60	32	1	0.857143	0.457143	Tissues of the head	Tongue	Mouth	Epithelial & endothelial	Epithelial	70	60	32	z_Remaining Tissue
88	Type II Taste Receptor, Light Cell; Tongue	Tissues of the Head	Tongue; Head	Tongue; Mouth	Sensory; Taste Receptor Support	Epithelial Cell (EpC)	Pseudostratified, Columnar	Type II Taste Receptor Cells (a.k.a. Light Cells).	8.29594e-10	134312	0.000111424	8.29594e-10	115124	9.55063e-05	8.29594e-10	61399.5	5.09367e-05	Type II Taste Receptor Cell (a.k.a. Light Cells; "Sustentacular Cell"; receptor for sweet, bitter, umami)	8.29594e-10	134312	0.000111424	1.32701e-10	1.30047e-09	Herness, 1999; de Lorenzo, 1958; Royer, 1991; Roper, 2007; Gravina, 2013.	Cellular Mechanisms, Transduction, taste-bud [TB], 50-100 cells, size, onion shaped, 20-40um circumference x 40-60um long; cells are columnar, [calculate equivalent spherical volume using 40um diameter, then divide by ~80 cells for average cell mass], Herness, 1999. Herness also states: "Types I through III could theoretically be considered taste receptor cells, because they had processes extendi…	Herness, 1999; Royer, 1991; Chaudhari, 2010; Chudler, 2020; Wang, 2017; Bradley, 1985.	Herness, 1999, 50-100 cells per bud; Royer, 1991, 75-135 cells per bud [use 90]; Herness, Type I, 55-75% [use 60%]; Type II, 20%; Type III & IV 20% (Royer, Type 3, 5-7% [Use 7% for type III; use 13% for type IV]. Cranial Nerves VII, IX, X, Cell Biology of Taste, [~5000-buds-with-50-100 receptor-cells / bud-enervated by 3-14-nerurons], Chaudhari, 2010; 9000 buds, Brain Facts and Figures_[Cranial N…	Shape: cylindrical to conical; Diameter: 4-10um; Length: 10-50um. ICRP Reference Man publications addresses tongue details and Muscle master Table provides data for the skeletal muscle mass.	Cell masses and cell type ratios are assumed the same across male, female and child. Female or child cell counts are obtained by multiplying male cell count by the tissue mass ratio of female (60 g) or child (32 g) to adult male (70 g), giving ratios of 0.857 (female) or 0.457 (child), for the Tongue. Tissue mass data are from ICRP-23, 89, and Muscle master Table. ICRP-89	de Lorenzo 1958;Herness 1999;Roper 2007;Royer 1991;Gravina 2013;Chudler 2020;Bradley 1985;Chaudhari 2010;Wang 2017;	ICRP-23, 89, and Muscle master Table	ICRP Reference Man publications addresses tongue details and Muscle master Table provides data for the skeletal muscle mass.	ICRP-89	Tongue	70	60	32	1	0.857143	0.457143	Tissues of the head	Tongue	Mouth	Epithelial & endothelial	Epithelial	70	60	32	z_Remaining Tissue
89	Type III Taste Receptor, Intermed. Cell; Tongue	Tissues of the Head	Tongue; Head	Tongue; Mouth	Sensory; Taste Receptor Support	Epithelial Cell (EpC)	Pseudostratified, Columnar	Type III Taste Receptors (a.k.a. Intermediate Cells).	8.29594e-10	41785.8	3.46652e-05	8.29594e-10	35816.4	2.97131e-05	8.29594e-10	19102.1	1.5847e-05	Type III Taste Receptor (a.k.a. Intermediate Cell, Presynaptic cell, possible sour / acidic receptor).	8.29594e-10	41785.8	3.46652e-05	1.32701e-10	1.30047e-09	Herness, 1999; de Lorenzo, 1958; Royer, 1991; Roper, 2007; Gravina, 2013.	Cellular Mechanisms, Transduction, taste-bud [TB], 50-100 cells, size, onion shaped, 20-40um circumference x 40-60um long; cells are columnar, [calculate equivalent spherical volume using 40um diameter, then divide by ~80 cells for average cell mass], Herness, 1999. Herness also states: "Types I through III could theoretically be considered taste receptor cells, because they had processes extendi…	Herness, 1999; Royer, 1991; Chaudhari, 2010; Chudler, 2020; Wang, 2017; Bradley, 1985.	Herness, 1999, 50-100 cells per bud; Royer, 1991, 75-135 cells per bud [use 90]; Herness, Type I, 55-75% [use 60%]; Type II, 20%; Type III & IV 20% (Royer, Type 3, 5-7% [Use 7% for type III; use 13% for type IV]. Cranial Nerves VII, IX, X, Cell Biology of Taste, [~5000-buds-with-50-100 receptor-cells / bud-enervated by 3-14-nerurons], Chaudhari, 2010; 9000 buds, Brain Facts and Figures_[Cranial N…	Shape: cylindrical to conical; Diameter: 4-10um; Length: 10-50um. ICRP Reference Man publications addresses tongue details and Muscle master Table provides data for the skeletal muscle mass.	Cell masses and cell type ratios are assumed the same across male, female and child. Female or child cell counts are obtained by multiplying male cell count by the tissue mass ratio of female (60 g) or child (32 g) to adult male (70 g), giving ratios of 0.857 (female) or 0.457 (child), for the Tongue. Tissue mass data are from ICRP-23, 89, and Muscle master Table. ICRP-89	de Lorenzo 1958;Herness 1999;Roper 2007;Royer 1991;Gravina 2013;Chudler 2020;Bradley 1985;Chaudhari 2010;Wang 2017;	ICRP-23, 89, and Muscle master Table	ICRP Reference Man publications addresses tongue details and Muscle master Table provides data for the skeletal muscle mass.	ICRP-89	Tongue	70	60	32	1	0.857143	0.457143	Tissues of the head	Tongue	Mouth	Epithelial & endothelial	Epithelial	70	60	32	z_Remaining Tissue
90	Type IV Basal Taste Receptors; Tongue	Tissues of the Head	Tongue; Head	Tongue; Mouth	Sensory; Taste Receptor Support	Stem Cells; Epithelial (EpSC)	Pseudostratified, Columnar	Type IV Basal Taste Receptors (a.k.a. Basal Cells).	4.14797e-10	77602.2	3.21891e-05	4.14797e-10	66516.2	2.75907e-05	4.14797e-10	35475.3	1.4715e-05	Type IV Basal Taste Receptors (a.k.a. Basal Cells, Basal Chemoreceptors).	4.14797e-10	77602.2	3.21891e-05	1.32701e-10	6.50236e-10	Herness, 1999; de Lorenzo, 1958; Royer, 1991; Roper, 2007; Gravina, 2013.	Cellular Mechanisms, Transduction, taste-bud [TB], 50-100 cells, size, onion shaped, 20-40um circumference x 40-60um long; cells are columnar, [calculate equivalent spherical volume using 40um diameter, then divide by ~80 cells for average cell mass], Herness, 1999. Herness also states: "Types I through III could theoretically be considered taste receptor cells, because they had processes extendi…	Herness, 1999; Royer, 1991; Chaudhari, 2010; Chudler, 2020; Wang, 2017; Bradley, 1985.	Herness, 1999, 50-100 cells per bud; Royer, 1991, 75-135 cells per bud [use 90]; Herness, Type I, 55-75% [use 60%]; Type II, 20%; Type III & IV 20% (Royer, Type 3, 5-7% [Use 7% for type III; use 13% for type IV]. Cranial Nerves VII, IX, X, Cell Biology of Taste, [~5000-buds-with-50-100 receptor-cells / bud-enervated by 3-14-nerurons], Chaudhari, 2010; 9000 buds, Brain Facts and Figures_[Cranial N…	Shape: cylindrical to conical; Diameter: 4-10um; Length: 10-50um. ICRP Reference Man publications addresses tongue details and Muscle master Table provides data for the skeletal muscle mass.	Cell masses and cell type ratios are assumed the same across male, female and child. Female or child cell counts are obtained by multiplying male cell count by the tissue mass ratio of female (60 g) or child (32 g) to adult male (70 g), giving ratios of 0.857 (female) or 0.457 (child), for the Tongue. Tissue mass data are from ICRP-23, 89, and Muscle master Table. ICRP-89	de Lorenzo 1958;Herness 1999;Roper 2007;Royer 1991;Gravina 2013;Chudler 2020;Bradley 1985;Chaudhari 2010;Wang 2017;	ICRP-23, 89, and Muscle master Table	ICRP Reference Man publications addresses tongue details and Muscle master Table provides data for the skeletal muscle mass.	ICRP-89	Tongue	70	60	32	1	0.857143	0.457143	Tissues of the head	Tongue	Mouth	Stem, germ & pericyte	Stem	70	60	32	z_Remaining Tissue
91	Telocyte; Tongue	Tissues of the Head	Tongue; Head	Tongue; Mouth	Stroma	Stem Cells (SCs)	Mesenchymal Stem Cells (MSCs)	Telocyte	1.37323e-10	8.03767e+07	0.0110376	1.37323e-10	6.88943e+07	0.00946078	1.37323e-10	3.67436e+07	0.00504575	Telocyte; PDGFRalpha+ c-Kit- CD34+; Tongue; contrast ICC, ICLC	1.37323e-10	8.03767e+07	0.0110376	9.05566e-11	1.5e-10	Rosa, 2019; Mitrofanova, 2018; Vannucchi, 2016.	Rosa, 2019, identifies the telocyte population in the lamina propria and underlying striated muscles of the human tongue. Cell size is based on heart telocytes until better data is found. Mitrofanova, 2018, Telocytes in the human sinoatrial node estimated at TC size 29.2um+/-12.4um long and 2.6um +/-0.6um in diameter at its widest point, plus processes estimated at ~20% of cell body =~100-150um, …	Rosa, 2019; Richter, 2015; Erdag, 2012; Snyder, 1975.	Rosa, 2019, identifies the telocyte (TC) population in the lamina propria and underlying striated muscles of the human tongue. Cell count estimate is based on heart telocytes density until better data is obtained. Richter, 2015, reports heart TC-count at 14.9.p.mm2 yielding ~60.p.mm3 to ~2400.p.mm3. The 60 count per mm3 is derived from the cubing of the square root of the ~15 cells per mm2. The ~…	Precursor for fibroblasts, adipocytes, myocytes, osteoblasts, chondrocytes, neurons.. ICRP Reference Man publications addresses tongue details and Muscle master Table provides data for the skeletal muscle mass.	Cell masses and cell type ratios are assumed the same across male, female and child. Female or child cell counts are obtained by multiplying male cell count by the tissue mass ratio of female (60 g) or child (32 g) to adult male (70 g), giving ratios of 0.857 (female) or 0.457 (child), for the Tongue. Tissue mass data are from ICRP-23, 89, and Muscle master Table. ICRP-89	Mitrofanova 2018;Rosa 2019;Vannucchi 2016;Erdag 2012;Snyder 1975;Richter 2015;;Manetti 2019	ICRP-23, 89, and Muscle master Table	ICRP Reference Man publications addresses tongue details and Muscle master Table provides data for the skeletal muscle mass.	ICRP-89	Tongue	70	60	32	1	0.857143	0.457143	Tissues of the head	Tongue	Mouth	Stem, germ & pericyte	Stem	70	60	32	z_Remaining Tissue
92	Tongue; Mouth EnC	Tissues of the Head	Tongue; Head	Vascular; Tongue; Mouth	Stroma; Vascular	Endothelial Cell (EnCs)	EnC-Continuous	Capillary EnCs	4e-10	8.28598e+08	0.331439	4e-10	7.10227e+08	0.284091	4e-10	3.78788e+08	0.151515	Capillary EnCs; Tongue	4e-10	8.28598e+08	0.331439	3.168e-10	8.34752e-10	Adamson, 1993; Aird, 2007; Pries, 2000; Crapo, 1982; Hogan, 1986.	The low range is based on an average 1000um2 apical surface area and an average 0.3um thickness reported by Pries; the high range is estimated using a 3 sigma value (3 x 64um3) added to the mean 632um3 value in Crapo, 1982 (actual range in Crapo lung data is 511-1067um3 with the 1067um3 appearing to be a data outlier). Adamson, 1993, reports capillary-EnCs; as polygonal in shape; the average leng…	Cvetko, 2013; McGuire, 2003; Weber, 2006; Greger, 1996; Krogh, 1919a; Freitas, 1999; Shander, 2014.	Use Average skeletal Muscle 1mm-capillary-section density of 500 per mm3. Shander, 2014, section 3.3.6.1 of cell count book provides the following: "The vascular EnCs are the largest cell count component in skeletal muscle tissue. They are estimated at 3.3e11 cells based on an average capillary density of 500mm per mm3 of tissue, an average capillary diameter of 8um, and 25 EnCs per mm section. (…	Shape: short cylinder (squamous, polygonal). ICRP Reference Man publications addresses tongue details and Muscle master Table provides data for the skeletal muscle mass.	Cell masses and cell type ratios are assumed the same across male, female and child. Female or child cell counts are obtained by multiplying male cell count by the tissue mass ratio of female (60 g) or child (32 g) to adult male (70 g), giving ratios of 0.857 (female) or 0.457 (child), for the Tongue. Tissue mass data are from ICRP-23, 89, and Muscle master Table. ICRP-89	Adamson 1993;Aird 2007;Crapo 1982;Pries 2000;Hogan 1986;Cvetko 2013;Freitas 1999;Greger 1996;Krogh 1919;Weber 2006;Shander 2014;;Greer 2004	ICRP-23, 89, and Muscle master Table	ICRP Reference Man publications addresses tongue details and Muscle master Table provides data for the skeletal muscle mass.	ICRP-89	Tongue	70	60	32	1	0.857143	0.457143	Tissues of the head	Tongue	Mouth	Epithelial & endothelial	Endothelial	70	60	32	z_Remaining Tissue
93	Palatopharyngeus myocytes	Tissues of the Head	Skeletal Muscles; Neck	Pharynx; Throat	Palatopharyngeus	Myocytes	Striated Muscle Myocytes	Striated Muscle (Fast, Slow, Intermediate mix)	0.000228713	13886	3.1759	0.000142945	13886	1.98494	8.98514e-05	13886	1.24768	Myocyte T-I / T-IIa / T-IIx Mix	0.000228713	13886	3.1759			Pearson 2012; Merea 2019; Lang 2000; Sivarao 2000; Felder 2005; Walker 1974; Lindman 2002	Myocyte fiber mass is calculated from fiber diameter (56.2 um; from Lindman 2002) converted to a circular cross-sectional area (0.00002481 cm2) and multiplied by fiber length (8.73 cm; from Pearson 2012; Felder 2005; Walker 1974), and finally converted to mass, assuming a density of 1.056 g/cm3. Merea 2019 clarifies the Upper Esophageal Sphincter (UES) opening and closing muscles; also see Pearso…	Pearson 2012; Merea 2019; Lang 2000; Sivarao 2000; Felder 2005; Walker 1974; Lindman 2002	Myocyte count is calculated from total muscle volume (2.01 cm3; from Pearson 2012) divided by fiber length (8.73 cm; from Pearson 2012; Felder 2005; Walker 1974) to obtain physiological cross-sectional area (PCSA; 0.23 cm2). PCSA is multiplied by 0.75 (assuming 75% intracellular mass) and divided by fiber cross-sectional area (0.00002481 cm2), obtained from fiber diameter (56.2 um; from Lindman 2…	See Muscle dataset record #: 88. ICRP Reference Man publications address skeletal muscle mass, reported at 40% of body mass, while individual muscle-pair data is supplied by the muscle master table and supported by over 150 references. The muscle master table contains core muscle data for each muscle group including muscle volume, fiber size (myocyte size), and fiber count, along with core calcul…	Female and child cell count and cell type ratios are assumed similar to male, while cell mass for each of female or child are obtained by multiplying male cell mass by the Skeletal Muscles tissue mass ratio of female (17500 g) or child (11000 g) to male (28000 g), giving a ratio of 0.625 (female) or 0.393 (child). Tissue mass data are from ICRP-23, 89, and Muscle master Table. The skeletal muscle…	Pearson 2012;Merea 2019;Lang 2000;Sivarao 2000;Felder 2005;Walker 1974;Lindman 2002;Snyder 1975;Valentin 2003;Yang 2014;Esbjornsson 2021	ICRP-23, 89, and Muscle master Table	ICRP Reference Man publications (ICRP-23 and ICRP-89) address skeletal muscle mass, reported at 40% of body mass, while individual muscle-pair data is supplied by the muscle master table and supported by over 150 references. The muscle master table contains core muscle data for each muscle group including muscle volume, fiber size (myocyte size), and fiber count, along with core calculation param…	The skeletal muscle aggregate mass data for male, female and child skeletal muscles use ICRP-23 and ICRP-89 values (Snyder, 1975; Valentin, 2003) at 28kg, 17.5kg and 11kg respectively. Mass data for individual muscles is located in the Muscle master Table. However, unlike most organs and tissues where tissue mass differences are primarily tied to differences in cell counts with cell mass being re…	Skeletal Muscles	28000	17500	11000	1	0.625	0.392857	Tissues of the head	Muscle; head	Throat	Myocyte	Striated myocyte	660	410	260	z_Remaining Tissue
94	Salpingopharyngeus myocytes	Tissues of the Head	Skeletal Muscles; Neck	Pharynx; Throat	Salpingopharyngeus	Myocytes	Striated Muscle Myocytes	Striated Muscle (Fast, Slow, Intermediate mix)	0.000184818	17184	3.17591	0.000115511	17184	1.98494	7.2607e-05	17184	1.24768	Myocyte T-I / T-IIa / T-IIx Mix	0.000184818	17184	3.17591			Pearson 2012; Merea 2019; Lang 2000; Sivarao 2000; Felder 2005; Walker 1974; Lindman 2002	Myocyte fiber mass is calculated from fiber diameter (50.5 um; from average diameter from myocyte measurements in similar locations in the throat) converted to a circular cross-sectional area (0.00002005 cm2) and multiplied by fiber length (8.73 cm; from Pearson 2012; Felder 2005; Walker 1974), and finally converted to mass, assuming a density of 1.056 g/cm3. Merea 2019 clarifies the Upper Esopha…	Pearson 2012; Merea 2019; Lang 2000; Sivarao 2000; Felder 2005; Walker 1974; Lindman 2002	Myocyte count is calculated from total muscle volume (2.01 cm3; from Pearson 2012) divided by fiber length (8.73 cm; from Pearson 2012; Felder 2005; Walker 1974) to obtain physiological cross-sectional area (PCSA; 0.23 cm2). PCSA is multiplied by 0.75 (assuming 75% intracellular mass) and divided by fiber cross-sectional area (0.00002005 cm2), obtained from fiber diameter (50.5 um; from average d…	See Muscle dataset record #: 89. ICRP Reference Man publications address skeletal muscle mass, reported at 40% of body mass, while individual muscle-pair data is supplied by the muscle master table and supported by over 150 references. The muscle master table contains core muscle data for each muscle group including muscle volume, fiber size (myocyte size), and fiber count, along with core calcul…	Female and child cell count and cell type ratios are assumed similar to male, while cell mass for each of female or child are obtained by multiplying male cell mass by the Skeletal Muscles tissue mass ratio of female (17500 g) or child (11000 g) to male (28000 g), giving a ratio of 0.625 (female) or 0.393 (child). Tissue mass data are from ICRP-23, 89, and Muscle master Table. The skeletal muscle…	Pearson 2012;Merea 2019;Lang 2000;Sivarao 2000;Felder 2005;Walker 1974;Lindman 2002;Snyder 1975;Valentin 2003;Yang 2014;Esbjornsson 2021	ICRP-23, 89, and Muscle master Table	ICRP Reference Man publications (ICRP-23 and ICRP-89) address skeletal muscle mass, reported at 40% of body mass, while individual muscle-pair data is supplied by the muscle master table and supported by over 150 references. The muscle master table contains core muscle data for each muscle group including muscle volume, fiber size (myocyte size), and fiber count, along with core calculation param…	The skeletal muscle aggregate mass data for male, female and child skeletal muscles use ICRP-23 and ICRP-89 values (Snyder, 1975; Valentin, 2003) at 28kg, 17.5kg and 11kg respectively. Mass data for individual muscles is located in the Muscle master Table. However, unlike most organs and tissues where tissue mass differences are primarily tied to differences in cell counts with cell mass being re…	Skeletal Muscles	28000	17500	11000	1	0.625	0.392857	Tissues of the head	Muscle; head	Throat	Myocyte	Striated myocyte	660	410	260	z_Remaining Tissue
95	Stylopharyngeus; pharyngeal insertion myocytes	Tissues of the Head	Skeletal Muscles; Neck	Pharynx; Throat	Stylopharyngeus, pharyngeal insertion	Myocytes	Striated Muscle Myocytes	Striated Muscle (Fast, Slow, Intermediate mix)	8.57728e-05	9972	0.855326	5.3608e-05	9972	0.534579	3.36965e-05	9972	0.336021	Myocyte T-I / T-IIa / T-IIx Mix	8.57728e-05	9972	0.855326			Pearson 2012; Merea 2019; Lang 2000; Sivarao 2000; Felder 2005; Walker 1974	Myocyte fiber mass is calculated from fiber diameter (50.5 um; from average diameter from myocyte measurements in similar locations in the throat) converted to a circular cross-sectional area (0.00002005 cm2) and multiplied by fiber length (4.05 cm; from Pearson 2012; Felder 2005; Walker 1974), and finally converted to mass, assuming a density of 1.056 g/cm3. Merea 2019 clarifies the Upper Esopha…	Pearson 2012; Merea 2019; Lang 2000; Sivarao 2000; Felder 2005; Walker 1974	Myocyte count is calculated from total muscle volume (0.54 cm3; from Pearson 2012) divided by fiber length (4.05 cm; from Pearson 2012; Felder 2005; Walker 1974) to obtain physiological cross-sectional area (PCSA; 0.13 cm2). PCSA is multiplied by 0.75 (assuming 75% intracellular mass) and divided by fiber cross-sectional area (0.00002005 cm2), obtained from fiber diameter (50.5 um; from average d…	See Muscle dataset record #: 94. ICRP Reference Man publications address skeletal muscle mass, reported at 40% of body mass, while individual muscle-pair data is supplied by the muscle master table and supported by over 150 references. The muscle master table contains core muscle data for each muscle group including muscle volume, fiber size (myocyte size), and fiber count, along with core calcul…	Female and child cell count and cell type ratios are assumed similar to male, while cell mass for each of female or child are obtained by multiplying male cell mass by the Skeletal Muscles tissue mass ratio of female (17500 g) or child (11000 g) to male (28000 g), giving a ratio of 0.625 (female) or 0.393 (child). Tissue mass data are from ICRP-23, 89, and Muscle master Table. The skeletal muscle…	Pearson 2012;Merea 2019;Lang 2000;Sivarao 2000;Felder 2005;Walker 1974;Snyder 1975;Valentin 2003;Yang 2014;Esbjornsson 2021	ICRP-23, 89, and Muscle master Table	ICRP Reference Man publications (ICRP-23 and ICRP-89) address skeletal muscle mass, reported at 40% of body mass, while individual muscle-pair data is supplied by the muscle master table and supported by over 150 references. The muscle master table contains core muscle data for each muscle group including muscle volume, fiber size (myocyte size), and fiber count, along with core calculation param…	The skeletal muscle aggregate mass data for male, female and child skeletal muscles use ICRP-23 and ICRP-89 values (Snyder, 1975; Valentin, 2003) at 28kg, 17.5kg and 11kg respectively. Mass data for individual muscles is located in the Muscle master Table. However, unlike most organs and tissues where tissue mass differences are primarily tied to differences in cell counts with cell mass being re…	Skeletal Muscles	28000	17500	11000	1	0.625	0.392857	Tissues of the head	Muscle; head	Throat	Myocyte	Striated myocyte	660	410	260	z_Remaining Tissue
96	Stylopharyngeus; thyroid insertion myocytes	Tissues of the Head	Skeletal Muscles; Neck	Pharynx; Throat	Stylopharyngeus, thyroid insertion	Myocytes	Striated Muscle Myocytes	Striated Muscle (Fast, Slow, Intermediate mix)	0.000135433	15789	2.13835	8.46456e-05	15789	1.33647	5.32058e-05	15789	0.840066	Myocyte T-I / T-IIa / T-IIx Mix	0.000135433	15789	2.13835			Pearson 2012; Merea 2019; Lang 2000; Sivarao 2000; Felder 2005; Walker 1974	Myocyte fiber mass is calculated from fiber diameter (50.5 um; from average diameter from myocyte measurements in similar locations in the throat) converted to a circular cross-sectional area (0.00002005 cm2) and multiplied by fiber length (6.4 cm; from Pearson 2012; Felder 2005; Walker 1974), and finally converted to mass, assuming a density of 1.056 g/cm3. Merea 2019 clarifies the Upper Esophag…	Pearson 2012; Merea 2019; Lang 2000; Sivarao 2000; Felder 2005; Walker 1974	Myocyte count is calculated from total muscle volume (1.35 cm3; from Pearson 2012) divided by fiber length (6.4 cm; from Pearson 2012; Felder 2005; Walker 1974) to obtain physiological cross-sectional area (PCSA; 0.21 cm2). PCSA is multiplied by 0.75 (assuming 75% intracellular mass) and divided by fiber cross-sectional area (0.00002005 cm2), obtained from fiber diameter (50.5 um; from average di…	See Muscle dataset record #: 95. ICRP Reference Man publications address skeletal muscle mass, reported at 40% of body mass, while individual muscle-pair data is supplied by the muscle master table and supported by over 150 references. The muscle master table contains core muscle data for each muscle group including muscle volume, fiber size (myocyte size), and fiber count, along with core calcul…	Female and child cell count and cell type ratios are assumed similar to male, while cell mass for each of female or child are obtained by multiplying male cell mass by the Skeletal Muscles tissue mass ratio of female (17500 g) or child (11000 g) to male (28000 g), giving a ratio of 0.625 (female) or 0.393 (child). Tissue mass data are from ICRP-23, 89, and Muscle master Table. The skeletal muscle…	Pearson 2012;Merea 2019;Lang 2000;Sivarao 2000;Felder 2005;Walker 1974;Snyder 1975;Valentin 2003;Yang 2014;Esbjornsson 2021	ICRP-23, 89, and Muscle master Table	ICRP Reference Man publications (ICRP-23 and ICRP-89) address skeletal muscle mass, reported at 40% of body mass, while individual muscle-pair data is supplied by the muscle master table and supported by over 150 references. The muscle master table contains core muscle data for each muscle group including muscle volume, fiber size (myocyte size), and fiber count, along with core calculation param…	The skeletal muscle aggregate mass data for male, female and child skeletal muscles use ICRP-23 and ICRP-89 values (Snyder, 1975; Valentin, 2003) at 28kg, 17.5kg and 11kg respectively. Mass data for individual muscles is located in the Muscle master Table. However, unlike most organs and tissues where tissue mass differences are primarily tied to differences in cell counts with cell mass being re…	Skeletal Muscles	28000	17500	11000	1	0.625	0.392857	Tissues of the head	Muscle; head	Throat	Myocyte	Striated myocyte	660	410	260	z_Remaining Tissue
97	Cricopharyngeus; UES myocytes	Tissues of the Head	Skeletal Muscles; Neck	Pharynx; Throat	Cricopharyngeus; Part of upper Esophageal Sphinchter (UES)	Myocytes	Striated Muscle Myocytes	Striated Muscle (Fast, Slow, Intermediate mix)	3.57905e-05	77893	2.78783	2.2369e-05	77893	1.74239	1.40605e-05	77893	1.09522	Myocyte T-I / T-IIa / T-IIx Mix	3.57905e-05	77893	2.78783			Mu 2002; Merea 2019; Pearson 2012; Lang 2000; Sivarao 2000; Lindman 2002; Sundman 2004; Brownlow 1989	Myocyte fiber mass is calculated from fiber diameter (43.79 um; from Sundman 2004; Brownlow 1989) converted to a circular cross-sectional area (0.00001506 cm2) and multiplied by fiber length (2.25 cm; from Mu 2002), and finally converted to mass, assuming a density of 1.056 g/cm3. CPh; 25mm long, 12mm wide, 4mm thick; Cpo; 20mm long, 70mm wide, 4mm thick; Mu.Sanders.2002; Calculated average from …	Mu 2002; Merea 2019; Pearson 2012; Lang 2000; Sivarao 2000; Lindman 2002; Sundman 2004; Brownlow 1989	Myocyte count is calculated from total muscle volume (1.76 cm3; from Mu 2002) divided by fiber length (2.25 cm; from Mu 2002) to obtain physiological cross-sectional area (PCSA; 0.78 cm2). PCSA is multiplied by 0.75 (assuming 75% intracellular mass) and divided by fiber cross-sectional area (0.00001506 cm2), obtained from fiber diameter (43.79 um; from Sundman 2004; Brownlow 1989). Finally, this …	See Muscle dataset record #: 96. ICRP Reference Man publications address skeletal muscle mass, reported at 40% of body mass, while individual muscle-pair data is supplied by the muscle master table and supported by over 150 references. The muscle master table contains core muscle data for each muscle group including muscle volume, fiber size (myocyte size), and fiber count, along with core calcul…	Female and child cell count and cell type ratios are assumed similar to male, while cell mass for each of female or child are obtained by multiplying male cell mass by the Skeletal Muscles tissue mass ratio of female (17500 g) or child (11000 g) to male (28000 g), giving a ratio of 0.625 (female) or 0.393 (child). Tissue mass data are from ICRP-23, 89, and Muscle master Table. The skeletal muscle…	Mu 2002;Merea 2019;Pearson 2012;Lang 2000;Sivarao 2000;Lindman 2002;Sundman 2004;Brownlow 1989;Snyder 1975;Valentin 2003;Yang 2014;Esbjornsson 2021	ICRP-23, 89, and Muscle master Table	ICRP Reference Man publications (ICRP-23 and ICRP-89) address skeletal muscle mass, reported at 40% of body mass, while individual muscle-pair data is supplied by the muscle master table and supported by over 150 references. The muscle master table contains core muscle data for each muscle group including muscle volume, fiber size (myocyte size), and fiber count, along with core calculation param…	The skeletal muscle aggregate mass data for male, female and child skeletal muscles use ICRP-23 and ICRP-89 values (Snyder, 1975; Valentin, 2003) at 28kg, 17.5kg and 11kg respectively. Mass data for individual muscles is located in the Muscle master Table. However, unlike most organs and tissues where tissue mass differences are primarily tied to differences in cell counts with cell mass being re…	Skeletal Muscles	28000	17500	11000	1	0.625	0.392857	Tissues of the head	Muscle; head	Throat	Myocyte	Striated myocyte	660	410	260	z_Remaining Tissue
98	Cricoarytenoid; posterior myocytes	Tissues of the Head	Larynx; Neck; Skeletal Muscles	Larynx; Throat	Cricoarytenoid, posterior	Myocytes	Striated Muscle Myocytes	Striated Muscle (Fast, Slow, Intermediate mix)	0.000169916	3805	0.646531	0.0001153	3805	0.438718	7.28213e-05	3805	0.277085	Myocyte T-I / T-IIa / T-IIx Mix	0.000169916	3805	0.646531			Kahane 1984; Brandon 2003; Happak 1989	Myocyte fiber mass is calculated from fiber diameter (45.15 um; from Happak 1989; 0) converted to a circular cross-sectional area (0.00001601 cm2) and multiplied by fiber length (10.05 cm; from Brandon 2003), and finally converted to mass, assuming a density of 1.056 g/cm3. The average of the R & L side of the two compartments of the Human Posterior Cricoarytenoid Belly-Lengths Horz-R & L=8.1 & 9…	Kahane 1984; Brandon 2003; Happak 1989	Myocyte count is calculated from total muscle volume (0.41 cm3; from Kahane 1984) divided by fiber length (10.05 cm; from Brandon 2003) to obtain physiological cross-sectional area (PCSA; 0.04 cm2). PCSA is multiplied by 0.75 (assuming 75% intracellular mass) and divided by fiber cross-sectional area (0.00001601 cm2), obtained from fiber diameter (45.15 um; from Happak 1989; 0). Finally, this num…	See Muscle dataset record #: 104. ICRP Reference Man publications addresses larynx details and skeletal muscle mass, reported at 40% of body mass, while individual muscle-pair data is supplied by the muscle master table and supported by over 150 references. The muscle master table contains core muscle data for each muscle group including muscle volume, fiber size (myocyte size), and fiber count, …	Female and child cell count and cell type ratios are assumed similar to male, while cell mass for each of female or child are obtained by multiplying male cell mass by the Larynx tissue mass ratio of female (19 g) or child (12 g) to male (28 g), giving a ratio of 0.679 (female) or 0.429 (child). Tissue mass data are from ICRP-23, 89, 145, and Muscle master Table. The skeletal muscle aggregate mas…	Kahane 1984;Brandon 2003;Happak 1989;Snyder 1975;Valentin 2003;Yang 2014;Esbjornsson 2021	ICRP-23, 89, 145, and Muscle master Table	ICRP Reference Man publications (ICRP-23 and ICRP-89) address larynx details and total skeletal muscle mass, reported at 40% of body mass, while individual muscle-pair data is supplied by the muscle master table and supported by over 150 references. The muscle master table contains core muscle data for each muscle group including muscle volume, fiber size (myocyte size), and fiber count, along wi…	The skeletal muscle aggregate mass data for male, female and child skeletal muscles use ICRP-23 and ICRP-89 values (Snyder, 1975; Valentin, 2003) at 28kg, 17.5kg and 11kg respectively. Mass data for individual muscles is located in the Muscle master Table. However, unlike most organs and tissues where tissue mass differences are primarily tied to differences in cell counts with cell mass being re…	Larynx	28	19	12	1	0.678571	0.428571	Tissues of the head	Larynx	Throat	Myocyte	Striated myocyte	28	19	12	z_Remaining Tissue
99	Thyroepiglottic myocytes	Tissues of the Head	Larynx; Neck; Skeletal Muscles	Larynx; Throat	Thyroepiglottic [Superior part of thyroarytenoid muscle]	Myocytes	Striated Muscle Myocytes	Striated Muscle (Fast, Slow, Intermediate mix)	2.59155e-05	28116	0.728641	1.75855e-05	28116	0.494435	1.11067e-05	28116	0.312275	Myocyte T-I / T-IIa / T-IIx Mix	2.59155e-05	28116	0.728641	7.21426e-06	4.43084e-05	Hunter 2004; Malmgren 2000; Happak 1989	Myocyte fiber mass is calculated from fiber diameter (39.23 um; from Happak 1989; 0; Malmgren 2000) converted to a circular cross-sectional area (0.00001209 cm2) and multiplied by fiber length (2.03 cm; from Hunter 2004), and finally converted to mass, assuming a density of 1.056 g/cm3. 40% of CSA is TA.m; 60% of CSA is TA.v; Use Malmgren, Lovice, Kaufman, 2000, for total volume. Hunter,Titze, 20…	Hunter 2004; Malmgren 2000; Happak 1989	Myocyte count is calculated from total muscle volume (0.46 cm3; from Hunter 2004; Malmgren 2000) divided by fiber length (2.03 cm; from Hunter 2004) to obtain physiological cross-sectional area (PCSA; 0.23 cm2). PCSA is multiplied by 0.75 (assuming 75% intracellular mass) and divided by fiber cross-sectional area (0.00001209 cm2), obtained from fiber diameter (39.23 um; from Happak 1989; 0; Malmg…	See Muscle dataset record #: 107. ICRP Reference Man publications addresses larynx details and skeletal muscle mass, reported at 40% of body mass, while individual muscle-pair data is supplied by the muscle master table and supported by over 150 references. The muscle master table contains core muscle data for each muscle group including muscle volume, fiber size (myocyte size), and fiber count, …	Female and child cell count and cell type ratios are assumed similar to male, while cell mass for each of female or child are obtained by multiplying male cell mass by the Larynx tissue mass ratio of female (19 g) or child (12 g) to male (28 g), giving a ratio of 0.679 (female) or 0.429 (child). Tissue mass data are from ICRP-23, 89, 145, and Muscle master Table. The skeletal muscle aggregate mas…	Hunter 2004;Malmgren 2000;Happak 1989;Snyder 1975;Valentin 2003;Yang 2014;Esbjornsson 2021	ICRP-23, 89, 145, and Muscle master Table	ICRP Reference Man publications (ICRP-23 and ICRP-89) address larynx details and total skeletal muscle mass, reported at 40% of body mass, while individual muscle-pair data is supplied by the muscle master table and supported by over 150 references. The muscle master table contains core muscle data for each muscle group including muscle volume, fiber size (myocyte size), and fiber count, along wi…	The skeletal muscle aggregate mass data for male, female and child skeletal muscles use ICRP-23 and ICRP-89 values (Snyder, 1975; Valentin, 2003) at 28kg, 17.5kg and 11kg respectively. Mass data for individual muscles is located in the Muscle master Table. However, unlike most organs and tissues where tissue mass differences are primarily tied to differences in cell counts with cell mass being re…	Larynx	28	19	12	1	0.678571	0.428571	Tissues of the head	Larynx	Throat	Myocyte	Striated myocyte	28	19	12	z_Remaining Tissue
100	Vocalis myocytes	Tissues of the Head	Larynx; Neck; Skeletal Muscles	Larynx; Throat	Vocalis [Inferior part of thyroarytenoid muscle]	Myocytes	Striated Muscle Myocytes	Striated Muscle (Fast, Slow, Intermediate mix)	2.22559e-05	49109	1.09296	1.51022e-05	49109	0.741653	9.53822e-06	49109	0.468413	Myocyte T-I / T-IIa / T-IIx Mix	2.22559e-05	49109	1.09296	6.19549e-06	3.80513e-05	Hunter 2004; Malmgren 2000; Happak 1989	Myocyte fiber mass is calculated from fiber diameter (39.23 um; from Happak 1989; 0; Malmgren 2000) converted to a circular cross-sectional area (0.00001209 cm2) and multiplied by fiber length (1.74 cm; from Hunter 2004), and finally converted to mass, assuming a density of 1.056 g/cm3. 40% of CSA is TA.m; 60% of CSA is TA.v; Use Malmgren, Lovice, Kaufman, 2000, for total volume. Hunter,Titze, 20…	Hunter 2004; Malmgren 2000; Happak 1989	Myocyte count is calculated from total muscle volume (0.69 cm3; from Hunter 2004; Malmgren 2000) divided by fiber length (1.74 cm; from Hunter 2004) to obtain physiological cross-sectional area (PCSA; 0.4 cm2). PCSA is multiplied by 0.75 (assuming 75% intracellular mass) and divided by fiber cross-sectional area (0.00001209 cm2), obtained from fiber diameter (39.23 um; from Happak 1989; 0; Malmgr…	See Muscle dataset record #: 108. ICRP Reference Man publications addresses larynx details and skeletal muscle mass, reported at 40% of body mass, while individual muscle-pair data is supplied by the muscle master table and supported by over 150 references. The muscle master table contains core muscle data for each muscle group including muscle volume, fiber size (myocyte size), and fiber count, …	Female and child cell count and cell type ratios are assumed similar to male, while cell mass for each of female or child are obtained by multiplying male cell mass by the Larynx tissue mass ratio of female (19 g) or child (12 g) to male (28 g), giving a ratio of 0.679 (female) or 0.429 (child). Tissue mass data are from ICRP-23, 89, 145, and Muscle master Table. The skeletal muscle aggregate mas…	Hunter 2004;Malmgren 2000;Happak 1989;Snyder 1975;Valentin 2003;Yang 2014;Esbjornsson 2021	ICRP-23, 89, 145, and Muscle master Table	ICRP Reference Man publications (ICRP-23 and ICRP-89) address larynx details and total skeletal muscle mass, reported at 40% of body mass, while individual muscle-pair data is supplied by the muscle master table and supported by over 150 references. The muscle master table contains core muscle data for each muscle group including muscle volume, fiber size (myocyte size), and fiber count, along wi…	The skeletal muscle aggregate mass data for male, female and child skeletal muscles use ICRP-23 and ICRP-89 values (Snyder, 1975; Valentin, 2003) at 28kg, 17.5kg and 11kg respectively. Mass data for individual muscles is located in the Muscle master Table. However, unlike most organs and tissues where tissue mass differences are primarily tied to differences in cell counts with cell mass being re…	Larynx	28	19	12	1	0.678571	0.428571	Tissues of the head	Larynx	Throat	Myocyte	Striated myocyte	28	19	12	z_Remaining Tissue
101	Cricothyroid myocytes	Tissues of the Head	Larynx; Neck; Skeletal Muscles	Larynx; Throat	Cricothyroid	Myocytes	Striated Muscle Myocytes	Striated Muscle (Fast, Slow, Intermediate mix)	2.96489e-05	37184	1.10246	2.01189e-05	37184	0.748101	1.27067e-05	37184	0.472485	Myocyte T-I / T-IIa / T-IIx Mix	2.96489e-05	37184	1.10246			Kahane 1984; Happak 1989; MacIntosh 2006	Myocyte fiber mass is calculated from fiber diameter (41.95 um; from Happak 1989; 0) converted to a circular cross-sectional area (0.00001382 cm2) and multiplied by fiber length (2.03 cm; from average length from myocyte measurements in similar locations), and finally converted to mass, assuming a density of 1.056 g/cm3	Kahane 1984; Happak 1989; MacIntosh 2006	Myocyte count is calculated from total muscle volume (0.7 cm3; from Kahane 1984) divided by fiber length (2.03 cm; from average length from myocyte measurements in similar locations) to obtain physiological cross-sectional area (PCSA; 0.34 cm2). PCSA is multiplied by 0.75 (assuming 75% intracellular mass) and divided by fiber cross-sectional area (0.00001382 cm2), obtained from fiber diameter (41…	See Muscle dataset record #: 99. ICRP Reference Man publications addresses larynx details and skeletal muscle mass, reported at 40% of body mass, while individual muscle-pair data is supplied by the muscle master table and supported by over 150 references. The muscle master table contains core muscle data for each muscle group including muscle volume, fiber size (myocyte size), and fiber count, a…	Female and child cell count and cell type ratios are assumed similar to male, while cell mass for each of female or child are obtained by multiplying male cell mass by the Larynx tissue mass ratio of female (19 g) or child (12 g) to male (28 g), giving a ratio of 0.679 (female) or 0.429 (child). Tissue mass data are from ICRP-23, 89, 145, and Muscle master Table. The skeletal muscle aggregate mas…	Kahane 1984;Happak 1989;MacIntosh 2006;Snyder 1975;Valentin 2003;Yang 2014;Esbjornsson 2021	ICRP-23, 89, 145, and Muscle master Table	ICRP Reference Man publications (ICRP-23 and ICRP-89) address larynx details and total skeletal muscle mass, reported at 40% of body mass, while individual muscle-pair data is supplied by the muscle master table and supported by over 150 references. The muscle master table contains core muscle data for each muscle group including muscle volume, fiber size (myocyte size), and fiber count, along wi…	The skeletal muscle aggregate mass data for male, female and child skeletal muscles use ICRP-23 and ICRP-89 values (Snyder, 1975; Valentin, 2003) at 28kg, 17.5kg and 11kg respectively. Mass data for individual muscles is located in the Muscle master Table. However, unlike most organs and tissues where tissue mass differences are primarily tied to differences in cell counts with cell mass being re…	Larynx	28	19	12	1	0.678571	0.428571	Tissues of the head	Larynx	Throat	Myocyte	Striated myocyte	28	19	12	z_Remaining Tissue
102	Stratified Squamous Mucosal EpC; Larynx	Tissues of the Head	Larynx; Neck	Larynx; Throat	Mucosal Membrane	Epithelial Cell (EpC)	Stratified Squamous	Stratified Squamous Mucosal EpCs	1.03673e-09	3.85829e+09	4	1.03673e-09	2.61813e+09	2.71429	1.03673e-09	1.65355e+09	1.71429	Stratified Squamous Mucosal EpCs; Larynx	1.03673e-09	3.85829e+09	4	5.4e-10	1.215e-09	Mutsaers, 2002; Bauer, 2001; Fawcett, 1994, p525-530; Kanitakis, 2002; Ipponjima, 2020; Koehler, 2011.	Use squamous mesothelial cell size, backed up against skin squamous epithelial cell sizes until better data obtained. Mutsaers, 2002, reports mesothelium cells, composed of simple squamous epithelial cells, as approximately 25um in diameter, with the cytoplasm raised over a central round or oval nucleus. Estimating the nucleus at 5-6um in diameter, the average overall thickness of the squamous ce…	Snyder, 1975; Maue, 1971; Tresley, 2015.	Total Larynx =28g (ICRP-23, Table 105); an estimated ~7g or 25% for extracellular matrix (non-cartilage components, treated separately) and extracellular fluid; 14.5g cartilage (Maue, 1971, 8.32g + 5.8g + 0.39g, and Tresley, 2015, 0.19g); 2.5g muscle mass (see Larynx muscles, this table); leaving ~4g for Larynx mucosal mass. Divide by 0.8ng for typical epithelial cell mass used for skin.	Shape: Polygonal, to Short cylinder, to Squamous; Length: 10-25um; Depth: 1-8um. ICRP Reference Man publications addresses larynx details and Muscle master Table provides data for the skeletal muscle mass.	Cell masses and cell type ratios are assumed the same across male, female and child. Female or child cell counts are obtained by multiplying male cell count by the tissue mass ratio of female (19 g) or child (12 g) to adult male (28 g), giving ratios of 0.679 (female) or 0.429 (child), for the Larynx. Tissue mass data are from ICRP-23, 89, 145, and Muscle master Table. ICRP-89	Bauer 2001;Fawcett 1994;Kanitakis 2002;Mutsaers 2002;Ipponjima 2020;Koehler 2011;Snyder 1975;Maue 1971;Tresley 2015;	ICRP-23, 89, 145, and Muscle master Table	ICRP Reference Man publications addresses larynx details and Muscle master Table provides data for the skeletal muscle mass.	ICRP-89	Larynx	28	19	12	1	0.678571	0.428571	Tissues of the head	Larynx	Throat	Epithelial & endothelial	Epithelial	28	19	12	z_Remaining Tissue
103	Hyaline Chondrocytes; Larynx	Tissues of the Head	Larynx; Neck	Larynx; Throat; Cartilage	Stroma; Hyaline Cartilage	Fibroblasts	Chondrocytes	Hyaline Cartilage Chondrocytes	1.75918e-09	1.61553e+08	0.2842	1.75918e-09	1.09625e+08	0.19285	1.75918e-09	6.92369e+07	0.1218	Hyaline Cartilage Chondrocytes	1.75918e-09	1.61553e+08	0.2842	1.3728e-10	2.78784e-09	Hunziker, 2002; Quinn, 2005; Bush, 2003.	Chondrocytes show a wide volume range between studies. The Quinn and Hunziker studies report an average of cell volume of ~1750um3 with a range of 890um3 to 2640um3 for healthy middle age adults. The Bush study of elderly adults (average age of 67) with a range of osteo arthritic cartilage erosion reported an average of ~550um3 with a range of 130um3 to 2000um3. All three studies analyzed articul…	Maue, 1971; Snyder, 1975; Pauken, 2019; Tresley, 2015; Ross, 2006; Biology Dictionary Editors, 2019; Hunziker, 2002; Claassen, 2004; Claassen, 2009; Claassen, 2017.	ICRP-23, (Snyder, 1975) p154, places total larynx tissue mass at 28g. Larynx cartilage mass, male, is reported at thyroid 8.32g, cricoid 5.80g, and arytenoid 0.39g [Cartilages and Ligaments of the Adult Human Larynx, Maue, 1971]. Muscle cell mass =~2.5g and mucosa cell mass = ~4g (see this table) leaving ~7g for remaining cartilage, ligaments and extracellular fluids and matrix ECM. Pauken, 2019,…	Shape: Spherical; Diameter: 6.5-17. ICRP Reference Man publications addresses larynx details and Muscle master Table provides data for the skeletal muscle mass.	Cell masses and cell type ratios are assumed the same across male, female and child. Female or child cell counts are obtained by multiplying male cell count by the tissue mass ratio of female (19 g) or child (12 g) to adult male (28 g), giving ratios of 0.679 (female) or 0.429 (child), for the Larynx. Tissue mass data are from ICRP-23, 89, 145, and Muscle master Table. ICRP-89	Bush 2003;Hunziker 2002;Quinn 2005;Ross 2006;Snyder 1975;Biology Dictionary Editors 2019;Claassen 2004;Claassen 2009;Claassen 2017;Maue 1971;Pauken 2019;Tresley 2015;	ICRP-23, 89, 145, and Muscle master Table	ICRP Reference Man publications addresses larynx details and Muscle master Table provides data for the skeletal muscle mass.	ICRP-89	Larynx	28	19	12	1	0.678571	0.428571	Tissues of the head	Larynx	Throat	Fibroblast & osteoid	Fibroblast	28	19	12	z_Remaining Tissue
104	Elastic Cartilage Chondrocytes; Larynx	Tissues of the Head	Larynx; Neck	Larynx; Throat; Cartilage	Stroma; Elastic Cartilage	Fibroblasts	Chondrocytes	Elastic Cartilage Chondrocytes	1.75918e-09	5.57078e+06	0.0098	1.75918e-09	3.78017e+06	0.00665	1.75918e-09	2.38748e+06	0.0042	Elastic Cartilage Chondrocytes	1.75918e-09	5.57078e+06	0.0098	1.3728e-10	2.78784e-09	Hunziker, 2002; Quinn, 2005; Bush, 2003.	Chondrocytes show a wide volume range between studies. The Quinn and Hunziker studies report an average of cell volume of ~1750um3 with a range of 890um3 to 2640um3 for healthy middle age adults. The Bush study of elderly adults (average age of 67) with a range of osteo arthritic cartilage erosion reported an average of ~550um3 with a range of 130um3 to 2000um3. All three studies analyzed articul…	Maue, 1971; Snyder, 1975; Pauken, 2019; Tresley, 2015; Ross, 2006; Biology Dictionary Editors, 2019; Hunziker, 2002.	ICRP-23, (Snyder, 1975) p154, places total larynx tissue mass at 28g. Larynx cartilage mass, male, is reported at thyroid 8.32g, cricoid 5.80g, and arytenoid 0.39g [Cartilages and Ligaments of the Adult Human Larynx, Maue, 1971]. Muscle cell mass =~2.5g and mucosa cell mass = ~4g (see this table) leaving ~7g for remaining cartilage, ligaments and extracellular fluids and matrix ECM. Pauken, 2019,…	Shape: Spherical; Diameter: 6.5-17. ICRP Reference Man publications addresses larynx details and Muscle master Table provides data for the skeletal muscle mass.	Cell masses and cell type ratios are assumed the same across male, female and child. Female or child cell counts are obtained by multiplying male cell count by the tissue mass ratio of female (19 g) or child (12 g) to adult male (28 g), giving ratios of 0.679 (female) or 0.429 (child), for the Larynx. Tissue mass data are from ICRP-23, 89, 145, and Muscle master Table. ICRP-89	Bush 2003;Hunziker 2002;Quinn 2005;Ross 2006;Snyder 1975;Biology Dictionary Editors 2019;Maue 1971;Pauken 2019;Tresley 2015;	ICRP-23, 89, 145, and Muscle master Table	ICRP Reference Man publications addresses larynx details and Muscle master Table provides data for the skeletal muscle mass.	ICRP-89	Larynx	28	19	12	1	0.678571	0.428571	Tissues of the head	Larynx	Throat	Fibroblast & osteoid	Fibroblast	28	19	12	z_Remaining Tissue
105	Larynx; Throat EnC	Tissues of the Head	Larynx; Neck	Vascular; Larynx; Throat	Stroma; Vascular	Endothelial Cell (EnCs)	EnC-Continuous	Capillary EnCs	4e-10	1.91761e+08	0.0767045	4e-10	1.30124e+08	0.0520495	4e-10	8.21834e+07	0.0328734	Capillary EnCs; Larnyx	4e-10	1.91761e+08	0.0767045	3.168e-10	8.34752e-10	Adamson, 1993; Aird, 2007; Pries, 2000; Crapo, 1982; Hogan, 1986.	The low range is based on an average 1000um2 apical surface area and an average 0.3um thickness reported by Pries; the high range is estimated using a 3 sigma value (3 x 64um3) added to the mean 632um3 value in Crapo, 1982 (actual range in Crapo lung data is 511-1067um3 with the 1067um3 appearing to be a data outlier). Adamson, 1993, reports capillary-EnCs; as polygonal in shape; the average leng…	Snyder, 1975; Maue, 1971; Tresley, 2015; Freitas, 1999; Greer, 2004.	Larynx tissue mass is 28g, Snyder, 1975, (ICRP-23, Table 105). Tissue contains ~14.5g of avascular cartilage (Maue, 1971, 8.32g + 5.8g + 0.39g, and Tresley, 2015, 0.19g); leaving 13.5g of vascularized tissue. Use average density of capillaries in human tissue at ~600 1mm-capillary-sections /mm3. Nanomedicine, 8.2.1.2, Freitas, 1999. Calculate EnC count using 8um capillary diameter, and 1000um2 fo…	Shape: short cylinder (squamous, polygonal). ICRP Reference Man publications addresses larynx details and Muscle master Table provides data for the skeletal muscle mass.	Cell masses and cell type ratios are assumed the same across male, female and child. Female or child cell counts are obtained by multiplying male cell count by the tissue mass ratio of female (19 g) or child (12 g) to adult male (28 g), giving ratios of 0.679 (female) or 0.429 (child), for the Larynx. Tissue mass data are from ICRP-23, 89, 145, and Muscle master Table. ICRP-89	Adamson 1993;Aird 2007;Crapo 1982;Pries 2000;Hogan 1986;Freitas 1999;Greer 2004;Snyder 1975;Maue 1971;Tresley 2015;	ICRP-23, 89, 145, and Muscle master Table	ICRP Reference Man publications addresses larynx details and Muscle master Table provides data for the skeletal muscle mass.	ICRP-89	Larynx	28	19	12	1	0.678571	0.428571	Tissues of the head	Larynx	Throat	Epithelial & endothelial	Endothelial	28	19	12	z_Remaining Tissue
106	Salivary Seromucous Acinar Cells	Tissues of the Head	Salivary glands; Head	Salivary glands	Parenchyma; Glands, Exocrine	Epithelial Cell (EpC)	Simple Pyramidal	Salivary Seromucous Acinar Cells	1.3728e-09	2.13639e+10	29.3283	1.3728e-09	1.75938e+10	24.1527	1.3728e-09	1.10589e+10	15.1817	Salivary Seromucous Acinar cells (glycoprotein enzyme-rich secretion)	1.3728e-09	2.13639e+10	29.3283	1.16688e-09	1.57872e-09	Anzi, 2018; Pisania, 2010a; Larina, 2005.	Anzi, 2018; Human Salivary Acini Cells =~1300um3; smaller than both Mouse acini at ~3300um3 and Rat acini at 2500um3. Pisania, 2010, reports rat Acini cells at the 1300 to 1800um3 range yielding an estimated 1550um3 mean. Larina, 2005, mouse acini, estimated average and range from Fig. 2, photomicrograph, mean, 2500um3 [20uum x 15um x 15um, (equivalent ellipsoid)], range 2100um3 [~18uum x 15um x …	De Paula, 2017; Lee, 2012; Tandler, 2006; Anzi, 2018; Tandler, 1993; Snyder, 1975.	The split between the serous and mucous acinar cells is facilitated by DePaula, 2017. Total acinar cell count percentages are ratioed off the associated Pancreas cells compared to the total pancreas non-Adipose cell mass, until better data is obtained. Four studies provide examples of various similarities between the salivary gland and the pancreas exocrine gland (Lee, 2012; Tandler, 2006; Anzi, …	Shape: Equiv. Sphere (pyramidal); Diameter: 13.54.	Cell masses and cell type ratios are assumed the same across male, female and child. Female or child cell counts are obtained by multiplying male cell count by the tissue mass ratio of female (70 g) or child (44 g) to adult male (85 g), giving ratios of 0.824 (female) or 0.518 (child), for the Salivary glands. Tissue mass data are from ICRP-23, 89, 110. ICRP-89	Anzi 2018;Larina 2005;Pisania 2010;Lee 2012;Snyder 1975;de Paula 2017;Tandler 1993;Tandler 2006;	ICRP-23, 89, 110		ICRP-89	Salivary glands	85	70	44	1	0.823529	0.517647	Tissues of the head	Salivary glands	Salivary glands	Epithelial & endothelial	Epithelial	85	70	44	z_Remaining Tissue
107	Salivary Mucous Acinar Cells	Tissues of the Head	Salivary glands; Head	Salivary glands	Parenchyma; Glands, Exocrine	Epithelial Cell (EpC)	Simple Pyramidal / Columnar	Salivary Mucous Acinar Cells	1.3728e-09	7.5742e+09	10.3979	1.3728e-09	6.23758e+09	8.56295	1.3728e-09	3.92076e+09	5.38242	Salivary Mucous Acinar cells (polysaccharide-rich secretion)	1.3728e-09	7.5742e+09	10.3979	1.16688e-09	1.57872e-09	Anzi, 2018; Pisania, 2010a; Larina, 2005.	Anzi, 2018; Human Salivary Acini Cells =~1300um3; smaller than both Mouse acini at ~3300um3 and Rat acini at 2500um3.	De Paula, 2017; Lee, 2012; Tandler, 2006; Anzi, 2018; Tandler, 1993; Snyder, 1975.	The split between the serous and mucous acinar cells is facilitated by DePaula, 2017. Total acinar cell count percentages are ratioed off the associated Pancreas cells compared to the total pancreas non-Adipose cell mass, until better data is obtained. Four studies provide examples of various similarities between the salivary gland and the pancreas exocrine gland (Lee, 2012; Tandler, 2006; Anzi, …	Shape: Equiv. Sphere (pyramidal); Diameter: 13.54.	Cell masses and cell type ratios are assumed the same across male, female and child. Female or child cell counts are obtained by multiplying male cell count by the tissue mass ratio of female (70 g) or child (44 g) to adult male (85 g), giving ratios of 0.824 (female) or 0.518 (child), for the Salivary glands. Tissue mass data are from ICRP-23, 89, 110. ICRP-89	Anzi 2018;Larina 2005;Pisania 2010;Lee 2012;Snyder 1975;de Paula 2017;Tandler 1993;Tandler 2006;	ICRP-23, 89, 110		ICRP-89	Salivary glands	85	70	44	1	0.823529	0.517647	Tissues of the head	Salivary glands	Salivary glands	Epithelial & endothelial	Epithelial	85	70	44	z_Remaining Tissue
108	Salivary Intercalated Duct EpC	Tissues of the Head	Salivary glands; Head	Salivary glands	Parenchyma	Epithelial Cell (EpC)	Simple Cuboid	Salivary Intercalated Duct cells	4.455e-10	1.05233e+10	4.68812	4.455e-10	8.66624e+09	3.86081	4.455e-10	5.44735e+09	2.42679	Salivary Intercalated Duct cells	4.455e-10	1.05233e+10	4.68812	2.28096e-10	5.40672e-10	May AJ, 2018; De Matteis, 2002b; Saga, 2012; Fawcett, 1994, p566-574.	May, 2018, photomicrographs of human striated and intercalated ducts, columnar, 12-15um high, 5-10um wide., Fig. 1, D & E. Intralobular ducts of human major salivary glands contain leptin and its receptor, striated [intralobular] cell size [Fig.2] =~15umx6umx6um=5.7ng, De Matteis.Cinti.joa.2002. Saga, 2012, provides mean outside diameter, basement membrane to basement membrane, for intercalated d…	Lee, 2012; Tandler, 2006; Anzi, 2018; Tandler, 1993; Snyder, 1975.	Count percentages are ratioed off the associated Pancreas cells compared to the total pancreas non-Adipose cell mass, until better data is obtained. Four studies provide examples of various similarities between the salivary gland and the pancreas exocrine gland (Lee, 2012; Tandler, 2006; Anzi, 2018; Tandler, 1993) in support of this as an initial estimating procedure. Use Snyder, 1975, for total …	Shape: Cuboid; Length: 5-10um; Depth: 5-10um.	Cell masses and cell type ratios are assumed the same across male, female and child. Female or child cell counts are obtained by multiplying male cell count by the tissue mass ratio of female (70 g) or child (44 g) to adult male (85 g), giving ratios of 0.824 (female) or 0.518 (child), for the Salivary glands. Tissue mass data are from ICRP-23, 89, 110. ICRP-89	Fawcett 1994;De Matteis 2002b;May AJ 2018;Saga 2012;Lee 2012;Snyder 1975;Anzi 2018;Tandler 1993;Tandler 2006;	ICRP-23, 89, 110		ICRP-89	Salivary glands	85	70	44	1	0.823529	0.517647	Tissues of the head	Salivary glands	Salivary glands	Epithelial & endothelial	Epithelial	85	70	44	z_Remaining Tissue
109	Salivary Striated Duct EpC	Tissues of the Head	Salivary glands; Head	Salivary glands	Parenchyma	Epithelial Cell (EpC)	Simple Columnar	Salivary Striated Duct cells	8.019e-10	6.83059e+09	5.47745	8.019e-10	5.62519e+09	4.51084	8.019e-10	3.53584e+09	2.83539	Salivary Striated Duct Cells; Intralobular Duct cells	8.019e-10	6.83059e+09	5.47745	4.56192e-10	1.01376e-09	May AJ, 2018; De Matteis, 2002b; Saga, 2012; Fawcett, 1994, p566-574.	May, 2018, photomicrographs of human striated and intercalated ducts, columnar, 12-15um high, 5-10um wide., Fig. 1, D & E. Intralobular ducts of human major salivary glands contain leptin and its receptor, striated [intralobular] cell size [Fig.2] =~15umx6umx6um=5.7ng, De Matteis.Cinti.joa.2002. Saga, 2012, provides mean outside diameter, basement membrane to basement membrane, for intercalated d…	Lee, 2012; Tandler, 2006; Anzi, 2018; Tandler, 1993; Snyder, 1975.	Count percentages are ratioed off the associated Pancreas cells compared to the total pancreas non-Adipose cell mass, until better data is obtained. Four studies provide examples of various similarities between the salivary gland and the pancreas exocrine gland (Lee, 2012; Tandler, 2006; Anzi, 2018; Tandler, 1993) in support of this as an initial estimating procedure. Use Snyder, 1975, for total …	Shape: Columnar; Length: 12-15um; Depth: 5-10um.	Cell masses and cell type ratios are assumed the same across male, female and child. Female or child cell counts are obtained by multiplying male cell count by the tissue mass ratio of female (70 g) or child (44 g) to adult male (85 g), giving ratios of 0.824 (female) or 0.518 (child), for the Salivary glands. Tissue mass data are from ICRP-23, 89, 110. ICRP-89	Fawcett 1994;De Matteis 2002b;May AJ 2018;Saga 2012;Lee 2012;Snyder 1975;Anzi 2018;Tandler 1993;Tandler 2006;	ICRP-23, 89, 110		ICRP-89	Salivary glands	85	70	44	1	0.823529	0.517647	Tissues of the head	Salivary glands	Salivary glands	Epithelial & endothelial	Epithelial	85	70	44	z_Remaining Tissue
110	Salivary Excretory Duct EpC	Tissues of the Head	Salivary glands; Head	Salivary glands	Parenchyma	Epithelial Cell (EpC)	Pseudostratified, Columnar	Salivary Excretory Duct cells	1.49057e-09	7.58137e+08	1.13005	1.49057e-09	6.24348e+08	0.930633	1.49057e-09	3.92447e+08	0.584969	Salivary Excretory Duct cells	1.49057e-09	7.58137e+08	1.13005	1.1038e-09	1.87734e-09	Tandler, 1976; Lee, 2012a; Tandler, 2006.	Tandler, 1976, Fig.4 provides an electron-micrograph showing an x8500 magnified Excretory Duct[ED] cell [feline], 17.8 cm x 7.6cm; dividing by 8500 yields an estimated size of ~21um x 8.9um x 8.9um or 1660um3 x 1.056 SG or 1.76ng; Fig.12 at x2400 magnification shows a luminal row of 11 ED cells with a combined width of ~66um or 6um per cell, and a height of ~29um per cell for a volume of 1050um3 …	Tandler, 2006; Lee, 2012a; Anzi, 2018; Tandler, 1993; Snyder, 1975.	The count for the excretory duct cells is the average of two aggregate excretory duct (ED) cell mass values divided by the individual ED cell mass, until more solid data is obtained. Four studies provide examples of various similarities between the salivary gland and the pancreas exocrine gland (Lee, 2012a; Tandler, 2006; Anzi, 2018; Tandler, 1993). Therefore the first value used to estimate ED c…	Shape: Tall Columnar; Length: 20-30um; Depth: 6-9um.	Cell masses and cell type ratios are assumed the same across male, female and child. Female or child cell counts are obtained by multiplying male cell count by the tissue mass ratio of female (70 g) or child (44 g) to adult male (85 g), giving ratios of 0.824 (female) or 0.518 (child), for the Salivary glands. Tissue mass data are from ICRP-23, 89, 110. ICRP-89	Lee 2012a;Tandler 1976;Tandler 2006;Snyder 1975;Anzi 2018;Tandler 1993;	ICRP-23, 89, 110		ICRP-89	Salivary glands	85	70	44	1	0.823529	0.517647	Tissues of the head	Salivary glands	Salivary glands	Epithelial & endothelial	Epithelial	85	70	44	z_Remaining Tissue
111	Salivary Myoepithelial Cells; MyoEpCs	Tissues of the Head	Salivary glands; Head	Salivary gland muscles	Salivary gland muscles; Parenchyma	Epithelial Cell (EpC)	Stellate	Myoepithelial cells; Basket Cells, Stellate; (MyoEpCs)	1.4039e-09	8.47637e+07	0.119	1.4039e-09	6.98054e+07	0.098	1.4039e-09	4.38777e+07	0.0616	Salivary Gland Myoepithelial cells; Basket Cells, Stellate; (MyoEpCs)	1.4039e-09	8.47637e+07	0.119	7.18798e-10	2.42594e-09	Kurata, 2017; Makarenkova, 2015.	Kurata, 2017, reports "... The stellate-shaped myoepithelial cells surround the secretory portions and some parts of ducts in salivary glands, expelling saliva from acini ..." The lacrimal gland stellate myoepithelial cell size is used to estimate the salivary gland myoepithelial cells surrounding the salivary acini until better data is obtained. Makarenkova, 2015, reports the lacrimal gland acin…	Lee, 2012; Tandler, 2006; Anzi, 2018; Tandler, 1993; Snyder, 1975.	Count percentages are ratioed off the associated Pancreas cells compared to the total pancreas non-Adipose cell mass, until better data is obtained. Four studies provide examples of various similarities between the salivary gland and the pancreas exocrine gland (Lee, 2012; Tandler, 2006; Anzi, 2018; Tandler, 1993) in support of this as an initial estimating procedure. Use Snyder, 1975, for total …	Shape: Cylindrical / Fusiform; Diameter: 3-10; Length: 60-100.	Cell masses and cell type ratios are assumed the same across male, female and child. Female or child cell counts are obtained by multiplying male cell count by the tissue mass ratio of female (70 g) or child (44 g) to adult male (85 g), giving ratios of 0.824 (female) or 0.518 (child), for the Salivary glands. Tissue mass data are from ICRP-23, 89, 110. ICRP-89	Makarenkova 2015;Lee 2012;Snyder 1975;Anzi 2018;Tandler 1993;Tandler 2006;	ICRP-23, 89, 110		ICRP-89	Salivary glands	85	70	44	1	0.823529	0.517647	Tissues of the head	Salivary glands	Salivary glands	Epithelial & endothelial	Epithelial	85	70	44	z_Remaining Tissue
112	Fibroblasts; Salivary glands	Tissues of the Head	Salivary glands; Head	Salivary glands	Stroma	Fibroblasts	Fibroblasts	Fibroblasts	1.5e-09	2.06267e+09	3.094	1.5e-09	1.69867e+09	2.548	1.5e-09	1.06773e+09	1.6016	Fibroblasts; Salivary Glands	1.5e-09	2.06267e+09	3.094	2.4e-10	3.7e-09	Milo, 2015; Agley, 2013; Townsley, 2012; Freitas, 1999; Squier, 1990; Crapo, 1982; Mitsui, 1976.	Fibroblast mass estimated from volume and diameter reports: Freitas, 1999, 10-15um (Estimated volume 1450um3 via Equiv.Sphere at 14um); Townsley, 2012, reported 1600um3 (lung data); Milo, 2015, reported 2000um3; Crapo, 1982, lung interstitial cells (includes fibroblasts), average size, 637um3, fibroblast diameter, 6um, Fig.2; Agley, 2013, Figures 2-5, size; length 20-50um, width/diameter10-15um; …	Lee, 2012; Tandler, 2006; Anzi, 2018; Tandler, 1993; Snyder, 1975.	Count percentages are ratioed off the associated Pancreas cells compared to the total pancreas non-Adipose cell mass, until better data is obtained. Four studies provide examples of various similarities between the salivary gland and the pancreas exocrine gland (Lee, 2012; Tandler, 2006; Anzi, 2018; Tandler, 1993) in support of this as an initial estimating procedure. Use Snyder, 1975, for total …	Shape: Equiv. Sphere; Diameter: 14; Length: 20-50; Depth: 10-15.	Cell masses and cell type ratios are assumed the same across male, female and child. Female or child cell counts are obtained by multiplying male cell count by the tissue mass ratio of female (70 g) or child (44 g) to adult male (85 g), giving ratios of 0.824 (female) or 0.518 (child), for the Salivary glands. Tissue mass data are from ICRP-23, 89, 110. ICRP-89	Agley 2013;Crapo 1982;Freitas 1999;Milo 2015;Mitsui 1976;Squier 1990;Townsley 2012;Lee 2012;Snyder 1975;Anzi 2018;Tandler 1993;Tandler 2006;	ICRP-23, 89, 110		ICRP-89	Salivary glands	85	70	44	1	0.823529	0.517647	Tissues of the head	Salivary glands	Salivary glands	Fibroblast & osteoid	Fibroblast	85	70	44	z_Remaining Tissue
113	Mast Cells; Salivary glands	Tissues of the Head	Salivary glands; Head	Blood; Tissue Resident; Salivary glands	Stroma; WBCs	Blood; Nucleated	WBCs / Granulocytes	Mast Cells	1.49652e-09	335992	0.000502819	1.49652e-09	276699	0.000414086	1.49652e-09	173925	0.000260283	Mast Cells; Salivary glands	1.49652e-09	335992	0.000502819	4.08424e-10	3.0026e-09	Bradding, 2009; Schulman, 1983; Ross, 2006, p169-171; Greer, 2004, p336; Jamur, 2001	Bradding, 2009, 8-20um; Schulman, 1983, 8-20um; Ross, 2006, p169-171, 20-30um; Greer, 2004, p336, (basophils, 10-15um, mast cell starting point) up to 20um in long dimension; Jamur, 2001, 0.5 to 1.5ng.	Jaafari-Ashkavandi, 2014; Snyder, 1975.	Jaafari-Ashkavandi.Ashraf.joddd.2014, 5 Mast cells per 10-HPFs = 5/2mm2 x sq.rt. 5/2mm2 = ~4 MCs per mm3 x 85,000mm3 of tissue = 340,000 MCs. Use Snyder, 1975, for total 85g mass of salivary glands.	Shape: Equiv. Sphere; Diameter: 14um; 10-20um..	Cell masses and cell type ratios are assumed the same across male, female and child. Female or child cell counts are obtained by multiplying male cell count by the tissue mass ratio of female (70 g) or child (44 g) to adult male (85 g), giving ratios of 0.824 (female) or 0.518 (child), for the Salivary glands. Tissue mass data are from ICRP-23, 89, 110. ICRP-89	Bradding 2009;Greer 2004;Jamur 2001;Ross 2006;Schulman 1983;Snyder 1975;Jaafari-Ashkavandi 2014;	ICRP-23, 89, 110		ICRP-89	Salivary glands	85	70	44	1	0.823529	0.517647	Tissues of the head	Salivary glands	Salivary glands	Blood	Granulocyte	85	70	44	z_Remaining Tissue
114	Salivary glands Blood V. EnC-f	Tissues of the Head	Salivary glands; Head	Vascular; Blood.	Stroma; Vascular; Blood	Endothelial Cell (EnCs)	EnC-Fenestrated	Capillary EnC-f	4e-10	3.2725e+09	1.309	4e-10	2.695e+09	1.078	4e-10	1694000000	0.6776	Capillary EnC-f; Salivary glands; Blood V.	4e-10	3.2725e+09	1.309	3.168e-10	8.34752e-10	Adamson, 1993; Aird, 2007; Pries, 2000; Crapo, 1982; Hogan, 1986.	The low range is based on an average 1000um2 apical surface area and an average 0.3um thickness reported by Pries; the high range is estimated using a 3 sigma value (3 x 64um3) added to the mean 632um3 value in Crapo, 1982 (actual range in Crapo lung data is 511-1067um3 with the 1067um3 appearing to be a data outlier). Adamson, 1993, reports capillary-EnCs; as polygonal in shape; the average leng…	Lee, 2012; Tandler, 2006; Anzi, 2018; Tandler, 1993; Snyder, 1975.	Count percentages are ratioed off the associated Pancreas cells compared to the total pancreas non-Adipose cell mass, until better data is obtained. Four studies provide examples of various similarities between the salivary gland and the pancreas exocrine gland (Lee, 2012; Tandler, 2006; Anzi, 2018; Tandler, 1993) in support of this as an initial estimating procedure. Use Snyder, 1975, for total …	Shape: short cylinder (squamous, polygonal).	Cell masses and cell type ratios are assumed the same across male, female and child. Female or child cell counts are obtained by multiplying male cell count by the tissue mass ratio of female (70 g) or child (44 g) to adult male (85 g), giving ratios of 0.824 (female) or 0.518 (child), for the Salivary glands. Tissue mass data are from ICRP-23, 89, 110. ICRP-89	Adamson 1993;Aird 2007;Crapo 1982;Pries 2000;Hogan 1986;Lee 2012;Snyder 1975;Anzi 2018;Tandler 1993;Tandler 2006;;Greer 2004	ICRP-23, 89, 110		ICRP-89	Salivary glands	85	70	44	1	0.823529	0.517647	Tissues of the head	Salivary glands	Salivary glands	Epithelial & endothelial	Endothelial	85	70	44	z_Remaining Tissue
115	Interneurons; Cerebral Cortex	Nervous & Endocrine	Central Nervous System (CNS), Brain	Cerebral Cortex Neurons	Parenchyma	Neurons	Interneurons	Interneurons; Cerebral Cortex	5.1691e-09	2550000000	13.1812	5.1691e-09	2.22319e+09	11.4919	5.1691e-09	2.3866e+09	12.3365	Interneurons; Cerebral Cortex (PV- & CCK-Basket Cells, PV-Chandelier cells, SST, VIP, etc.)	5.1691e-09	2550000000	13.1812	3.2839e-09	5.93164e-09	Rakic, 1972; Fishell, 2020; Lim, 2018	See Rakic, 1972, for size parameters and see Fishell, 2020, and Lim, 2018, for conceptual support. Use Rakic, 1972, cerebellar middle molecular layer, until better data is obtained; Stellate Interneuron (use cell size for middle molecular layer) soma diameter =~18-22um, estimate 20 dendrites (Fig. 1, 2, 3, Rakic), 30 to 55 to 95um in length in the "a, b, and c" axis (Rakic, 1972).	Azevedo, 2009; Lyck, 2009; Pakkenberg, 1997; Pelvig, 2008; Wang, 2018; Kanari, 2019; Shander, 2014.	The total cerebral cortex neuron count in this table is placed at ~17 billion, distributed as 14.45 billion pyramidal neurons (85%) and 2.55 interneurons (15%). Shander, 2014, summarizes multiple studies on cerebral cortex total neuron counts, supporting the 17 billion in this table: "... Four human cerebrum studies place the cerebral cortex neurons at 16.3, 16.7, 22.8, and 26.3 billion (Azevedo,…	Diameter: 18-22um. ICRP-89, 110 report a 1450g brain mass; ICRP-23 uses a 1400g brain mass split into a 1200g cerebrum mass, a 150g cerebellum mass, a 30g brainstem mass and 20g of un-allocated mass for the rest of the brain. Azevedo, 2009, uses a brain mass of ~1510g and this table adapts the Azevedo cell distribution for the cell count values. The tissue values here are ratioed to the Azevedo 1…	Tissue mass data are from ICRP-23, 89, and 110, and from Azevedo, 2009. Azevado brain mass values for the cerebral cortex (gray matter and white matter), cerebellum, and the Rest of Brain are adjusted to the ratio of the ICRP-89 total male brain mass (1450 g) to the Azrvedo total brain mass (1508 g). Female and child brain tissue mass for the brain sections is ratioed off the male tissue mass sec…	Lim 2018;Rakic 1972;Fishell 2020;Azevedo 2009;Lyck 2009;Pakkenberg 1997;Pelvig 2008;Wang 2018;Kanari 2019;Shander 2014;Bhardwaj 2006;Gilmore 2018;Martinez-Pinilla 2016;Walloe 2014;Rabinowicz 1999	ICRP-23, 89, 110, Azevedo, 2009	ICRP-89, 110 report a 1450g brain mass; ICRP-23 uses a 1400g brain mass split into a 1200g cerebrum mass, a 150g cerebellum mass, a 30g brainstem mass and 20g of un-allocated mass for the rest of the brain. Azevedo, 2009, uses a brain mass of ~1510g and this table adapts the Azevedo cell distribution for the cell count values. The tissue values here are ratioed to the Azevedo 1509g mass to yield …	Male cerebral cortex neuron count is reported at ~15% above the female cerebral cortex neuron count; Martinez-Pinilla, 2016; reports +15%; Rabinowicz, 1999, reports +13%; Pakkenberg, 1997, reports +16%. The mean reported difference for the male neuron count is ~14.7% higher than the female count; or the female count is 87% of the male neuron count (1 / 114.7%). No studies were found identifying s…	CNS; Brain, Cerebral Cortex	1188.18	1065.27	1073.46	1	0.87184	0.93592	Nervous & endocrine	CNS; cerebral cortex	Cerebral cortex	Neuron & glial	Neuron	1188.18	1065.27	1073.46	z_Remaining Tissue
116	Pyramidal Neurons; Cerebral Cortex	Nervous & Endocrine	Central Nervous System (CNS), Brain	Cerebral Cortex Neurons; Non Motor Cortex	Parenchyma	Neurons	Pyramidal Neurons; Cerebral Cortex	Pyramidal Neurons; Cerebral Cortex	4.1e-08	14450000000	592.45	4.1e-08	1.25981e+10	516.521	4.1e-08	1.3524e+10	554.486	Pyramidal Neurons; Cerebral Cortex	4.1e-08	14450000000	592.45	2.61255e-09	2.12764e-06	Azevedo, 2009; Snyder, 1975; Valentin, 2003; Shander, 2014; Lyck, 2009; Pakkenberg, 1997; Pelvig, 2008; Kanari, 2019; Wang, 2018a; Wells, 2005; Everall, 1993; Pakkenberg, 2003; Rivara, 2003; Liewald, 2014; Wegiel, 2018; Zhou, 2013; Chudler, 2020; Tang, 2003; Sepehrband, 2016; Catani, 2002; Catani, 2008; Catani, 2012.	This table estimates pyramidal neuron mass at an average mass of ~41ng per neuron. The 41ng average pyramidal mass is based on cerebral cortex white and gray matter mass of 1190g minus 25% (~300g) for neocortex extracellular mass, minus neocortex interneuron mass (13g, see this table), glial mass (255g, see this table) and the stromal cell mass (9g for EnCs and pericytes; 5g for microglia; see th…	Azevedo, 2009; Lyck, 2009; Pakkenberg, 1997; Pelvig, 2008; Wang, 2018a; Kanari, 2019; Shander, 2014.	The total cerebral cortex neuron count in this table is placed at ~17 billion, distributed as 14.45 billion pyramidal neurons (85%) and 2.55 interneurons (15%). Shander, 2014, summarizes multiple studies on cerebral cortex total neuron counts, supporting the 17 billion in this table: "... Four human cerebrum studies place the cerebral cortex neurons at 16.3, 16.7, 22.8, and 26.3 billion (Azevedo,…	ICRP-89, 110 report a 1450g brain mass; ICRP-23 uses a 1400g brain mass split into a 1200g cerebrum mass, a 150g cerebellum mass, a 30g brainstem mass and 20g of un-allocated mass for the rest of the brain. Azevedo, 2009, uses a brain mass of ~1510g and this table adapts the Azevedo cell distribution for the cell count values. The tissue values here are ratioed to the Azevedo 1509g mass to yield …	Tissue mass data are from ICRP-23, 89, and 110, and from Azevedo, 2009. Azevado brain mass values for the cerebral cortex (gray matter and white matter), cerebellum, and the Rest of Brain are adjusted to the ratio of the ICRP-89 total male brain mass (1450 g) to the Azrvedo total brain mass (1508 g). Female and child brain tissue mass for the brain sections is ratioed off the male tissue mass sec…	Azevedo 2009;Everall 1993;Lyck 2009;Pakkenberg 1997;Pakkenberg 2003;Pelvig 2008;Snyder 1975;Tang 2003;Valentin 2003;Chudler 2020;Liewald 2014;Rivara 2003;Wang 2018a;Wells 2005;Kanari 2019;Sepehrband 2016;Wegiel 2018;Zhou 2013;Shander 2014;Bhardwaj 2006;Gilmore 2018;Martinez-Pinilla 2016;Walloe 2014;Rabinowicz 1999	ICRP-23, 89, 110, Azevedo, 2009	ICRP-89, 110 report a 1450g brain mass; ICRP-23 uses a 1400g brain mass split into a 1200g cerebrum mass, a 150g cerebellum mass, a 30g brainstem mass and 20g of un-allocated mass for the rest of the brain. Azevedo, 2009, uses a brain mass of ~1510g and this table adapts the Azevedo cell distribution for the cell count values. The tissue values here are ratioed to the Azevedo 1509g mass to yield …	Male cerebral cortex neuron count is reported at ~15% above the female cerebral cortex neuron count; Martinez-Pinilla, 2016; reports +15%; Rabinowicz, 1999, reports +13%; Pakkenberg, 1997, reports +16%. The mean reported difference for the male neuron count is ~14.7% higher than the female count; or the female count is 87% of the male neuron count (1 / 114.7%). No studies were found identifying s…	CNS; Brain, Cerebral Cortex	1188.18	1065.27	1073.46	1	0.87184	0.93592	Nervous & endocrine	CNS; cerebral cortex	Cerebral cortex	Neuron & glial	Neuron	1188.18	1065.27	1073.46	z_Remaining Tissue
117	Betz Cells; head area	Nervous & Endocrine	Central Nervous System (CNS), Brain	Cerebral Cortex Neurons; Motor Cortex	Parenchyma	Neurons	Pyramidal Neurons; Cerebral Cortex	Betz cells; Descending Motor Neurons; Layer Vb Pyramidal Neurons	3.26043e-06	15034.8	0.0490199	3.26043e-06	13107.9	0.0427375	3.26043e-06	14071.4	0.0458787	Betz cells; head area Motor Neurons; Cerebrospinal Motor-neurons; Pyramidal cells.	3.26043e-06	15034.8	0.0490199	1.46365e-06	5.05721e-06	Rivara, 2003; Lemon, 2008; Saliani, 2017; Lemon, 2019; Terao, 1994; Manzano, 2008; Firmin, 2014; Duval, 2018; Snyder, 1975.	Rivara, 2003, places average cell body size = 86,685um3 (~91ng); Lemon, 2008, reports motor cortex neuron bodies at 12 to 60um diameter or ~1ng to 120ng. Betz cell axons run from the cerebral motor cortex, via the medulla and spinal tract, to the spinal cord vertebra ventral horn innervating any given section of the body; Saliani, 2017, reports 'Axons of the pyramidal tract (corticospinal tract) …	Rivara, 2003; Terao, 1994; Manzano, 2008; Firmin, 2014.	Rivara, 2003, average count for left motor cortex Betz cells = 125,290; total cortex = 125,290 x 2=250,600; approximate distribution; Head contains ~7%; Arms contain ~18%; Legs contain ~75%.	ICRP-89, 110 report a 1450g brain mass; ICRP-23 uses a 1400g brain mass split into a 1200g cerebrum mass, a 150g cerebellum mass, a 30g brainstem mass and 20g of un-allocated mass for the rest of the brain. Azevedo, 2009, uses a brain mass of ~1510g and this table adapts the Azevedo cell distribution for the cell count values. The tissue values here are ratioed to the Azevedo 1509g mass to yield …	Tissue mass data are from ICRP-23, 89, and 110, and from Azevedo, 2009. Azevado brain mass values for the cerebral cortex (gray matter and white matter), cerebellum, and the Rest of Brain are adjusted to the ratio of the ICRP-89 total male brain mass (1450 g) to the Azrvedo total brain mass (1508 g). Female and child brain tissue mass for the brain sections is ratioed off the male tissue mass sec…	Snyder 1975;Duval 2018;Firmin 2014;Lemon 2008;Lemon 2019;Manzano 2008;Rivara 2003;Saliani 2017;Terao 1994;Azevedo 2009;Pakkenberg 1997;Bhardwaj 2006;Gilmore 2018;Martinez-Pinilla 2016;Walloe 2014;Rabinowicz 1999	ICRP-23, 89, 110, Azevedo, 2009	ICRP-89, 110 report a 1450g brain mass; ICRP-23 uses a 1400g brain mass split into a 1200g cerebrum mass, a 150g cerebellum mass, a 30g brainstem mass and 20g of un-allocated mass for the rest of the brain. Azevedo, 2009, uses a brain mass of ~1510g and this table adapts the Azevedo cell distribution for the cell count values. The tissue values here are ratioed to the Azevedo 1509g mass to yield …	Male cerebral cortex neuron count is reported at ~15% above the female cerebral cortex neuron count; Martinez-Pinilla, 2016; reports +15%; Rabinowicz, 1999, reports +13%; Pakkenberg, 1997, reports +16%. The mean reported difference for the male neuron count is ~14.7% higher than the female count; or the female count is 87% of the male neuron count (1 / 114.7%). No studies were found identifying s…	CNS; Brain, Cerebral Cortex	1188.18	1065.27	1073.46	1	0.87184	0.93592	Nervous & endocrine	CNS; cerebral cortex	Cerebral cortex	Neuron & glial	Neuron	1188.18	1065.27	1073.46	z_Remaining Tissue
118	Betz Cells; arm & cervical area	Nervous & Endocrine	Central Nervous System (CNS), Brain	Cerebral Cortex Neurons; Motor Cortex	Parenchyma	Neurons	Pyramidal Neurons; Cerebral Cortex	Betz cells; Descending Motor Neurons; Layer Vb Pyramidal Neurons	8.96422e-06	47610.2	0.426788	8.96422e-06	41508.5	0.372091	8.96422e-06	44559.3	0.399439	Betz cells; arm / cervical area Motor Neurons; Cerebrospinal Motor-neurons; Pyramidal cells.	8.96422e-06	47610.2	0.426788	3.05673e-06	1.48717e-05	Rivara, 2003; Lemon, 2008; Saliani, 2017; Lemon, 2019; Terao, 1994; Manzano, 2008; Firmin, 2014; Duval, 2018; Snyder, 1975.	Rivara, 2003, places average cell body size = 86,685um3 (~91ng); Lemon, 2008, reports motor cortex neuron bodies at 12 to 60um diameter or ~1ng to 120ng. Betz cell axons run from the cerebral motor cortex, via the medulla and spinal tract, to the spinal cord vertebra ventral horn innervating any given section of the body; Saliani, 2017, reports 'Axons of the pyramidal tract (corticospinal tract) …	Rivara, 2003; Terao, 1994; Manzano, 2008; Firmin, 2014.	Rivara, 2003, average count for left motor cortex Betz cells = 125,290; total cortex = 125,290 x 2=250,600; approximate distribution; Head contains ~7%; Arms contain ~18%; Legs contain ~75%.	ICRP-89, 110 report a 1450g brain mass; ICRP-23 uses a 1400g brain mass split into a 1200g cerebrum mass, a 150g cerebellum mass, a 30g brainstem mass and 20g of un-allocated mass for the rest of the brain. Azevedo, 2009, uses a brain mass of ~1510g and this table adapts the Azevedo cell distribution for the cell count values. The tissue values here are ratioed to the Azevedo 1509g mass to yield …	Tissue mass data are from ICRP-23, 89, and 110, and from Azevedo, 2009. Azevado brain mass values for the cerebral cortex (gray matter and white matter), cerebellum, and the Rest of Brain are adjusted to the ratio of the ICRP-89 total male brain mass (1450 g) to the Azrvedo total brain mass (1508 g). Female and child brain tissue mass for the brain sections is ratioed off the male tissue mass sec…	Snyder 1975;Duval 2018;Firmin 2014;Lemon 2008;Lemon 2019;Manzano 2008;Rivara 2003;Saliani 2017;Terao 1994;Azevedo 2009;Pakkenberg 1997;Bhardwaj 2006;Gilmore 2018;Martinez-Pinilla 2016;Walloe 2014;Rabinowicz 1999	ICRP-23, 89, 110, Azevedo, 2009	ICRP-89, 110 report a 1450g brain mass; ICRP-23 uses a 1400g brain mass split into a 1200g cerebrum mass, a 150g cerebellum mass, a 30g brainstem mass and 20g of un-allocated mass for the rest of the brain. Azevedo, 2009, uses a brain mass of ~1510g and this table adapts the Azevedo cell distribution for the cell count values. The tissue values here are ratioed to the Azevedo 1509g mass to yield …	Male cerebral cortex neuron count is reported at ~15% above the female cerebral cortex neuron count; Martinez-Pinilla, 2016; reports +15%; Rabinowicz, 1999, reports +13%; Pakkenberg, 1997, reports +16%. The mean reported difference for the male neuron count is ~14.7% higher than the female count; or the female count is 87% of the male neuron count (1 / 114.7%). No studies were found identifying s…	CNS; Brain, Cerebral Cortex	1188.18	1065.27	1073.46	1	0.87184	0.93592	Nervous & endocrine	CNS; cerebral cortex	Cerebral cortex	Neuron & glial	Neuron	1188.18	1065.27	1073.46	z_Remaining Tissue
119	Betz Cells; leg & lumbosacral area	Nervous & Endocrine	Central Nervous System (CNS), Brain	Cerebral Cortex Neurons; Motor Cortex	Parenchyma	Neurons	Pyramidal Neurons; Cerebral Cortex	Betz cells; Descending Motor Neurons; Layer Vb Pyramidal Neurons	1.53711e-05	187935	2.88876	1.53711e-05	163849	2.51854	1.53711e-05	175892	2.70365	Betz cells; leg / lumbosacral area Motor Neurons; Cerebrospinal Motor-neurons; Pyramidal cells.	1.53711e-05	187935	2.88876	6.04375e-06	2.46984e-05	Rivara, 2003; Lemon, 2008; Saliani, 2017; Lemon, 2019; Terao, 1994; Manzano, 2008; Firmin, 2014; Duval, 2018; Snyder, 1975.	Rivara, 2003, places average cell body size = 86,685um3 (~91ng); Lemon, 2008, reports motor cortex neuron bodies at 12 to 60um diameter or ~1ng to 120ng. Betz cell axons run from the cerebral motor cortex, via the medulla and spinal tract, to the spinal cord vertebra ventral horn innervating any given section of the body; Saliani, 2017, reports 'Axons of the pyramidal tract (corticospinal tract) …	Rivara, 2003; Terao, 1994; Manzano, 2008; Firmin, 2014.	Rivara, 2003, average count for left motor cortex Betz cells = 125,290; total cortex = 125,290 x 2=250,600; approximate distribution; Head contains ~7%; Arms contain ~18%; Legs contain ~75%.	ICRP-89, 110 report a 1450g brain mass; ICRP-23 uses a 1400g brain mass split into a 1200g cerebrum mass, a 150g cerebellum mass, a 30g brainstem mass and 20g of un-allocated mass for the rest of the brain. Azevedo, 2009, uses a brain mass of ~1510g and this table adapts the Azevedo cell distribution for the cell count values. The tissue values here are ratioed to the Azevedo 1509g mass to yield …	Tissue mass data are from ICRP-23, 89, and 110, and from Azevedo, 2009. Azevado brain mass values for the cerebral cortex (gray matter and white matter), cerebellum, and the Rest of Brain are adjusted to the ratio of the ICRP-89 total male brain mass (1450 g) to the Azrvedo total brain mass (1508 g). Female and child brain tissue mass for the brain sections is ratioed off the male tissue mass sec…	Snyder 1975;Duval 2018;Firmin 2014;Lemon 2008;Lemon 2019;Manzano 2008;Rivara 2003;Saliani 2017;Terao 1994;Azevedo 2009;Pakkenberg 1997;Bhardwaj 2006;Gilmore 2018;Martinez-Pinilla 2016;Walloe 2014;Rabinowicz 1999	ICRP-23, 89, 110, Azevedo, 2009	ICRP-89, 110 report a 1450g brain mass; ICRP-23 uses a 1400g brain mass split into a 1200g cerebrum mass, a 150g cerebellum mass, a 30g brainstem mass and 20g of un-allocated mass for the rest of the brain. Azevedo, 2009, uses a brain mass of ~1510g and this table adapts the Azevedo cell distribution for the cell count values. The tissue values here are ratioed to the Azevedo 1509g mass to yield …	Male cerebral cortex neuron count is reported at ~15% above the female cerebral cortex neuron count; Martinez-Pinilla, 2016; reports +15%; Rabinowicz, 1999, reports +13%; Pakkenberg, 1997, reports +16%. The mean reported difference for the male neuron count is ~14.7% higher than the female count; or the female count is 87% of the male neuron count (1 / 114.7%). No studies were found identifying s…	CNS; Brain, Cerebral Cortex	1188.18	1065.27	1073.46	1	0.87184	0.93592	Nervous & endocrine	CNS; cerebral cortex	Cerebral cortex	Neuron & glial	Neuron	1188.18	1065.27	1073.46	z_Remaining Tissue
120	Pyramidal Neurons; Descending Motor	Nervous & Endocrine	Central Nervous System (CNS), Brain	Cerebral Cortex Neurons; Motor Cortex	Parenchyma	Neurons	Pyramidal Neurons; Cerebral Cortex	Pyramidal Neurons; Descending Motor Neurons; Motor Cortex	4.8412e-07	2053260	0.994025	4.8412e-07	1.79011e+06	0.86663	4.8412e-07	1.92169e+06	0.930327	Pyramidal Neurons; Descending Cerebrospinal Motor Neurons (non-Betz Cells)	4.8412e-07	2053260	0.994025	1.37647e-08	2.54508e-06	Lemon, 2008; Rivara, 2003; Lemon, 2019; Duval, 2018; Snyder, 1975.	Lemon, 2008, reports motor cortex neuron bodies at 12 to 60um diameter or ~1ng to 120ng. Rivara, 2003, reports "The average non-Betz pyramidal cell volume was 4,274 um3 (range for all cases: 3,606 - 4,826 um3)". This equates to a mean ~4.5ng pyramidal mass. Wang, 2018, reports pyramid neurons account for 70 to 85%. An estimated average 7.5cm axon length is used for cortico-cortical and cortico-bu…	Rivara, 2003; Lemon, 2008; Terao, 1994.	Rivara, 2003, average count for left motor cortex = 1,026,630; total cortex = 1,026,630 x 2= 2,053,260. Lemon, 2008, places the one-sided CM (cortical motor neuron) projections into the corticospinal tract at 1,101,000 neurons, or 2,202,000 total CM neurons. Terao, 1994, reports myelinated corticospinal neuron axons greater than 1um at the medulla in the range of 480,000 to 1,101,000; unmyelinate…	ICRP-89, 110 report a 1450g brain mass; ICRP-23 uses a 1400g brain mass split into a 1200g cerebrum mass, a 150g cerebellum mass, a 30g brainstem mass and 20g of un-allocated mass for the rest of the brain. Azevedo, 2009, uses a brain mass of ~1510g and this table adapts the Azevedo cell distribution for the cell count values. The tissue values here are ratioed to the Azevedo 1509g mass to yield …	Tissue mass data are from ICRP-23, 89, and 110, and from Azevedo, 2009. Azevado brain mass values for the cerebral cortex (gray matter and white matter), cerebellum, and the Rest of Brain are adjusted to the ratio of the ICRP-89 total male brain mass (1450 g) to the Azrvedo total brain mass (1508 g). Female and child brain tissue mass for the brain sections is ratioed off the male tissue mass sec…	Snyder 1975;Duval 2018;Lemon 2008;Lemon 2019;Rivara 2003;Terao 1994;Azevedo 2009;Pakkenberg 1997;Bhardwaj 2006;Gilmore 2018;Martinez-Pinilla 2016;Walloe 2014;Wang 2018;Rabinowicz 1999	ICRP-23, 89, 110, Azevedo, 2009	ICRP-89, 110 report a 1450g brain mass; ICRP-23 uses a 1400g brain mass split into a 1200g cerebrum mass, a 150g cerebellum mass, a 30g brainstem mass and 20g of un-allocated mass for the rest of the brain. Azevedo, 2009, uses a brain mass of ~1510g and this table adapts the Azevedo cell distribution for the cell count values. The tissue values here are ratioed to the Azevedo 1509g mass to yield …	Male cerebral cortex neuron count is reported at ~15% above the female cerebral cortex neuron count; Martinez-Pinilla, 2016; reports +15%; Rabinowicz, 1999, reports +13%; Pakkenberg, 1997, reports +16%. The mean reported difference for the male neuron count is ~14.7% higher than the female count; or the female count is 87% of the male neuron count (1 / 114.7%). No studies were found identifying s…	CNS; Brain, Cerebral Cortex	1188.18	1065.27	1073.46	1	0.87184	0.93592	Nervous & endocrine	CNS; cerebral cortex	Cerebral cortex	Neuron & glial	Neuron	1188.18	1065.27	1073.46	z_Remaining Tissue
121	Pyramidal Neurons; Corpus Callosum	Nervous & Endocrine	Central Nervous System (CNS), Brain	Cerebral Cortex Neurons; Non Motor Cortex	Parenchyma	Neurons	Pyramidal Neurons; Cerebral Cortex	Pyramidal Neurons; Corpus Callosum	8.83154e-08	89650000	7.91748	8.83154e-08	7.81604e+07	6.90277	8.83154e-08	8.39052e+07	7.41012	Pyramidal Neurons; Corpus Callosum Commissural Neurons	8.83154e-08	89650000	7.91748	7.17416e-09	4.73094e-07	Snyder, 1975; Wegiel, 2018; Liewald, 2014; Lemon, 2008; Rivara, 2003; Catani, 2002; Catani, 2008; Catani, 2012.	Corpus Callosum (CC) neuron size estimate starts with the overall brain size, assuming the majority of the CC neurons are between the left and right cerebral cortex. ICRP-23 (Snyder, 1975, p 213) provides Reference Man cerebrum brain dimensions in the shape of a hemi-ellipsoid with the following ellipsoid parameters: anterior-posterior diameter is 16.5cm, transverse diameter is 14cm, and vertical…	Wegiel, 2018; Zhou, 2013.	Wegiel, 2018, provides human axon diameter distribution curves neuron counts for the corpus callosum split into five different sections, anterior to posterior. Total count is 89.65e6 axons and median diameter is estimated at ~0.85um. Zhou, 2013, reports a corpus callosum count of "more then 200 million" but provides no source. The Wegiel 89.65e6 count is used in this table.	ICRP-89, 110 report a 1450g brain mass; ICRP-23 uses a 1400g brain mass split into a 1200g cerebrum mass, a 150g cerebellum mass, a 30g brainstem mass and 20g of un-allocated mass for the rest of the brain. Azevedo, 2009, uses a brain mass of ~1510g and this table adapts the Azevedo cell distribution for the cell count values. The tissue values here are ratioed to the Azevedo 1509g mass to yield …	Tissue mass data are from ICRP-23, 89, and 110, and from Azevedo, 2009. Azevado brain mass values for the cerebral cortex (gray matter and white matter), cerebellum, and the Rest of Brain are adjusted to the ratio of the ICRP-89 total male brain mass (1450 g) to the Azrvedo total brain mass (1508 g). Female and child brain tissue mass for the brain sections is ratioed off the male tissue mass sec…	Snyder 1975;Lemon 2008;Liewald 2014;Rivara 2003;Wegiel 2018;Zhou 2013;Azevedo 2009;Pakkenberg 1997;Bhardwaj 2006;Gilmore 2018;Martinez-Pinilla 2016;Walloe 2014;Rabinowicz 1999	ICRP-23, 89, 110, Azevedo, 2009	ICRP-89, 110 report a 1450g brain mass; ICRP-23 uses a 1400g brain mass split into a 1200g cerebrum mass, a 150g cerebellum mass, a 30g brainstem mass and 20g of un-allocated mass for the rest of the brain. Azevedo, 2009, uses a brain mass of ~1510g and this table adapts the Azevedo cell distribution for the cell count values. The tissue values here are ratioed to the Azevedo 1509g mass to yield …	Male cerebral cortex neuron count is reported at ~15% above the female cerebral cortex neuron count; Martinez-Pinilla, 2016; reports +15%; Rabinowicz, 1999, reports +13%; Pakkenberg, 1997, reports +16%. The mean reported difference for the male neuron count is ~14.7% higher than the female count; or the female count is 87% of the male neuron count (1 / 114.7%). No studies were found identifying s…	CNS; Brain, Cerebral Cortex	1188.18	1065.27	1073.46	1	0.87184	0.93592	Nervous & endocrine	CNS; cerebral cortex	Cerebral cortex	Neuron & glial	Neuron	1188.18	1065.27	1073.46	z_Remaining Tissue
122	Oligodendrocytes; Cerebral cortex	Nervous & Endocrine	Central Nervous System (CNS), Brain	Cerebral Cortex Glia (not including microglial)	Parenchyma	Neuroglia	Oligodendrocytes	Oligodendrocytes	4.6e-09	28800000000	132.48	4.6e-09	21000000000	96.6	4.6e-09	24900000000	114.54	Oligodendrocytes, Cerebrum	4.6e-09	28800000000	132.48	2.21918e-09	6.02332e-09	Bakiri, 2011; Orthmann-Murphy, 2020; Osterhout, 1999; Snyder, 1975; Valentin, 2003 (Woodard, 1986); Alberts, 2007; Pelvig, 2008; Tang, 2003.	Total estimated mass per human oligodendrocyte = ~4.6ng; cell body @ ~1.5ng (Bakiri, 2011, 14um diameter, ~1.5ng; Orthmann-Murphy, 2020, cell body diameter=10-15um, 0.6 to 1.9ng, Video 1 and 2 with scale bar; Osterhout, 1999, cultured oligodendrocyte, 20-40um diameter, Fig.1B, ~15.0ng); myelin lipid @ 2.5ng (~70-75g of cerebrum lipid mass is myelin lipid (~120g of cerebrum is lipid mass (Snyder, …	Pelvig, 2008; Walloe, 2014; Azevedo, 2009.	Pelvig, 2008; Walloe, 2014, report 28.8e9 oligodendrocytes in the male cerebral cortex and 21.0e9 oligodendrocytes in female the cerebral cortex. The average brain weight in the Pelvig study was 1377g; the average age was 75; the cerebral cortex average neuron count was 26.3e9. The average weight in the Azevedo, 2009, study was 1508g; the average age was 56; the cerebral cortex average neuron cou…	ICRP-89, 110 report a 1450g brain mass; ICRP-23 uses a 1400g brain mass split into a 1200g cerebrum mass, a 150g cerebellum mass, a 30g brainstem mass and 20g of un-allocated mass for the rest of the brain. Azevedo, 2009, uses a brain mass of ~1510g and this table adapts the Azevedo cell distribution for the cell count values. The tissue values here are ratioed to the Azevedo 1509g mass to yield …	Cell masses and cell type ratios are assumed the same across male, female and child. Female or child cell counts are obtained by multiplying male cell count by the tissue mass ratio of female (1065 g) or child (1073 g) to adult male (1188 g), giving ratios of 0.897 (female) or 0.903 (child), for the CNS; Brain, Cerebral Cortex. Tissue mass data are from ICRP-23, 89, 110, Azevedo, 2009. Pelvig, 20…	Alberts 2007;Bakiri 2011;Osterhout 1999;Pelvig 2008;Snyder 1975;Tang 2003;Valentin 2003;Woodard 1986;Orthmann-Murphy 2020;Azevedo 2009;Walloe 2014;Pakkenberg 2003	ICRP-23, 89, 110, Azevedo, 2009	ICRP-89, 110 report a 1450g brain mass; ICRP-23 uses a 1400g brain mass split into a 1200g cerebrum mass, a 150g cerebellum mass, a 30g brainstem mass and 20g of un-allocated mass for the rest of the brain. Azevedo, 2009, uses a brain mass of ~1510g and this table adapts the Azevedo cell distribution for the cell count values. The tissue values here are ratioed to the Azevedo 1509g mass to yield …	Pelvig, 2008 and Walloe, 2014, report 28.8e9 oligodendrocytes in the male cerebral cortex and 21.0e9 oligodendrocytes in female the cerebral cortex. The child values based on a gender neutral average male and female brain size uses the average of the male and female values reported in Walloe, 2014.	CNS; Brain, Cerebral Cortex	1188.18	1065.27	1073.46	1	0.896552	0.903448	Nervous & endocrine	CNS; cerebral cortex	Cerebral cortex	Neuron & glial	Glial	1188.18	1065.27	1073.46	z_Remaining Tissue
123	Astrocytes; Cerebral Cortex	Nervous & Endocrine	Central Nervous System (CNS), Brain	Cerebral Cortex Glia (not including microglial)	Parenchyma	Neuroglia	Astrocytes	Astrocytes	1.5576e-08	7800000000	121.493	1.5576e-08	4800000000	74.7648	1.5576e-08	6300000000	98.1288	Astrocytes, cerebral cortex	1.5576e-08	7800000000	121.493	1.2313e-08	1.8839e-08	Chvatal, 2007; Oberheim, 2009; Rajkowska, 2007.	Chvatal, 2007, places average astrocyte volume at 14,750+/-100; Rajkowska, 2007, astrocytes are non-myelin producing, therefore use standard SG of 1.056 rather than 0.91. Oberheim, 2009, human astrocytes: average number of processed radiating from the nucleus is 37.5 +/-5; average length = 142 um / 2 = 71um based on average domain diameter; largest process diameter = 2.9um, use 2.5um here; proces…	Pelvig, 2008; Walloe, 2014; Oberheim, 2009.	Pelvig, 2008; Walloe, 2014, report 7.8e9 astrocytes in the male cerebral cortex and 4.8e9 astrocytes in female the cerebral cortex. Oberheim, 2009, describes different types and distribution locations of those astrocytes.	ICRP-89, 110 report a 1450g brain mass; ICRP-23 uses a 1400g brain mass split into a 1200g cerebrum mass, a 150g cerebellum mass, a 30g brainstem mass and 20g of un-allocated mass for the rest of the brain. Azevedo, 2009, uses a brain mass of ~1510g and this table adapts the Azevedo cell distribution for the cell count values. The tissue values here are ratioed to the Azevedo 1509g mass to yield …	Cell masses and cell type ratios are assumed the same across male, female and child. Female or child cell counts are obtained by multiplying male cell count by the tissue mass ratio of female (1065 g) or child (1073 g) to adult male (1188 g), giving ratios of 0.897 (female) or 0.903 (child), for the CNS; Brain, Cerebral Cortex. Tissue mass data are from ICRP-23, 89, 110, Azevedo, 2009. Pelvig, 20…	Oberheim 2009;Chvatal 2007;Rajkowska 2007;Pelvig 2008;Walloe 2014;Azevedo 2009	ICRP-23, 89, 110, Azevedo, 2009	ICRP-89, 110 report a 1450g brain mass; ICRP-23 uses a 1400g brain mass split into a 1200g cerebrum mass, a 150g cerebellum mass, a 30g brainstem mass and 20g of un-allocated mass for the rest of the brain. Azevedo, 2009, uses a brain mass of ~1510g and this table adapts the Azevedo cell distribution for the cell count values. The tissue values here are ratioed to the Azevedo 1509g mass to yield …	Pelvig, 2008 and Walloe, 2014, report 28.8e9 oligodendrocytes in the male cerebral cortex and 21.0e9 astrocytes in female the cerebral cortex. The child values based on a gender neutral average male and female brain size uses the average of the male and female values reported in Walloe, 2014.	CNS; Brain, Cerebral Cortex	1188.18	1065.27	1073.46	1	0.896552	0.903448	Nervous & endocrine	CNS; cerebral cortex	Cerebral cortex	Neuron & glial	Glial	1188.18	1065.27	1073.46	z_Remaining Tissue
124	Ependymocytes; Cerebrum	Nervous & Endocrine	Central Nervous System (CNS), Brain	Cerebrum; Lateral Ventricles	Parenchyma	Neuroglia	Ependymal Epithelium Cells, simple columnar, ciliated	Ependymocytes; Ependymal ciliated epithelium	2.15424e-09	6.1628e+07	0.132762	2.15424e-09	5.52527e+07	0.119028	2.15424e-09	5.56777e+07	0.119943	Ependymocytes; Ependymal ciliated epithelium	2.15424e-09	6.1628e+07	0.132762	1.9008e-09	2.58666e-09	Vidovic, 2018; Jimenez, 2014.	Ependymal cells reported as simple cuboid to columnar; initial cell thickness estimated as the square root of the apical surface area of ~10um x 15um (see Vidovic, 2018, Figure 3a). Apical surface varies from 10um x 15um to 10um x 20um. Jimenez, 2014, places thickness at 12-13um, see Fig. 2G.	Lamers, 2010; Chilamkurthy, 2019; Doetsch, 1997.	The ependymocyte count for the lateral ventricles [LVs] is based on dividing a 100um2 apical surface area into the estimated surface of the LVs. The LV surface area is estimated at ~62cm2 based on the following data and calculations. Mean total ventricle volume for Ref. Man (means for ages of 16-46yrs) = ~18.3cm3 (Lamers, 2010; Chilamkurthy, 2019). Ventricle volume percentage, ages 16-46yrs: late…	Shape: Cuboid; Diameter: 10-12um; Length: 15-20um; Depth: 12-13um. ICRP-89, 110 report a 1450g brain mass; ICRP-23 uses a 1400g brain mass split into a 1200g cerebrum mass, a 150g cerebellum mass, a 30g brainstem mass and 20g of un-allocated mass for the rest of the brain. Azevedo, 2009, uses a brain mass of ~1510g and this table adapts the Azevedo cell distribution for the cell count values. The…	Cell masses and cell type ratios are assumed the same across male, female and child. Female or child cell counts are obtained by multiplying male cell count by the tissue mass ratio of female (1065 g) or child (1073 g) to adult male (1188 g), giving ratios of 0.897 (female) or 0.903 (child), for the CNS; Brain, Cerebral Cortex. Tissue mass data are from ICRP-23, 89, 110, Azevedo, 2009. Tissue mas…	Jimenez 2014;Vidovic 2018;Chilamkurthy 2019;Doetsch 1997;Lamers 2010;Azevedo 2009	ICRP-23, 89, 110, Azevedo, 2009	ICRP-89, 110 report a 1450g brain mass; ICRP-23 uses a 1400g brain mass split into a 1200g cerebrum mass, a 150g cerebellum mass, a 30g brainstem mass and 20g of un-allocated mass for the rest of the brain. Azevedo, 2009, uses a brain mass of ~1510g and this table adapts the Azevedo cell distribution for the cell count values. The tissue values here are ratioed to the Azevedo 1509g mass to yield …		CNS; Brain, Cerebral Cortex	1188.18	1065.27	1073.46	1	0.896552	0.903448	Nervous & endocrine	CNS; cerebral cortex	Cerebral cortex	Neuron & glial	Glial	1188.18	1065.27	1073.46	z_Remaining Tissue
125	Tanycytes; Cerebrum	Nervous & Endocrine	Central Nervous System (CNS), Brain	Cerebrum; Lateral Ventricles	Parenchyma	Neuroglia; Stem Cells (Ng-SCs)	Ependymal Epithelium Cells, simple columnar, ciliated	Tanycytes	1.26265e-09	372000	0.000469706	1.26265e-09	333517	0.000421116	1.26265e-09	336083	0.000424355	Tanycytes; Neural Stem Cells	1.26265e-09	372000	0.000469706	9.6162e-10	1.57567e-09	Bolborea, 2013; Mirzadeh, 2017; Rodriguez, 2005; Flament-Durand, 1985; Robinson, 1990; Distler, 1996; Furube, 2020.	Bolborea, 2013, reports "Morphologically, tanycytes resemble radial glial cells." Mirzadeh, 2017, reports apical surface area at 74um2 and 84um2 in the 3rd and 4th ventricles respectively. Mass value and range is an estimate only, based on data in references and on Muller cell form factor and size (see radial glial cell; Robinson, 1990, and Distler, 1996, references) until better data available; …	Lamers, 2010; Chilamkurthy, 2019; Doetsch, 1997.	Tanycytes represent approximately 0.6% of the cell population of the lateral ventricular wall consisting primarily of ependymocytes, as described by Doetsch, 1997. The ependymocyte count for the lateral ventricles [LVs] is based on dividing a 100um2 apical surface area into the estimated surface of the LVs. The LV surface area is estimated at ~62cm2 based on the following data and calculations. M…	Shape: spherical with cylindrical basal extension; Diameter: 10; Length: 10. ICRP-89, 110 report a 1450g brain mass; ICRP-23 uses a 1400g brain mass split into a 1200g cerebrum mass, a 150g cerebellum mass, a 30g brainstem mass and 20g of un-allocated mass for the rest of the brain. Azevedo, 2009, uses a brain mass of ~1510g and this table adapts the Azevedo cell distribution for the cell count v…	Cell masses and cell type ratios are assumed the same across male, female and child. Female or child cell counts are obtained by multiplying male cell count by the tissue mass ratio of female (1065 g) or child (1073 g) to adult male (1188 g), giving ratios of 0.897 (female) or 0.903 (child), for the CNS; Brain, Cerebral Cortex. Tissue mass data are from ICRP-23, 89, 110, Azevedo, 2009. Tissue mas…	Bolborea 2013;Distler 1996;Flament-Durand 1985;Furube 2020;Mirzadeh 2017;Robinson 1990;Rodriguez 2005;Chilamkurthy 2019;Doetsch 1997;Lamers 2010;Azevedo 2009	ICRP-23, 89, 110, Azevedo, 2009	ICRP-89, 110 report a 1450g brain mass; ICRP-23 uses a 1400g brain mass split into a 1200g cerebrum mass, a 150g cerebellum mass, a 30g brainstem mass and 20g of un-allocated mass for the rest of the brain. Azevedo, 2009, uses a brain mass of ~1510g and this table adapts the Azevedo cell distribution for the cell count values. The tissue values here are ratioed to the Azevedo 1509g mass to yield …		CNS; Brain, Cerebral Cortex	1188.18	1065.27	1073.46	1	0.896552	0.903448	Nervous & endocrine	CNS; cerebral cortex	Cerebral cortex	Stem, germ & pericyte	Stem	1188.18	1065.27	1073.46	z_Remaining Tissue
126	Choroidal Plexus EpC; Cerebrum	Nervous & Endocrine	Central Nervous System (CNS), Brain	Cerebrum; Lateral Ventricles	Parenchyma; Choroid Plexus	Neuroglia	Ependymal Epithelium Cells; simple cuboid	Choroidal Plexus Epithelial Cells	3.564e-09	1.81958e+08	0.6485	3.564e-09	1.63135e+08	0.581414	3.564e-09	1.6439e+08	0.585886	Choroidal Plexus Epithelial Cells	3.564e-09	1.81958e+08	0.6485	1.056e-09	3.564e-09	Faure, 2003; Strazielle, 2000; Sturrock, 1979.	Faure, 2003, reports human choroid plexus cells at 15um high, cuboid, with a ~1e8 estimated cell count, and a total ChP mass of 3g. Strazielle, 2000, reports a 10um thick epithelial lining (rats) and a 25cm2 basolateral choroidal plexus surface area for a 30 day old rat. Sturrock, 1979, reports cuboid cells (mouse) and provides photomicrographs showing cell widths 8 to12um wide. Kaur, 2016, provi…	Faure, 2003; Strazielle, 2000; Lamers, 2010; Chilamkurthy, 2019; Doetsch, 1997.	Three different estimates for cell counts are averaged. The first is weight based with choroid plexus reported at ~3g by Faure, 2003, and the parenchymal cells estimated a 50% of tissue mass divided by the cell mass. The second is surface area based using a total estimated ventricular SA of 62cm2, with a choroid plexus (ChP) SA estimated at a fraction of that SA, divided by the basolateral surfac…	Shape: Cuboid; Length: 10um; Depth: 10um. ICRP-89, 110 report a 1450g brain mass; ICRP-23 uses a 1400g brain mass split into a 1200g cerebrum mass, a 150g cerebellum mass, a 30g brainstem mass and 20g of un-allocated mass for the rest of the brain. Azevedo, 2009, uses a brain mass of ~1510g and this table adapts the Azevedo cell distribution for the cell count values. The tissue values here are r…	Cell masses and cell type ratios are assumed the same across male, female and child. Female or child cell counts are obtained by multiplying male cell count by the tissue mass ratio of female (1065 g) or child (1073 g) to adult male (1188 g), giving ratios of 0.897 (female) or 0.903 (child), for the CNS; Brain, Cerebral Cortex. Tissue mass data are from ICRP-23, 89, 110, Azevedo, 2009. Tissue mas…	Faure 2003;Strazielle 2000;Sturrock 1979;Chilamkurthy 2019;Doetsch 1997;Lamers 2010;Azevedo 2009	ICRP-23, 89, 110, Azevedo, 2009	ICRP-89, 110 report a 1450g brain mass; ICRP-23 uses a 1400g brain mass split into a 1200g cerebrum mass, a 150g cerebellum mass, a 30g brainstem mass and 20g of un-allocated mass for the rest of the brain. Azevedo, 2009, uses a brain mass of ~1510g and this table adapts the Azevedo cell distribution for the cell count values. The tissue values here are ratioed to the Azevedo 1509g mass to yield …		CNS; Brain, Cerebral Cortex	1188.18	1065.27	1073.46	1	0.896552	0.903448	Nervous & endocrine	CNS; cerebral cortex	Cerebral cortex	Neuron & glial	Glial	1188.18	1065.27	1073.46	z_Remaining Tissue
127	Granule Neurons; Cerebellum	Nervous & Endocrine	Central Nervous System (CNS), Brain	Cerebellum Neurons	Parenchyma	Neurons	Interneurons	Granule Neurons	6.18808e-10	6.85282e+10	42.4058	6.18808e-10	6.14391e+10	38.019	6.18808e-10	6.49837e+10	40.2124	Granule Neurons (Excitatory, parallel fiber axons)	6.18808e-10	6.85282e+10	42.4058	2.88072e-10	1.2e-09	Azevedo, 2009; Komuro, 1995; Hirano, 1986; Llinas, 2015; Heck, 2002; Llinas, 2004 (in Shepherd, 2004); Wyatt, 2005; Tolbert, 2004; Everall, 1993; Perge, 2012; Brand, 1976; Gheorghe, 2006; Mugnaini, 1983; Llinas, 1969.	Total cell mass of 0.62ng is based on a mid-range cell body mass of 0.19ng (7um diameter) plus an average axon mass of 0.43ng (0.28um diameter and 6.6mm length). The low range is based on minimal cell body mass of 0.070ng (~5um diameter) plus an axon mass of 0.22ng [Perge, 2012, mean axon diameter =0.19um; Wyatt, 2005, 0.17-0.28um; Llinas, 2004, ~0.5um: axon length of cerebellar parallel fiber =~…	Azevedo, 2009; Andersen, 1992; Lange, 1975; Shander, 2014; Whitney, 2009; Schilling, 2008; Laine, 2002; Miyazaki, 2020.	"Three cerebellum studies, Lange, 1975, Andersen and Pakkenberg, 1992, and Azevedo, 2009, place cerebellar neurons at 70, 103, and 69 billion neurons respectively. ... Dobbing's, 1973, DNA count of neurons and non-neurons in the cerebellum reports a total cell count at 70 (+/-9) billion cells. (This table) uses a 70 billion neuron count for the cerebellum. ... Granule neurons make up 98% of the c…	ICRP-89, 110 report a 1450g brain mass; ICRP-23 uses a 1400g brain mass split into a 1200g cerebrum mass, a 150g cerebellum mass, a 30g brainstem mass and 20g of un-allocated mass for the rest of the brain. Azevedo, 2009, uses a brain mass of ~1510g and this table adapts the Azevedo cell distribution for the cell count values. The tissue values here are ratioed to the Azevedo 1509g mass to yield …	Tissue mass data are from ICRP-23, 89, and 110, and from Azevedo, 2009. Azevado brain mass values for the cerebral cortex (gray matter and white matter), cerebellum, and the Rest of Brain are adjusted to the ratio of the ICRP-89 total male brain mass (1450 g) to the Azrvedo total brain mass (1508 g). Female and child brain tissue mass for the brain sections is ratioed off the male tissue mass sec…	Azevedo 2009;Everall 1993;Heck 2002;Brand 1976;Gheorghe 2006;Hirano 1986;Komuro 1995;Llinas 2004;Perge 2012;Shepherd 2004;Tolbert 2004;Wyatt 2005;Llinas 1969;Andersen 1992;Lange 1975;Laine 2002;Miyazaki 2020;Schilling 2008;Shander 2014;Whitney 2009;Pakkenberg 1997;Bhardwaj 2006;Gilmore 2018;Martinez-Pinilla 2016;Walloe 2014;Mugnaini 1983;Rabinowicz 1999	ICRP-23, 89, 110, Azevedo, 2009	ICRP-89, 110 report a 1450g brain mass; ICRP-23 uses a 1400g brain mass split into a 1200g cerebrum mass, a 150g cerebellum mass, a 30g brainstem mass and 20g of un-allocated mass for the rest of the brain. Azevedo, 2009, uses a brain mass of ~1510g and this table adapts the Azevedo cell distribution for the cell count values. The tissue values here are ratioed to the Azevedo 1509g mass to yield …	Male cerebral cortex neuron count is reported at ~15% above the female cerebral cortex neuron count; Martinez-Pinilla, 2016; reports +15%; Rabinowicz, 1999, reports +13%; Pakkenberg, 1997, reports +16%. The mean reported difference for the male neuron count is ~14.7% higher than the female count; or the female count is 87% of the male neuron count (1 / 114.7%). No studies were found identifying s…	CNS; Brain, Cerebellum	148.43	133.075	134.099	1	0.896552	0.948276	Nervous & endocrine	CNS; cerebellum	Cerebellum	Neuron & glial	Neuron	148.43	133.075	134.099	z_Remaining Tissue
128	Lugaro Interneurons; Cerebellum	Nervous & Endocrine	Central Nervous System (CNS), Brain	Cerebellum Neurons	Parenchyma	Neurons	Interneurons	Lugaro Interneurons	3.19151e-09	1.6466e+07	0.0525514	3.19151e-09	1.47626e+07	0.0471151	3.19151e-09	1.56143e+07	0.0498333	Granule surface layer Lugaro inhibitory interneurons	3.19151e-09	1.6466e+07	0.0525514	6.19e-10	5.76e-09	Schilling, 2008; Llinas, 1969.	Cell mass is estimated at a mid-range between Golgi Neurons and Granule Neurons. Schilling, 2008, reports "Classic Lugaro cells have a fusiform cell body and are intermediate in size between granule cells and Golgi cells. Consequently, they are often referred to also as fusiform cells of Lugaro." The low cell range is estimated at the average Granule Neuron size and the high cell range is estimat…	Schilling, 2008; Simat, 2007; Laine, 2002; Miyazaki, 2020; Azevedo, 2009; Andersen, 1992; Lange, 1975; Shander, 2014; Whitney, 2009.	Lugaro Interneurons and Globular Lugaro Interneurons are estimated based on the Golgi Interneuron count with the Golgi count equaling ~67% and the two Lugaro Interneuron counts equaling 33% of the Granular Layer inhibitory interneurons. Schilling, 2008, reports Lugaro Neurons at roughly one third or ~33% of inhibitory granule cell layer interneurons. Simat, 2007, further differentiates Lugaro Neu…	ICRP-89, 110 report a 1450g brain mass; ICRP-23 uses a 1400g brain mass split into a 1200g cerebrum mass, a 150g cerebellum mass, a 30g brainstem mass and 20g of un-allocated mass for the rest of the brain. Azevedo, 2009, uses a brain mass of ~1510g and this table adapts the Azevedo cell distribution for the cell count values. The tissue values here are ratioed to the Azevedo 1509g mass to yield …	Tissue mass data are from ICRP-23, 89, and 110, and from Azevedo, 2009. Azevado brain mass values for the cerebral cortex (gray matter and white matter), cerebellum, and the Rest of Brain are adjusted to the ratio of the ICRP-89 total male brain mass (1450 g) to the Azrvedo total brain mass (1508 g). Female and child brain tissue mass for the brain sections is ratioed off the male tissue mass sec…	Schilling 2008;Andersen 1992;Azevedo 2009;Lange 1975;Laine 2002;Miyazaki 2020;Shander 2014;Llinas 1969;Simat 2007;Whitney 2009;Pakkenberg 1997;Bhardwaj 2006;Gilmore 2018;Martinez-Pinilla 2016;Walloe 2014;Rabinowicz 1999	ICRP-23, 89, 110, Azevedo, 2009	ICRP-89, 110 report a 1450g brain mass; ICRP-23 uses a 1400g brain mass split into a 1200g cerebrum mass, a 150g cerebellum mass, a 30g brainstem mass and 20g of un-allocated mass for the rest of the brain. Azevedo, 2009, uses a brain mass of ~1510g and this table adapts the Azevedo cell distribution for the cell count values. The tissue values here are ratioed to the Azevedo 1509g mass to yield …	Male cerebral cortex neuron count is reported at ~15% above the female cerebral cortex neuron count; Martinez-Pinilla, 2016; reports +15%; Rabinowicz, 1999, reports +13%; Pakkenberg, 1997, reports +16%. The mean reported difference for the male neuron count is ~14.7% higher than the female count; or the female count is 87% of the male neuron count (1 / 114.7%). No studies were found identifying s…	CNS; Brain, Cerebellum	148.43	133.075	134.099	1	0.896552	0.948276	Nervous & endocrine	CNS; cerebellum	Cerebellum	Neuron & glial	Neuron	148.43	133.075	134.099	z_Remaining Tissue
129	Globular Lugaro Interneurons; Cerebellum	Nervous & Endocrine	Central Nervous System (CNS), Brain	Cerebellum Neurons	Parenchyma	Neurons	Interneurons	Globular Lugaro Interneurons	3.19151e-09	1.74951e+07	0.0558359	3.19151e-09	1.56853e+07	0.0500598	3.19151e-09	1.65902e+07	0.0529478	Granule deeper layer Lugaro inhibitory interneurons; Globular Interneurons	3.19151e-09	1.74951e+07	0.0558359	6.19e-10	5.76e-09	Schilling, 2008; Llinas, 1969.	Cell mass is estimated at a mid-range between Golgi Neurons and Granule Neurons. Schilling, 2008, reports "Classic Lugaro cells have a fusiform cell body and are intermediate in size between granule cells and Golgi cells. Consequently, they are often referred to also as fusiform cells of Lugaro." The low cell range is estimated at the average Granule Neuron size and the high cell range is estimat…	Schilling, 2008; Simat, 2007; Laine, 2002; Miyazaki, 2020; Azevedo, 2009; Andersen, 1992; Lange, 1975; Shander, 2014; Whitney, 2009.	Lugaro Interneurons and Globular Lugaro Interneurons are estimated based on the Golgi Interneuron count with the Golgi count equaling ~67% and the two Lugaro Interneuron counts equaling 33% of the Granular Layer inhibitory interneurons. Schilling, 2008, reports Lugaro Neurons at roughly one third or ~33% of inhibitory granule cell layer interneurons. Simat, 2007, further differentiates Lugaro Neu…	ICRP-89, 110 report a 1450g brain mass; ICRP-23 uses a 1400g brain mass split into a 1200g cerebrum mass, a 150g cerebellum mass, a 30g brainstem mass and 20g of un-allocated mass for the rest of the brain. Azevedo, 2009, uses a brain mass of ~1510g and this table adapts the Azevedo cell distribution for the cell count values. The tissue values here are ratioed to the Azevedo 1509g mass to yield …	Tissue mass data are from ICRP-23, 89, and 110, and from Azevedo, 2009. Azevado brain mass values for the cerebral cortex (gray matter and white matter), cerebellum, and the Rest of Brain are adjusted to the ratio of the ICRP-89 total male brain mass (1450 g) to the Azrvedo total brain mass (1508 g). Female and child brain tissue mass for the brain sections is ratioed off the male tissue mass sec…	Schilling 2008;Andersen 1992;Azevedo 2009;Lange 1975;Laine 2002;Miyazaki 2020;Shander 2014;Llinas 1969;Simat 2007;Whitney 2009;Pakkenberg 1997;Bhardwaj 2006;Gilmore 2018;Martinez-Pinilla 2016;Walloe 2014;Rabinowicz 1999	ICRP-23, 89, 110, Azevedo, 2009	ICRP-89, 110 report a 1450g brain mass; ICRP-23 uses a 1400g brain mass split into a 1200g cerebrum mass, a 150g cerebellum mass, a 30g brainstem mass and 20g of un-allocated mass for the rest of the brain. Azevedo, 2009, uses a brain mass of ~1510g and this table adapts the Azevedo cell distribution for the cell count values. The tissue values here are ratioed to the Azevedo 1509g mass to yield …	Male cerebral cortex neuron count is reported at ~15% above the female cerebral cortex neuron count; Martinez-Pinilla, 2016; reports +15%; Rabinowicz, 1999, reports +13%; Pakkenberg, 1997, reports +16%. The mean reported difference for the male neuron count is ~14.7% higher than the female count; or the female count is 87% of the male neuron count (1 / 114.7%). No studies were found identifying s…	CNS; Brain, Cerebellum	148.43	133.075	134.099	1	0.896552	0.948276	Nervous & endocrine	CNS; cerebellum	Cerebellum	Neuron & glial	Neuron	148.43	133.075	134.099	z_Remaining Tissue
130	Golgi Interneurons; Cerebellum	Nervous & Endocrine	Central Nervous System (CNS), Brain	Cerebellum Neurons	Parenchyma	Neurons	Interneurons	Golgi interneurons	5.76421e-09	6.89515e+07	0.397451	5.76421e-09	6.18186e+07	0.356335	5.76421e-09	6.5385e+07	0.376893	Granule layer Golgi inhibitory interneurons	5.76421e-09	6.89515e+07	0.397451	9.33055e-10	9.86965e-09	D'Angelo, 2013; D'Angelo, 2008; Rakic, 1972; Friede, 1963; Llinas, 2004, Wyatt, 2005; Perge, 2012; Llinas, 1969.	D'Angelo, 2013, soma major diameter=10-30um; D'Angelo, 2008, soma major diameter=20-40um; estimate body mass with ellipsoid formula with short axis = 50% of long axis and middle axis half way between short and long axis; estimate dendrites and axon at 0.5um diameter (use Granule Cell axon diameter, Llinas 2004, and Wyatt, 2005), an average 350um in length (estimated molecular layer depth, Rakic, …	D'Angelo, 2013; Lange, 1975; Friede, 1963; Andersen, 1992; Shander, 2014; Azevedo, 2009.	D'Angelo, 2013, reports ~1200 Granule Cells per Golgi Cell. Shander, 2014, reports "Granule neurons make up 98% of the cerebellar neurons. Basket, stellate, and Golgi neurons make up ~1.7% and Purkinje neurons make up ~0.03% (Andersen '92). The granule to Purkinje ratio is 2990:1 to 3300:1 (Lange, '75; Andersen, '92). The ratio of Purkinje and Golgi cells in the granular layer is 1:3 (Andersen, '…	ICRP-89, 110 report a 1450g brain mass; ICRP-23 uses a 1400g brain mass split into a 1200g cerebrum mass, a 150g cerebellum mass, a 30g brainstem mass and 20g of un-allocated mass for the rest of the brain. Azevedo, 2009, uses a brain mass of ~1510g and this table adapts the Azevedo cell distribution for the cell count values. The tissue values here are ratioed to the Azevedo 1509g mass to yield …	Tissue mass data are from ICRP-23, 89, and 110, and from Azevedo, 2009. Azevado brain mass values for the cerebral cortex (gray matter and white matter), cerebellum, and the Rest of Brain are adjusted to the ratio of the ICRP-89 total male brain mass (1450 g) to the Azrvedo total brain mass (1508 g). Female and child brain tissue mass for the brain sections is ratioed off the male tissue mass sec…	Friede 1963;D'Angelo 2008;D'Angelo 2013;Llinas 2004;Perge 2012;Rakic 1972;Wyatt 2005;Llinas 1969;Andersen 1992;Azevedo 2009;Lange 1975;Shander 2014;Pakkenberg 1997;Bhardwaj 2006;Gilmore 2018;Martinez-Pinilla 2016;Walloe 2014;Rabinowicz 1999	ICRP-23, 89, 110, Azevedo, 2009	ICRP-89, 110 report a 1450g brain mass; ICRP-23 uses a 1400g brain mass split into a 1200g cerebrum mass, a 150g cerebellum mass, a 30g brainstem mass and 20g of un-allocated mass for the rest of the brain. Azevedo, 2009, uses a brain mass of ~1510g and this table adapts the Azevedo cell distribution for the cell count values. The tissue values here are ratioed to the Azevedo 1509g mass to yield …	Male cerebral cortex neuron count is reported at ~15% above the female cerebral cortex neuron count; Martinez-Pinilla, 2016; reports +15%; Rabinowicz, 1999, reports +13%; Pakkenberg, 1997, reports +16%. The mean reported difference for the male neuron count is ~14.7% higher than the female count; or the female count is 87% of the male neuron count (1 / 114.7%). No studies were found identifying s…	CNS; Brain, Cerebellum	148.43	133.075	134.099	1	0.896552	0.948276	Nervous & endocrine	CNS; cerebellum	Cerebellum	Neuron & glial	Neuron	148.43	133.075	134.099	z_Remaining Tissue
131	Basket Interneurons; Cerebellum	Nervous & Endocrine	Central Nervous System (CNS), Brain	Cerebellum Neurons	Parenchyma	Neurons	Interneurons	Basket interneurons; Molecular layer	6.32538e-09	4.97949e+08	3.14972	6.32538e-09	4.46437e+08	2.82388	6.32538e-09	4.72193e+08	2.9868	Molecular layer, Basket interneurons	6.32538e-09	4.97949e+08	3.14972	4.46128e-09	8.65335e-09	Rakic, 1972; Llinas, 1969.	Rakic, 1972, use Deep Molecular Layer cells (20 to 25um soma) for Basket Interneuron cell size. Estimate 15 dendrites, 30 to 100um in length. Llinas, 1969, provides an overview structure for the cerebellar neurons.	Andersen, 1992; Whitney, 2009.	Andersen, 1992, cerebellar total Molecular Layer interneurons = 1.37e9 (value is the average of 1,630e6 (see Andersen, Table4), and 50 times the Purkinje cell count (also in Andersen)); Whitney, 2009, multiply Purkinje Neurons by 22.7 to calculate Basket interneurons.	Diameter: 20-25um. ICRP-89, 110 report a 1450g brain mass; ICRP-23 uses a 1400g brain mass split into a 1200g cerebrum mass, a 150g cerebellum mass, a 30g brainstem mass and 20g of un-allocated mass for the rest of the brain. Azevedo, 2009, uses a brain mass of ~1510g and this table adapts the Azevedo cell distribution for the cell count values. The tissue values here are ratioed to the Azevedo 1…	Tissue mass data are from ICRP-23, 89, and 110, and from Azevedo, 2009. Azevado brain mass values for the cerebral cortex (gray matter and white matter), cerebellum, and the Rest of Brain are adjusted to the ratio of the ICRP-89 total male brain mass (1450 g) to the Azrvedo total brain mass (1508 g). Female and child brain tissue mass for the brain sections is ratioed off the male tissue mass sec…	Rakic 1972;Llinas 1969;Andersen 1992;Whitney 2009;Azevedo 2009;Pakkenberg 1997;Bhardwaj 2006;Gilmore 2018;Martinez-Pinilla 2016;Walloe 2014;Rabinowicz 1999	ICRP-23, 89, 110, Azevedo, 2009	ICRP-89, 110 report a 1450g brain mass; ICRP-23 uses a 1400g brain mass split into a 1200g cerebrum mass, a 150g cerebellum mass, a 30g brainstem mass and 20g of un-allocated mass for the rest of the brain. Azevedo, 2009, uses a brain mass of ~1510g and this table adapts the Azevedo cell distribution for the cell count values. The tissue values here are ratioed to the Azevedo 1509g mass to yield …	Male cerebral cortex neuron count is reported at ~15% above the female cerebral cortex neuron count; Martinez-Pinilla, 2016; reports +15%; Rabinowicz, 1999, reports +13%; Pakkenberg, 1997, reports +16%. The mean reported difference for the male neuron count is ~14.7% higher than the female count; or the female count is 87% of the male neuron count (1 / 114.7%). No studies were found identifying s…	CNS; Brain, Cerebellum	148.43	133.075	134.099	1	0.896552	0.948276	Nervous & endocrine	CNS; cerebellum	Cerebellum	Neuron & glial	Neuron	148.43	133.075	134.099	z_Remaining Tissue
132	Stellate Interneuron; Cerebellum	Nervous & Endocrine	Central Nervous System (CNS), Brain	Cerebellum Neurons	Parenchyma	Neurons	Interneurons	Stellate interneurons; Molecular layer	4.47582e-09	6.03243e+08	2.70001	4.47582e-09	5.40838e+08	2.4207	4.47582e-09	5.72041e+08	2.56035	Molecular layer, Stellate interneurons	4.47582e-09	6.03243e+08	2.70001	3.2839e-09	5.93164e-09	Rakic, 1972; Llinas, 1969.	Rakic, 1972, use Middle Molecular Layer cells for Stellate Interneuron cell size. Estimate 20 dendrites, 30 to 55 to 95um in length in the "a, b, and c" axis. Llinas, 1969, provides an overview structure for the cerebellar neurons.	Andersen, 1992; Whitney, 2009.	Andersen, 1992, cerebellar total Molecular interneurons = 1.37e9 (average of 1,630e6, and 50 times the Purkinje cell count); Whitney, 2009, multiply Purkinje Neurons by 27.5 to calculate Stellate interneurons.	Diameter: 18-22um. ICRP-89, 110 report a 1450g brain mass; ICRP-23 uses a 1400g brain mass split into a 1200g cerebrum mass, a 150g cerebellum mass, a 30g brainstem mass and 20g of un-allocated mass for the rest of the brain. Azevedo, 2009, uses a brain mass of ~1510g and this table adapts the Azevedo cell distribution for the cell count values. The tissue values here are ratioed to the Azevedo 1…	Tissue mass data are from ICRP-23, 89, and 110, and from Azevedo, 2009. Azevado brain mass values for the cerebral cortex (gray matter and white matter), cerebellum, and the Rest of Brain are adjusted to the ratio of the ICRP-89 total male brain mass (1450 g) to the Azrvedo total brain mass (1508 g). Female and child brain tissue mass for the brain sections is ratioed off the male tissue mass sec…	Rakic 1972;Llinas 1969;Andersen 1992;Whitney 2009;Azevedo 2009;Pakkenberg 1997;Bhardwaj 2006;Gilmore 2018;Martinez-Pinilla 2016;Walloe 2014;Rabinowicz 1999	ICRP-23, 89, 110, Azevedo, 2009	ICRP-89, 110 report a 1450g brain mass; ICRP-23 uses a 1400g brain mass split into a 1200g cerebrum mass, a 150g cerebellum mass, a 30g brainstem mass and 20g of un-allocated mass for the rest of the brain. Azevedo, 2009, uses a brain mass of ~1510g and this table adapts the Azevedo cell distribution for the cell count values. The tissue values here are ratioed to the Azevedo 1509g mass to yield …	Male cerebral cortex neuron count is reported at ~15% above the female cerebral cortex neuron count; Martinez-Pinilla, 2016; reports +15%; Rabinowicz, 1999, reports +13%; Pakkenberg, 1997, reports +16%. The mean reported difference for the male neuron count is ~14.7% higher than the female count; or the female count is 87% of the male neuron count (1 / 114.7%). No studies were found identifying s…	CNS; Brain, Cerebellum	148.43	133.075	134.099	1	0.896552	0.948276	Nervous & endocrine	CNS; cerebellum	Cerebellum	Neuron & glial	Neuron	148.43	133.075	134.099	z_Remaining Tissue
133	Molecular Layer Interneurons; Cerebellum	Nervous & Endocrine	Central Nervous System (CNS), Brain	Cerebellum Neurons	Parenchyma	Neurons	Interneurons	Molecular layer, interneurons (other)	3.02406e-09	2.6221e+08	0.79294	3.02406e-09	2.35085e+08	0.710912	3.02406e-09	2.48648e+08	0.751926	Molecular layer, Interneurons (other)	3.02406e-09	2.6221e+08	0.79294	1.93309e-09	4.47582e-09	Rakic, 1972; Llinas, 1969.	Rakic, 1972, use Middle Molecular Layer cells (15 to 20um soma) for Stellate Interneuron cell size. Estimate 20 dendrites, 30 to 55 to 95um in length in the "a, b, and c" axis. Llinas, 1969, provides an overview structure for the cerebellar neurons.	Andersen, 1992; Whitney, 2009.	Andersen, 1992, cerebellar total Molecular interneurons = 1.37e9 (average of 1,630e6, and 50 times the Purkinje cell count); Whitney, 2009, subtract Molecular layer Basket and Stellate interneurons to calculate remaining "other" Molecular interneurons.	Diameter: 15-20um. ICRP-89, 110 report a 1450g brain mass; ICRP-23 uses a 1400g brain mass split into a 1200g cerebrum mass, a 150g cerebellum mass, a 30g brainstem mass and 20g of un-allocated mass for the rest of the brain. Azevedo, 2009, uses a brain mass of ~1510g and this table adapts the Azevedo cell distribution for the cell count values. The tissue values here are ratioed to the Azevedo 1…	Tissue mass data are from ICRP-23, 89, and 110, and from Azevedo, 2009. Azevado brain mass values for the cerebral cortex (gray matter and white matter), cerebellum, and the Rest of Brain are adjusted to the ratio of the ICRP-89 total male brain mass (1450 g) to the Azrvedo total brain mass (1508 g). Female and child brain tissue mass for the brain sections is ratioed off the male tissue mass sec…	Rakic 1972;Llinas 1969;Andersen 1992;Whitney 2009;Azevedo 2009;Pakkenberg 1997;Bhardwaj 2006;Gilmore 2018;Martinez-Pinilla 2016;Walloe 2014;Rabinowicz 1999	ICRP-23, 89, 110, Azevedo, 2009	ICRP-89, 110 report a 1450g brain mass; ICRP-23 uses a 1400g brain mass split into a 1200g cerebrum mass, a 150g cerebellum mass, a 30g brainstem mass and 20g of un-allocated mass for the rest of the brain. Azevedo, 2009, uses a brain mass of ~1510g and this table adapts the Azevedo cell distribution for the cell count values. The tissue values here are ratioed to the Azevedo 1509g mass to yield …	Male cerebral cortex neuron count is reported at ~15% above the female cerebral cortex neuron count; Martinez-Pinilla, 2016; reports +15%; Rabinowicz, 1999, reports +13%; Pakkenberg, 1997, reports +16%. The mean reported difference for the male neuron count is ~14.7% higher than the female count; or the female count is 87% of the male neuron count (1 / 114.7%). No studies were found identifying s…	CNS; Brain, Cerebellum	148.43	133.075	134.099	1	0.896552	0.948276	Nervous & endocrine	CNS; cerebellum	Cerebellum	Neuron & glial	Neuron	148.43	133.075	134.099	z_Remaining Tissue
134	Purkinje Neuron; Cerebellum	Nervous & Endocrine	Central Nervous System (CNS), Brain	Cerebellum Neurons	Parenchyma	Neurons	Pyramidal Neurons; Cerebellum	Purkinje cells	9.41821e-08	2.19361e+07	2.06599	9.41821e-08	1.96668e+07	1.85227	9.41821e-08	2.08015e+07	1.95913	Purkinje Neuron	9.41821e-08	2.19361e+07	2.06599	2.59749e-08	1.62389e-07	Friede, 1963; Rakic, 1971; Kato, 1985; Herndon, 1963; Sugihara, 1993; Perge, 2012; Llinas, 1969.	Friede, 1963; body diameter=27um; +/-1um assume sphere; use SG=. 1.05; Dendritic arbor, multiply soma mass by 2 to address soma plus dendritic arbor, see Rakic, 1971, Fig.1 for estimated size; Axon dia.=~0.6 to 2.0um, mean diameter for human axon without myelin is ~1um, with myelin is ~2um; axon length=36mm (Friede, '63, for length; Kato, 1985, 1um diameter (human); Herndon, 1963, ~2um for approx…	Andersen, 1992; Lange, 1975; Friede, 1963.	Andersen, 1992, Purkinje cells to granule cell ratio 1:3300; Lange, 1975, Purkinje cells to granule cell ratio 1:2991; Friede, '63.	Diameter: 27um (soma). ICRP-89, 110 report a 1450g brain mass; ICRP-23 uses a 1400g brain mass split into a 1200g cerebrum mass, a 150g cerebellum mass, a 30g brainstem mass and 20g of un-allocated mass for the rest of the brain. Azevedo, 2009, uses a brain mass of ~1510g and this table adapts the Azevedo cell distribution for the cell count values. The tissue values here are ratioed to the Azeve…	Tissue mass data are from ICRP-23, 89, and 110, and from Azevedo, 2009. Azevado brain mass values for the cerebral cortex (gray matter and white matter), cerebellum, and the Rest of Brain are adjusted to the ratio of the ICRP-89 total male brain mass (1450 g) to the Azrvedo total brain mass (1508 g). Female and child brain tissue mass for the brain sections is ratioed off the male tissue mass sec…	Friede 1963;Herndon 1963;Kato 1985;Perge 2012;Rakic 1971;Llinas 1969;Sugihara 1993;Andersen 1992;Lange 1975;Azevedo 2009;Pakkenberg 1997;Bhardwaj 2006;Gilmore 2018;Martinez-Pinilla 2016;Walloe 2014;Rabinowicz 1999	ICRP-23, 89, 110, Azevedo, 2009	ICRP-89, 110 report a 1450g brain mass; ICRP-23 uses a 1400g brain mass split into a 1200g cerebrum mass, a 150g cerebellum mass, a 30g brainstem mass and 20g of un-allocated mass for the rest of the brain. Azevedo, 2009, uses a brain mass of ~1510g and this table adapts the Azevedo cell distribution for the cell count values. The tissue values here are ratioed to the Azevedo 1509g mass to yield …	Male cerebral cortex neuron count is reported at ~15% above the female cerebral cortex neuron count; Martinez-Pinilla, 2016; reports +15%; Rabinowicz, 1999, reports +13%; Pakkenberg, 1997, reports +16%. The mean reported difference for the male neuron count is ~14.7% higher than the female count; or the female count is 87% of the male neuron count (1 / 114.7%). No studies were found identifying s…	CNS; Brain, Cerebellum	148.43	133.075	134.099	1	0.896552	0.948276	Nervous & endocrine	CNS; cerebellum	Cerebellum	Neuron & glial	Neuron	148.43	133.075	134.099	z_Remaining Tissue
135	Granule Layer Glial Cells; Cerebellum	Nervous & Endocrine	Central Nervous System (CNS), Brain	Cerebellum Glia (not including microglial)	Parenchyma	Neuroglia	Glial Cells	Granule Layer Glial Cells	6.91579e-09	1330000000	9.198	6.91579e-09	1.19241e+09	8.24648	6.91579e-09	1.20159e+09	8.30992	Granule Layer Glial Cells (Purkinje axon cells)	6.91579e-09	1330000000	9.198	2.21918e-09	1.8839e-08	Pelvig, 2008.	Use Pelvig, 2008, cerebrum glial cells, to calculate a glial cell weighted average of 20%/95% Astrocytes, and 75%/95% Oligodendrocytes for the mass of unspecified glial cells in the Cerebellum, Rest of Brain and Spinal Cord until better data is obtained; note the 5% of glial cells attributed to microglia in Pelvig are addressed as separate line items. The cell sizes for the oligodendrocytes (4.60…	Andersen, 1992; Friede, 1963; Lange, 1975.	Anderson, 1992, reports 1.33e9 granular layer glial cells and 1.03e9 molecular layer glial cells. Lange, 1975, provides cells per unit volume for the molecular layer, Purkinje cell layer, and granular layer. Friede, 1963, provides data for volume calculations for the molecular layer and the granular layer. Friede, also provides the human Bergmann-glia-cell to Purkinje Cell ratio =~44:1.	ICRP-89, 110 report a 1450g brain mass; ICRP-23 uses a 1400g brain mass split into a 1200g cerebrum mass, a 150g cerebellum mass, a 30g brainstem mass and 20g of un-allocated mass for the rest of the brain. Azevedo, 2009, uses a brain mass of ~1510g and this table adapts the Azevedo cell distribution for the cell count values. The tissue values here are ratioed to the Azevedo 1509g mass to yield …	Cell masses and cell type ratios are assumed the same across male, female and child. Female or child cell counts are obtained by multiplying male cell count by the tissue mass ratio of female (133 g) or child (134 g) to adult male (148 g), giving ratios of 0.897 (female) or 0.903 (child), for the CNS; Brain, Cerebellum. Tissue mass data are from ICRP-23, 89, 110, Azevedo, 2009. Tissue mass data a…	Pelvig 2008;Andersen 1992;Friede 1963;Lange 1975;Azevedo 2009	ICRP-23, 89, 110, Azevedo, 2009	ICRP-89, 110 report a 1450g brain mass; ICRP-23 uses a 1400g brain mass split into a 1200g cerebrum mass, a 150g cerebellum mass, a 30g brainstem mass and 20g of un-allocated mass for the rest of the brain. Azevedo, 2009, uses a brain mass of ~1510g and this table adapts the Azevedo cell distribution for the cell count values. The tissue values here are ratioed to the Azevedo 1509g mass to yield …		CNS; Brain, Cerebellum	148.43	133.075	134.099	1	0.896552	0.903448	Nervous & endocrine	CNS; cerebellum	Cerebellum	Neuron & glial	Glial	148.43	133.075	134.099	z_Remaining Tissue
136	Bergmann Glial Cells; Cerebellum	Nervous & Endocrine	Central Nervous System (CNS), Brain	Cerebellum Glia (not including microglial)	Parenchyma	Neuroglia	Astrocytes	Bergmann Glial Cells (a.k.a. Golgi Epithelial Cells)	2.70948e-09	9.65188e+08	2.61516	2.70948e-09	8.65341e+08	2.34463	2.70948e-09	8.71998e+08	2.36266	Bergmann Glial Cells (Golgi epithelial cells; Radial astrocytes; see cell mass notes for more aliases)	2.70948e-09	9.65188e+08	2.61516	9.70168e-10	4.4488e-09	Siegel, 1991; Rakic, 1971; Friede, 1963; Lippman, 2008; De Zeeuw, 2015.	Siegel, 1991, cell body diameter=~10um, processes = 2-6, average process length = ~330um, process diameter=0.6 to1.5um; Rakic, 1971, in Figures 1D, E, F, and G and Fig. 6; Friede, 1963, cell nuclear size =6-8um; Lippman, 2008, Figure 3A with 20um scale bar, cell body diameter estimate = 10-15um; human processes = ~350um (molecular layer=300 to 400um and processes travel entire length to pial surf…	Friede, 1963; De Zeeuw, 2015; Yamada, 2002.	Friede, 1963, human Bergmann-glia-cell to Purkinje Cell ratio =~44:1; ratio is a function of cerebellum size (and therefore animal size). De Zeeuw, 2015, [Rat] Bergmann Cells=~8 x Purkinje cells [in Rat Cerebellum; References Reichenbach, 1995, based on Rat Cerebellum; Korbo, 1993, based on Rat Cerebellum; Friede, 1963, also places Rat ratio at ~8:1 and human ratio at ~44:1]; Yamada, 2002, [Rat] …	ICRP-89, 110 report a 1450g brain mass; ICRP-23 uses a 1400g brain mass split into a 1200g cerebrum mass, a 150g cerebellum mass, a 30g brainstem mass and 20g of un-allocated mass for the rest of the brain. Azevedo, 2009, uses a brain mass of ~1510g and this table adapts the Azevedo cell distribution for the cell count values. The tissue values here are ratioed to the Azevedo 1509g mass to yield …	Cell masses and cell type ratios are assumed the same across male, female and child. Female or child cell counts are obtained by multiplying male cell count by the tissue mass ratio of female (133 g) or child (134 g) to adult male (148 g), giving ratios of 0.897 (female) or 0.903 (child), for the CNS; Brain, Cerebellum. Tissue mass data are from ICRP-23, 89, 110, Azevedo, 2009. Tissue mass data a…	Friede 1963;De Zeeuw 2015;Lippman 2008;Rakic 1971;Siegel 1991;Yamada 2002;Azevedo 2009;Rakic 1972	ICRP-23, 89, 110, Azevedo, 2009	ICRP-89, 110 report a 1450g brain mass; ICRP-23 uses a 1400g brain mass split into a 1200g cerebrum mass, a 150g cerebellum mass, a 30g brainstem mass and 20g of un-allocated mass for the rest of the brain. Azevedo, 2009, uses a brain mass of ~1510g and this table adapts the Azevedo cell distribution for the cell count values. The tissue values here are ratioed to the Azevedo 1509g mass to yield …		CNS; Brain, Cerebellum	148.43	133.075	134.099	1	0.896552	0.903448	Nervous & endocrine	CNS; cerebellum	Cerebellum	Neuron & glial	Glial	148.43	133.075	134.099	z_Remaining Tissue
137	Molecular Layer Glial Cells; Cerebellum	Nervous & Endocrine	Central Nervous System (CNS), Brain	Cerebellum Glia (not including microglial)	Parenchyma	Neuroglia	Glial Cells	Molecular Layer Glial Cells	6.91579e-09	1030000000	7.12326	6.91579e-09	9.23448e+08	6.38637	6.91579e-09	9.30552e+08	6.4355	Molecular Layer Glial Cells / Purkinje related	6.91579e-09	1030000000	7.12326	2.21918e-09	1.8839e-08	Pelvig, 2008.	Use Pelvig, 2008, cerebrum glial cells, to calculate a glial cell weighted average of 20%/95% Astrocytes, and 75%/95% Oligodendrocytes for the mass of unspecified glial cells in the Cerebellum, Rest of Brain and Spinal Cord until better data is obtained; note the 5% of glial cells attributed to microglia in Pelvig are addressed as separate line items. The cell sizes for the oligodendrocytes (4.60…	Andersen, 1992; Friede, 1963; Lange, 1975.	Based on 1.03e9 molecular layer glial cells, Andersen, 1992. Lange, 1975, provides cells per unit volume for the molecular layer, Purkinje cell layer, and granular layer. Friede provides data for volume calculations for the molecular layer and the granular layer.	ICRP-89, 110 report a 1450g brain mass; ICRP-23 uses a 1400g brain mass split into a 1200g cerebrum mass, a 150g cerebellum mass, a 30g brainstem mass and 20g of un-allocated mass for the rest of the brain. Azevedo, 2009, uses a brain mass of ~1510g and this table adapts the Azevedo cell distribution for the cell count values. The tissue values here are ratioed to the Azevedo 1509g mass to yield …	Cell masses and cell type ratios are assumed the same across male, female and child. Female or child cell counts are obtained by multiplying male cell count by the tissue mass ratio of female (133 g) or child (134 g) to adult male (148 g), giving ratios of 0.897 (female) or 0.903 (child), for the CNS; Brain, Cerebellum. Tissue mass data are from ICRP-23, 89, 110, Azevedo, 2009. Tissue mass data a…	Pelvig 2008;Andersen 1992;Friede 1963;Lange 1975;Azevedo 2009	ICRP-23, 89, 110, Azevedo, 2009	ICRP-89, 110 report a 1450g brain mass; ICRP-23 uses a 1400g brain mass split into a 1200g cerebrum mass, a 150g cerebellum mass, a 30g brainstem mass and 20g of un-allocated mass for the rest of the brain. Azevedo, 2009, uses a brain mass of ~1510g and this table adapts the Azevedo cell distribution for the cell count values. The tissue values here are ratioed to the Azevedo 1509g mass to yield …		CNS; Brain, Cerebellum	148.43	133.075	134.099	1	0.896552	0.903448	Nervous & endocrine	CNS; cerebellum	Cerebellum	Neuron & glial	Glial	148.43	133.075	134.099	z_Remaining Tissue
138	Oligodendrocytes; Cerebellum	Nervous & Endocrine	Central Nervous System (CNS), Brain	Cerebellum Glia (not including microglial)	Parenchyma	Neuroglia	Oligodendrocytes	Oligodendrocytes	4.6e-09	1.01274e+09	4.6586	4.6e-09	9.07973e+08	4.17668	4.6e-09	9.14957e+08	4.2088	Oligodendrocytes, Cerebellum	4.6e-09	1.01274e+09	4.6586	2.26074e-09	6.29892e-09	Bakiri, 2011; Orthmann-Murphy, 2020; Osterhout, 1999; Snyder, 1975; Valentin, 2003 (Woodard, 1986); Alberts, 2007; Pelvig, 2008; Tang, 2003.	Total estimated mass per human oligodendrocyte = ~4.6ng; cell body @ ~1.5ng (Bakiri, 2011, 14um diameter, ~1.5ng; Orthmann-Murphy, 2020, cell body diameter=10-15um, 0.6 to 1.9ng, Video 1 and 2 with scale bar; Osterhout, 1999, cultured oligodendrocyte, 20-40um diameter, Fig.1B, ~15.0ng); myelin lipid @ 2.5ng (~70-75g of cerebrum lipid mass is myelin lipid (~120g of cerebrum is lipid mass (Snyder, …	Bahney, 2018; Heck, 2002; Andersen, 1992; Pelvig, 2008; Bakiri, 2011.	Bahney, 2018, places cerebellar white mater cell count between 32,520, and 39,470 cells per mg in Bahney, Table 1; White Matter is ~25% of cerebellar mass (Heck, 2002; Andersen, 1992); 150g of cerebellar mass(Snyder, Valentin, Azevedo) x 25% = 37.5g; 37500mg of WM x ~36,000 cells/mg = 1.35e9 cells; 75% of cortical white matter cells are Oligodendrocytes (Pelvig, 2008), this value is used to estim…	ICRP-89, 110 report a 1450g brain mass; ICRP-23 uses a 1400g brain mass split into a 1200g cerebrum mass, a 150g cerebellum mass, a 30g brainstem mass and 20g of un-allocated mass for the rest of the brain. Azevedo, 2009, uses a brain mass of ~1510g and this table adapts the Azevedo cell distribution for the cell count values. The tissue values here are ratioed to the Azevedo 1509g mass to yield …	Cell masses and cell type ratios are assumed the same across male, female and child. Female or child cell counts are obtained by multiplying male cell count by the tissue mass ratio of female (133 g) or child (134 g) to adult male (148 g), giving ratios of 0.897 (female) or 0.903 (child), for the CNS; Brain, Cerebellum. Tissue mass data are from ICRP-23, 89, 110, Azevedo, 2009. Tissue mass data a…	Alberts 2007;Bakiri 2011;Osterhout 1999;Pelvig 2008;Snyder 1975;Tang 2003;Valentin 2003;Woodard 1986;Orthmann-Murphy 2020;Andersen 1992;Heck 2002;Bahney 2018;Azevedo 2009;Pakkenberg 2003	ICRP-23, 89, 110, Azevedo, 2009	ICRP-89, 110 report a 1450g brain mass; ICRP-23 uses a 1400g brain mass split into a 1200g cerebrum mass, a 150g cerebellum mass, a 30g brainstem mass and 20g of un-allocated mass for the rest of the brain. Azevedo, 2009, uses a brain mass of ~1510g and this table adapts the Azevedo cell distribution for the cell count values. The tissue values here are ratioed to the Azevedo 1509g mass to yield …		CNS; Brain, Cerebellum	148.43	133.075	134.099	1	0.896552	0.903448	Nervous & endocrine	CNS; cerebellum	Cerebellum	Neuron & glial	Glial	148.43	133.075	134.099	z_Remaining Tissue
139	Glial Cells; Cerebellum	Nervous & Endocrine	Central Nervous System (CNS), Brain	Cerebellum Glia (not including microglial)	Parenchyma	Neuroglia	Glial Cells	Glial Cells	2.71e-09	6.56207e+09	17.7832	2.71e-09	5.88324e+09	15.9436	2.71e-09	5.92849e+09	16.0662	Cerebellum unspecified non-neuronal cells (Azevedo); estimate as Glial Cells, Bergmann cell size.	2.71e-09	6.56207e+09	17.7832	9.70168e-10	4.4488e-09	Azevedo, 2009	Use Bergmann Glial Cell size for Azevedo based unaccounted-for non-neuronal cell count.	Azevedo, 2009; Sarnat, 1998; Mullen, 1992.	Count is calculated from the cell count difference based on Azevedo, 2009, total non-neuronal Cells of 16e9 cells, minus cerebellar stromal cells yielding 10.9e9 glial cells; cerebellar grey matter glial cells and oligodendrocytes are then subtracted from this yielding 6.6e9 unaddressed cells. These are placed in the general glial category until better data is obtained. It is possible that a sign…	ICRP-89, 110 report a 1450g brain mass; ICRP-23 uses a 1400g brain mass split into a 1200g cerebrum mass, a 150g cerebellum mass, a 30g brainstem mass and 20g of un-allocated mass for the rest of the brain. Azevedo, 2009, uses a brain mass of ~1510g and this table adapts the Azevedo cell distribution for the cell count values. The tissue values here are ratioed to the Azevedo 1509g mass to yield …	Cell masses and cell type ratios are assumed the same across male, female and child. Female or child cell counts are obtained by multiplying male cell count by the tissue mass ratio of female (133 g) or child (134 g) to adult male (148 g), giving ratios of 0.897 (female) or 0.903 (child), for the CNS; Brain, Cerebellum. Tissue mass data are from ICRP-23, 89, 110, Azevedo, 2009. Tissue mass data a…	Azevedo 2009;Mullen 1992;Sarnat 1998;	ICRP-23, 89, 110, Azevedo, 2009	ICRP-89, 110 report a 1450g brain mass; ICRP-23 uses a 1400g brain mass split into a 1200g cerebrum mass, a 150g cerebellum mass, a 30g brainstem mass and 20g of un-allocated mass for the rest of the brain. Azevedo, 2009, uses a brain mass of ~1510g and this table adapts the Azevedo cell distribution for the cell count values. The tissue values here are ratioed to the Azevedo 1509g mass to yield …		CNS; Brain, Cerebellum	148.43	133.075	134.099	1	0.896552	0.903448	Nervous & endocrine	CNS; cerebellum	Cerebellum	Neuron & glial	Glial	148.43	133.075	134.099	z_Remaining Tissue
140	Ependymocytes; Cerebellum	Nervous & Endocrine	Central Nervous System (CNS), Brain	Cerebellum; 4th Ventricle	Parenchyma	Neuroglia	Ependymal Epithelium Cells, simple columnar, ciliated	Ependymocytes; Ependymal ciliated epithelium	2.15424e-09	6.39e+06	0.0137656	2.15424e-09	5.72897e+06	0.0123416	2.15424e-09	5.77303e+06	0.0124365	Ependymocytes; Ependymal ciliated epithelium	2.15424e-09	6.39e+06	0.0137656	1.9008e-09	2.58666e-09	Vidovic, 2018; Jimenez, 2014.	Ependymal cells reported as simple cuboid to columnar; initial cell thickness estimated as the square root of the apical surface area of ~10um x 15um (see Vidovic, 2018, Figure 3a). Apical surface varies from 10um x 15um to 10um x 20um. Jimenez, 2014, places thickness at 12-13um, see Fig. 2G.	Lamers, 2010; Chilamkurthy, 2019.	The ependymocyte count for the fourth ventricle [4th-V] is based on dividing a 100um2 ependymocyte apical surface area into the estimated surface of the 4th-V while making adjustments for the tanycyte count surface area (see tanycyte count notes, this table). The 4th-V surface area is estimated at ~7.1cm2 based on the following data and calculations. Mean total ventricle volume for Ref. Man (mean…	Shape: Cuboid; Diameter: 10-12um; Length: 15-20um; Depth: 12-13um. ICRP-89, 110 report a 1450g brain mass; ICRP-23 uses a 1400g brain mass split into a 1200g cerebrum mass, a 150g cerebellum mass, a 30g brainstem mass and 20g of un-allocated mass for the rest of the brain. Azevedo, 2009, uses a brain mass of ~1510g and this table adapts the Azevedo cell distribution for the cell count values. The…	Cell masses and cell type ratios are assumed the same across male, female and child. Female or child cell counts are obtained by multiplying male cell count by the tissue mass ratio of female (133 g) or child (134 g) to adult male (148 g), giving ratios of 0.897 (female) or 0.903 (child), for the CNS; Brain, Cerebellum. Tissue mass data are from ICRP-23, 89, 110, Azevedo, 2009. Tissue mass data a…	Jimenez 2014;Vidovic 2018;Chilamkurthy 2019;Lamers 2010;Azevedo 2009	ICRP-23, 89, 110, Azevedo, 2009	ICRP-89, 110 report a 1450g brain mass; ICRP-23 uses a 1400g brain mass split into a 1200g cerebrum mass, a 150g cerebellum mass, a 30g brainstem mass and 20g of un-allocated mass for the rest of the brain. Azevedo, 2009, uses a brain mass of ~1510g and this table adapts the Azevedo cell distribution for the cell count values. The tissue values here are ratioed to the Azevedo 1509g mass to yield …		CNS; Brain, Cerebellum	148.43	133.075	134.099	1	0.896552	0.903448	Nervous & endocrine	CNS; cerebellum	Cerebellum	Neuron & glial	Glial	148.43	133.075	134.099	z_Remaining Tissue
141	Tanycytes; Cerebellum	Nervous & Endocrine	Central Nervous System (CNS), Brain	Cerebellum; 4th Ventricle	Parenchyma	Neuroglia; Stem Cells (Ng-SCs)	Ependymal Epithelium Cells, simple columnar, ciliated	Tanycytes	1.26265e-09	710000	0.000896482	1.26265e-09	636552	0.000803742	1.26265e-09	641448	0.000809925	Tanycytes; Neural Stem Cells	1.26265e-09	710000	0.000896482	9.6162e-10	1.57567e-09	Bolborea, 2013; Mirzadeh, 2017; Rodriguez, 2005; Flament-Durand, 1985; Robinson, 1990; Distler, 1996; Furube, 2020.	Bolborea, 2013, reports "Morphologically, tanycytes resemble radial glial cells." Mirzadeh, 2017, reports apical surface area at 74um2 and 84um2 in the 3rd and 4th ventricles respectively. Mass value and range is an estimate only, based on data in references and on Muller cell form factor and size (see radial glial cell; Robinson, 1990, and Distler, 1996, references) until better data available; …	Lamers, 2010; Chilamkurthy, 2019; Mirzadeh, 2017; Miranda-Angulo, 2014; Mathew, 2007; Rodriguez, 2005; Flament-Durand, 1985; Millhouse, 1971.	The current 4th ventricle tanycyte count is loosely estimated at 10% of ventricle ependymal cells based on immunohistochemically stained surface area coverage depicted in figures in Mirzadeh, 2017, Miranda-Angulo, 2014, and Rodriguez, 2005; and on verbal coverage descriptions of tanycyte distribution in Mathew, 2007, Flament-Durand, 1985, and Millhouse, 1971. The fourth ventricle surface area is …	Shape: spherical with cylindrical basal extension; Diameter: 10; Length: 10. ICRP-89, 110 report a 1450g brain mass; ICRP-23 uses a 1400g brain mass split into a 1200g cerebrum mass, a 150g cerebellum mass, a 30g brainstem mass and 20g of un-allocated mass for the rest of the brain. Azevedo, 2009, uses a brain mass of ~1510g and this table adapts the Azevedo cell distribution for the cell count v…	Cell masses and cell type ratios are assumed the same across male, female and child. Female or child cell counts are obtained by multiplying male cell count by the tissue mass ratio of female (133 g) or child (134 g) to adult male (148 g), giving ratios of 0.897 (female) or 0.903 (child), for the CNS; Brain, Cerebellum. Tissue mass data are from ICRP-23, 89, 110, Azevedo, 2009. Tissue mass data a…	Bolborea 2013;Distler 1996;Flament-Durand 1985;Furube 2020;Mirzadeh 2017;Robinson 1990;Rodriguez 2005;Chilamkurthy 2019;Lamers 2010;Mathew 2007;Millhouse 1971;Miranda-Angulo 2014;Azevedo 2009	ICRP-23, 89, 110, Azevedo, 2009	ICRP-89, 110 report a 1450g brain mass; ICRP-23 uses a 1400g brain mass split into a 1200g cerebrum mass, a 150g cerebellum mass, a 30g brainstem mass and 20g of un-allocated mass for the rest of the brain. Azevedo, 2009, uses a brain mass of ~1510g and this table adapts the Azevedo cell distribution for the cell count values. The tissue values here are ratioed to the Azevedo 1509g mass to yield …		CNS; Brain, Cerebellum	148.43	133.075	134.099	1	0.896552	0.903448	Nervous & endocrine	CNS; cerebellum	Cerebellum	Stem, germ & pericyte	Stem	148.43	133.075	134.099	z_Remaining Tissue
142	Neurons; Rest of brain	Nervous & Endocrine	Central Nervous System (CNS), Brain	Rest of brain (ROB) (as defined in Azevedo, '09): Brain Stem, basal ganglia, et.al.	Parenchyma	Neurons	Neurons	Neurons	6.16667e-08	690000000	42.55	6.16667e-08	6.18621e+08	38.1483	6.16667e-08	6.5431e+08	40.3491	Neurons, (Rest of Brain)	6.16667e-08	690000000	42.55	3.2736e-08	9.6393e-08	Mouton, 1994; Azevedo, 2009; Mitani, 1987; Bakiri, 2011.	Mouton, 1994, Locus Coeruleous, reported neuron size 31,000 to 60,000um3, ~33-65e-9g, located in the Pons, used as one representative of the RoB neurons; Azevedo, Fig.5, neuronal cell size average: 150g RoB mass minus 33% for estimated ECM and ECF mass minus ~40g for non-neuronal cell mass = 60g for neuron cell mass; 60g/6.9e8 neurons = 87ng average neuron mass. Mitani, 1987, reports soma diamete…	Azevedo, 2009.	Azevedo, 2009, Figure 3, 0.8 (+/-0.1) % x 86e9 neurons. Figure 2, 8.42e9 total ROB cells; 6.9e8 neurons; 11.35 x neurons = non-neurons = 7.73e9 cells	ICRP-89, 110 report a 1450g brain mass; ICRP-23 uses a 1400g brain mass split into a 1200g cerebrum mass, a 150g cerebellum mass, a 30g brainstem mass and 20g of un-allocated mass for the rest of the brain. Azevedo, 2009, uses a brain mass of ~1510g and this table adapts the Azevedo cell distribution for the cell count values. The tissue values here are ratioed to the Azevedo 1509g mass to yield …	Tissue mass data are from ICRP-23, 89, and 110, and from Azevedo, 2009. Azevado brain mass values for the cerebral cortex (gray matter and white matter), cerebellum, and the Rest of Brain are adjusted to the ratio of the ICRP-89 total male brain mass (1450 g) to the Azrvedo total brain mass (1508 g). Female and child brain tissue mass for the brain sections is ratioed off the male tissue mass sec…	Azevedo 2009;Bakiri 2011;Mitani 1987;Mouton 1994;Pakkenberg 1997;Bhardwaj 2006;Gilmore 2018;Martinez-Pinilla 2016;Walloe 2014;Rabinowicz 1999	ICRP-23, 89, 110, Azevedo, 2009	ICRP-89, 110 report a 1450g brain mass; ICRP-23 uses a 1400g brain mass split into a 1200g cerebrum mass, a 150g cerebellum mass, a 30g brainstem mass and 20g of un-allocated mass for the rest of the brain. Azevedo, 2009, uses a brain mass of ~1510g and this table adapts the Azevedo cell distribution for the cell count values. The tissue values here are ratioed to the Azevedo 1509g mass to yield …	Male cerebral cortex neuron count is reported at ~15% above the female cerebral cortex neuron count; Martinez-Pinilla, 2016; reports +15%; Rabinowicz, 1999, reports +13%; Pakkenberg, 1997, reports +16%. The mean reported difference for the male neuron count is ~14.7% higher than the female count; or the female count is 87% of the male neuron count (1 / 114.7%). No studies were found identifying s…	CNS; Brain, RoB	113.39	101.66	102.442	1	0.896552	0.948276	Nervous & endocrine	CNS; rest of brain	Rest of brain	Neuron & glial	Neuron	113.39	101.66	102.442	z_Remaining Tissue
143	Magnocellular Vasopressin Neuron; Supraoptic N	Nervous & Endocrine	Central Nervous System (CNS), Brain	Rest of brain (ROB) (as defined in Azevedo, '09): Brain Stem, basal ganglia, et.al.	Parenchyma; Hypothalamus, Supraoptic Nuclues (SON) and Paraventricular Nuclues (PVN)	Neurons	Neuroendocrine Neurons	Magnocellular Vasopressin Neurons	1.52092e-08	310000	0.00471486	1.52092e-08	277931	0.00422711	1.52092e-08	293966	0.00447098	Magnocellular Vasopressin Neurons	1.52092e-08	310000	0.00471486	6.94774e-09	3.26086e-08	Harding, 1995. McCaslin, 2018; Wegiel, 2018; Terjung, 2011 [Brown, 2016].	Harding, 1995, soma size range is estimated from Fig. 1 at an equivalent spherical diameter between 12 and 25um; a 0.85um axon diameter is used based on McCaslin neuron size spreadsheet generated from the NeuroMorpho.org database. That spreadsheet has an average diameter of 0.89um for ~2000 cortical pyramidal neurons. Wegiel, 2018, Fig. 3 shows an average corpus callosum axon diameter of ~0.85um.…	Harding, 1995.	Harding, 1995, reports; "...The average number of neurons in the SON and PVN of humans was 1,407,000 +/-70,000 (Fig. 2). Of these, an average of 310,000 +/-15,000 was AVP (arginine vasopressin) neurons. That is, 22% of the neurons in the magnocellular nuclei of the human hypothalamus were AVP ..."	ICRP-89, 110 report a 1450g brain mass; ICRP-23 uses a 1400g brain mass split into a 1200g cerebrum mass, a 150g cerebellum mass, a 30g brainstem mass and 20g of un-allocated mass for the rest of the brain. Azevedo, 2009, uses a brain mass of ~1510g and this table adapts the Azevedo cell distribution for the cell count values. The tissue values here are ratioed to the Azevedo 1509g mass to yield …	Tissue mass data are from ICRP-23, 89, and 110, and from Azevedo, 2009. Azevado brain mass values for the cerebral cortex (gray matter and white matter), cerebellum, and the Rest of Brain are adjusted to the ratio of the ICRP-89 total male brain mass (1450 g) to the Azrvedo total brain mass (1508 g). Female and child brain tissue mass for the brain sections is ratioed off the male tissue mass sec…	Brown 2016;Harding 1995;McCaslin 2018;Terjung 2011;Wegiel 2018;Azevedo 2009;Pakkenberg 1997;Bhardwaj 2006;Gilmore 2018;Martinez-Pinilla 2016;Walloe 2014;Rabinowicz 1999	ICRP-23, 89, 110, Azevedo, 2009	ICRP-89, 110 report a 1450g brain mass; ICRP-23 uses a 1400g brain mass split into a 1200g cerebrum mass, a 150g cerebellum mass, a 30g brainstem mass and 20g of un-allocated mass for the rest of the brain. Azevedo, 2009, uses a brain mass of ~1510g and this table adapts the Azevedo cell distribution for the cell count values. The tissue values here are ratioed to the Azevedo 1509g mass to yield …	Male cerebral cortex neuron count is reported at ~15% above the female cerebral cortex neuron count; Martinez-Pinilla, 2016; reports +15%; Rabinowicz, 1999, reports +13%; Pakkenberg, 1997, reports +16%. The mean reported difference for the male neuron count is ~14.7% higher than the female count; or the female count is 87% of the male neuron count (1 / 114.7%). No studies were found identifying s…	CNS; Brain, RoB	113.39	101.66	102.442	1	0.896552	0.948276	Nervous & endocrine	CNS; rest of brain	Rest of brain	Neuron & glial	Neuron	113.39	101.66	102.442	z_Remaining Tissue
144	Magnocellular Non-Vasopressin Neuron; Supraoptic Nucleus	Nervous & Endocrine	Central Nervous System (CNS), Brain	Rest of brain (ROB) (as defined in Azevedo, '09): Brain Stem, basal ganglia, et.al.	Parenchyma; Hypothalamus, Supraoptic Nuclues (SON) and Paraventricular Nuclues (PVN)	Neurons	Neuroendocrine Neurons	Magnocellular non-Vasopressin Neurons	1.52092e-08	1096000	0.0166693	1.52092e-08	982621	0.0149449	1.52092e-08	1.03931e+06	0.0158071	Magnocellular non-Vasopressin Neurons	1.52092e-08	1096000	0.0166693	6.94774e-09	3.26086e-08	Harding, 1995. McCaslin, 2018; Wegiel, 2018; Terjung, 2011 [Brown, 2016].	Harding, 1995, soma size range is estimated from Fig. 1 at an equivalent spherical diameter between 12 and 25um; a 0.85um axon diameter is used based on McCaslin neuron size spreadsheet generated from the NeuroMorpho.org database. That spreadsheet has an average diameter of 0.89um for ~2000 cortical pyramidal neurons. Wegiel, 2018, Fig. 3 shows an average corpus callosum axon diameter of ~0.85um.…	Harding, 1995.	Harding, 1995, reports; "...The average number of neurons in the SON and PVN of humans was 1,407,000 +/-70,000 (Fig. 2). Of these, an average of 310,000 +/-15,000 was AVP (arginine vasopressin) neurons. That is, 22% of the neurons in the magnocellular nuclei of the human hypothalamus were AVP ..."	ICRP-89, 110 report a 1450g brain mass; ICRP-23 uses a 1400g brain mass split into a 1200g cerebrum mass, a 150g cerebellum mass, a 30g brainstem mass and 20g of un-allocated mass for the rest of the brain. Azevedo, 2009, uses a brain mass of ~1510g and this table adapts the Azevedo cell distribution for the cell count values. The tissue values here are ratioed to the Azevedo 1509g mass to yield …	Tissue mass data are from ICRP-23, 89, and 110, and from Azevedo, 2009. Azevado brain mass values for the cerebral cortex (gray matter and white matter), cerebellum, and the Rest of Brain are adjusted to the ratio of the ICRP-89 total male brain mass (1450 g) to the Azrvedo total brain mass (1508 g). Female and child brain tissue mass for the brain sections is ratioed off the male tissue mass sec…	Brown 2016;Harding 1995;McCaslin 2018;Terjung 2011;Wegiel 2018;Azevedo 2009;Pakkenberg 1997;Bhardwaj 2006;Gilmore 2018;Martinez-Pinilla 2016;Walloe 2014;Rabinowicz 1999	ICRP-23, 89, 110, Azevedo, 2009	ICRP-89, 110 report a 1450g brain mass; ICRP-23 uses a 1400g brain mass split into a 1200g cerebrum mass, a 150g cerebellum mass, a 30g brainstem mass and 20g of un-allocated mass for the rest of the brain. Azevedo, 2009, uses a brain mass of ~1510g and this table adapts the Azevedo cell distribution for the cell count values. The tissue values here are ratioed to the Azevedo 1509g mass to yield …	Male cerebral cortex neuron count is reported at ~15% above the female cerebral cortex neuron count; Martinez-Pinilla, 2016; reports +15%; Rabinowicz, 1999, reports +13%; Pakkenberg, 1997, reports +16%. The mean reported difference for the male neuron count is ~14.7% higher than the female count; or the female count is 87% of the male neuron count (1 / 114.7%). No studies were found identifying s…	CNS; Brain, RoB	113.39	101.66	102.442	1	0.896552	0.948276	Nervous & endocrine	CNS; rest of brain	Rest of brain	Neuron & glial	Neuron	113.39	101.66	102.442	z_Remaining Tissue
145	Magnocellular Vasopressin Neuron; Suprachiasm Nucleus	Nervous & Endocrine	Central Nervous System (CNS), Brain	Rest of brain (ROB) (as defined in Azevedo, '09): Brain Stem, basal ganglia, et.al.	Parenchyma; Hypothalamus, Suprachiasmatic Nuclues (SCN)	Neurons	Neuroendocrine Neurons	Magnocellular Vasopressin Neurons	1.52092e-08	47400	0.000720917	1.52092e-08	42496.6	0.000646339	1.52092e-08	44948.3	0.000683628	Magnocellular Vasopressin Neurons	1.52092e-08	47400	0.000720917	6.94774e-09	3.26086e-08	Harding, 1995. McCaslin, 2018; Wegiel, 2018; Terjung, 2011 [Brown, 2016].	Harding, 1995, soma size range is estimated from Fig. 1 at an equivalent spherical diameter between 12 and 25um; a 0.85um axon diameter is used based on McCaslin neuron size spreadsheet generated from the NeuroMorpho.org database. That spreadsheet has an average diameter of 0.89um for ~2000 cortical pyramidal neurons. Wegiel, 2018, Fig. 3 shows an average corpus callosum axon diameter of ~0.85um.…	Harding, 1995.	Harding, 1995. reports; "...The number of (magnocellular) neurons in the rat SCN was 11,400 +/- 1,300 per hemisphere compared with the human SCN 47,400 +/-20,500 per hemisphere…". The difference between Vasopressin Neurons and Non-vasopressin Neurons was not determined. The table here estimates 50% of the cells reside in each group until better data is obtained.	ICRP-89, 110 report a 1450g brain mass; ICRP-23 uses a 1400g brain mass split into a 1200g cerebrum mass, a 150g cerebellum mass, a 30g brainstem mass and 20g of un-allocated mass for the rest of the brain. Azevedo, 2009, uses a brain mass of ~1510g and this table adapts the Azevedo cell distribution for the cell count values. The tissue values here are ratioed to the Azevedo 1509g mass to yield …	Tissue mass data are from ICRP-23, 89, and 110, and from Azevedo, 2009. Azevado brain mass values for the cerebral cortex (gray matter and white matter), cerebellum, and the Rest of Brain are adjusted to the ratio of the ICRP-89 total male brain mass (1450 g) to the Azrvedo total brain mass (1508 g). Female and child brain tissue mass for the brain sections is ratioed off the male tissue mass sec…	Brown 2016;Harding 1995;McCaslin 2018;Terjung 2011;Wegiel 2018;Azevedo 2009;Pakkenberg 1997;Bhardwaj 2006;Gilmore 2018;Martinez-Pinilla 2016;Walloe 2014;Rabinowicz 1999	ICRP-23, 89, 110, Azevedo, 2009	ICRP-89, 110 report a 1450g brain mass; ICRP-23 uses a 1400g brain mass split into a 1200g cerebrum mass, a 150g cerebellum mass, a 30g brainstem mass and 20g of un-allocated mass for the rest of the brain. Azevedo, 2009, uses a brain mass of ~1510g and this table adapts the Azevedo cell distribution for the cell count values. The tissue values here are ratioed to the Azevedo 1509g mass to yield …	Male cerebral cortex neuron count is reported at ~15% above the female cerebral cortex neuron count; Martinez-Pinilla, 2016; reports +15%; Rabinowicz, 1999, reports +13%; Pakkenberg, 1997, reports +16%. The mean reported difference for the male neuron count is ~14.7% higher than the female count; or the female count is 87% of the male neuron count (1 / 114.7%). No studies were found identifying s…	CNS; Brain, RoB	113.39	101.66	102.442	1	0.896552	0.948276	Nervous & endocrine	CNS; rest of brain	Rest of brain	Neuron & glial	Neuron	113.39	101.66	102.442	z_Remaining Tissue
146	Magnocellular Non-Vasoprssin Neuron; Suprachiasm Nucleus	Nervous & Endocrine	Central Nervous System (CNS), Brain	Rest of brain (ROB) (as defined in Azevedo, '09): Brain Stem, basal ganglia, et.al.	Parenchyma; Hypothalamus, Suprachiasmatic Nuclues (SCN)	Neurons	Neuroendocrine Neurons	Magnocellular non-Vasopressin Neurons	1.52092e-08	47400	0.000720917	1.52092e-08	42496.6	0.000646339	1.52092e-08	44948.3	0.000683628	Magnocellular non-Vasopressin Neurons	1.52092e-08	47400	0.000720917	6.94774e-09	3.26086e-08	Harding, 1995. McCaslin, 2018; Wegiel, 2018; Terjung, 2011 [Brown, 2016].	Harding, 1995, soma size range is estimated from Fig. 1 at an equivalent spherical diameter between 12 and 25um; a 0.85um axon diameter is used based on McCaslin neuron size spreadsheet generated from the NeuroMorpho.org database. That spreadsheet has an average diameter of 0.89um for ~2000 cortical pyramidal neurons. Wegiel, 2018, Fig. 3 shows an average corpus callosum axon diameter of ~0.85um.…	Harding, 1995.	Harding, 1995. reports; "...The number of (magnocellular) neurons in the rat SCN was 11,400 +/- 1,300 per hemisphere compared with the human SCN 47,400 +/-20,500 per hemisphere…". The difference between Vasopressin Neurons and Non-vasopressin Neurons was not determined. The table here estimates 50% of the cells reside in each group until better data is obtained.	ICRP-89, 110 report a 1450g brain mass; ICRP-23 uses a 1400g brain mass split into a 1200g cerebrum mass, a 150g cerebellum mass, a 30g brainstem mass and 20g of un-allocated mass for the rest of the brain. Azevedo, 2009, uses a brain mass of ~1510g and this table adapts the Azevedo cell distribution for the cell count values. The tissue values here are ratioed to the Azevedo 1509g mass to yield …	Tissue mass data are from ICRP-23, 89, and 110, and from Azevedo, 2009. Azevado brain mass values for the cerebral cortex (gray matter and white matter), cerebellum, and the Rest of Brain are adjusted to the ratio of the ICRP-89 total male brain mass (1450 g) to the Azrvedo total brain mass (1508 g). Female and child brain tissue mass for the brain sections is ratioed off the male tissue mass sec…	Brown 2016;Harding 1995;McCaslin 2018;Terjung 2011;Wegiel 2018;Azevedo 2009;Pakkenberg 1997;Bhardwaj 2006;Gilmore 2018;Martinez-Pinilla 2016;Walloe 2014;Rabinowicz 1999	ICRP-23, 89, 110, Azevedo, 2009	ICRP-89, 110 report a 1450g brain mass; ICRP-23 uses a 1400g brain mass split into a 1200g cerebrum mass, a 150g cerebellum mass, a 30g brainstem mass and 20g of un-allocated mass for the rest of the brain. Azevedo, 2009, uses a brain mass of ~1510g and this table adapts the Azevedo cell distribution for the cell count values. The tissue values here are ratioed to the Azevedo 1509g mass to yield …	Male cerebral cortex neuron count is reported at ~15% above the female cerebral cortex neuron count; Martinez-Pinilla, 2016; reports +15%; Rabinowicz, 1999, reports +13%; Pakkenberg, 1997, reports +16%. The mean reported difference for the male neuron count is ~14.7% higher than the female count; or the female count is 87% of the male neuron count (1 / 114.7%). No studies were found identifying s…	CNS; Brain, RoB	113.39	101.66	102.442	1	0.896552	0.948276	Nervous & endocrine	CNS; rest of brain	Rest of brain	Neuron & glial	Neuron	113.39	101.66	102.442	z_Remaining Tissue
[truncated: 1,118 more rows]

## Sheet: Tissue_Table
	Auxiliary Table 1:		Reference Man, Reference Women, Reference Child									Auxiliary Table 2: Master Tissue Table Mass plus Unaddressed Tissue Mass, Body Fluids, and Select Tissue Contents
		Male	Female	Child (10-yrs-old)									Male	Female	Child (10-yrs)	Unaddressed Tissues, Fluids, Contents
	Weight (kg)	70	60	32								1	68576.9	58683.6	31210	Aggregate Tissue Mass addressed in Master Tissue Table
	Height (cm)	176	163	138								2	120	100	100	Cerebral spinal fld. (ICRP-23, p219, male and female; child value uses same as female due to brain sizes being ~equal.)
	Surface Area (m2)	1.85	1.66	1.12								3	958	878	446	GIT contents M, F, Child =900g, 830g, 420g; Gall bladder = 58g, 48g, 26g (ICRP-89)
	Age Range (Yrs)	20-50	20-50	10								4	100	88.8889	55.5556	Urinary bladder contents. (ICRP-23 with female and child ratioed to male via bladder mass)
	Mean Age (Yrs)	35	35	10								5	200	170	100	Other fluids (synovial, pleural, etc.; ICRP-23 places male fluid value at 350g, see table 105)
	Total Adipose Tissue (kg)	15	21	8								6	75	75	75	Unaddressed small tissue mass; pituitary, ureters, urethra, tonsils, nasal & pharynx tissue, etc. (ICRP-23, 89, 110, 145)
		ICRP-23, 70, 89, 110	ICRP-89, 110, 145	ICRP-89, 110, 145								7	1	0	5.97	Unaddressed Male, Female and child reproductive organs (ICRP 89, 110)
	Sources	Azevedo, 2009 (Brain)	(Adipose tissue reduced by 1.5kg; see Tissue Notes)	(Adipose tissue reduced by 600g; see Tissue Notes)								8
		Lee, '13; Forbes, '53, '56										9	70030.9	59995.5	31992.5
												10	-30.9021	4.53567	7.49477	Residual
[truncated: 76 more rows]

[truncated: 6 more sheets: Cell_Groups by Tissue, Cell_Groups by Sub-Groups, Blood Cell Distribution, Human Body Polyploid Cell Data , Refs, Acronyms]
