# Supplementary material for: The human cell count and size distribution
Source: Proc Natl Acad Sci U S A. 2023 Sep 18;120(39):e2303077120. doi: 10.1073/pnas.2303077120 (PMC10523466; doi:10.1073/pnas.2303077120)
Supplement: Supplementary file 3 — Dataset S02 (XLSX) [file pnas.2303077120.sd02.xlsx]

## Sheet: Info
This dataset accompanies the paper:
The human cell count and size distribution
Ian Hatton, Eric Galbraith, Nono Saha Cyrille Merleau, Teemu Miettinen, Benjamin McDonald Smith & Jeffery A. Shander
The "Info" worksheet that is presently open provides meta-data and background information to the dataset
These data provide auxiliary data on cell size distributions shown in Fig. 5 and Figs. S1, S2 and S6.
Another MainData.xlsx dataset provides the primary data associated with this study.
The "SizeDist" worksheet provides binned size and frequency data that has previously been published and was usually obtained
by digitizing size-frequency histograms from figures in prior studies. These data include human cells in the MainData.xlsx file
The "ModelMeasure" worksheet provides more precise and direct cell size measurements for model systems in cell size research
The "ModelBin" worksheet provides additional measurements of cell size for model systems in cell size research, the difference
with the above-cited worksheet being that the data come binned (often output from a Coulter counter).
The "Mammal" worksheet shows mean cell size for different cell types across different species of mammal from mouse to
elephant (as shown in Fig. S1).
The "Refs" worksheet lists all the relevant references associated with the Reference_code listed in various places of this dataset.

## Sheet: SizeDist
Cell_ID	Color	Cell_group	Cell_type	Mass_g	Proportion	Size_x	Number_y	Units_x	Units_y	Reference	Notes
1	red	Cardiovascular	Human platelet	6.29e-13	0.0032	0.628571	10.4575	Cell volume um3	Arbitrary	Paulus 1975; Fig. 1 A
1	red	Cardiovascular	Human platelet	8.37e-13	0.00355	0.820991	11.6013	Cell volume um3	Arbitrary	Paulus 1975; Fig. 1 A
1	red	Cardiovascular	Human platelet	1.05e-12	0.00377	0.962099	12.3366	Cell volume um3	Arbitrary	Paulus 1975; Fig. 1 A
1	red	Cardiovascular	Human platelet	1.25e-12	0.00502	1.14169	16.4216	Cell volume um3	Arbitrary	Paulus 1975; Fig. 1 A
1	red	Cardiovascular	Human platelet	1.46e-12	0.00814	1.33411	26.634	Cell volume um3	Arbitrary	Paulus 1975; Fig. 1 A
1	red	Cardiovascular	Human platelet	1.67e-12	0.0115	1.50087	37.6634	Cell volume um3	Arbitrary	Paulus 1975; Fig. 1 A
1	red	Cardiovascular	Human platelet	1.88e-12	0.0136	1.68047	44.3627	Cell volume um3	Arbitrary	Paulus 1975; Fig. 1 A
1	red	Cardiovascular	Human platelet	2.09e-12	0.0159	1.9242	51.9608	Cell volume um3	Arbitrary	Paulus 1975; Fig. 1 A
1	red	Cardiovascular	Human platelet	2.3e-12	0.018	2.1551	58.8235	Cell volume um3	Arbitrary	Paulus 1975; Fig. 1 A
1	red	Cardiovascular	Human platelet	2.51e-12	0.0201	2.34752	65.8497	Cell volume um3	Arbitrary	Paulus 1975; Fig. 1 A
1	red	Cardiovascular	Human platelet	2.72e-12	0.0219	2.59125	71.8137	Cell volume um3	Arbitrary	Paulus 1975; Fig. 1 A
1	red	Cardiovascular	Human platelet	2.92e-12	0.0239	2.80933	78.3497	Cell volume um3	Arbitrary	Paulus 1975; Fig. 1 A
1	red	Cardiovascular	Human platelet	3.13e-12	0.0257	3.05306	84.232	Cell volume um3	Arbitrary	Paulus 1975; Fig. 1 A
1	red	Cardiovascular	Human platelet	3.34e-12	0.0263	3.28396	86.1928	Cell volume um3	Arbitrary	Paulus 1975; Fig. 1 A
1	red	Cardiovascular	Human platelet	3.55e-12	0.0273	3.46356	89.2157	Cell volume um3	Arbitrary	Paulus 1975; Fig. 1 A
1	red	Cardiovascular	Human platelet	3.76e-12	0.0275	3.64315	90.0327	Cell volume um3	Arbitrary	Paulus 1975; Fig. 1 A
1	red	Cardiovascular	Human platelet	3.97e-12	0.0278	3.82274	90.8497	Cell volume um3	Arbitrary	Paulus 1975; Fig. 1 A
1	red	Cardiovascular	Human platelet	4.18e-12	0.0278	3.95102	91.0948	Cell volume um3	Arbitrary	Paulus 1975; Fig. 1 A
1	red	Cardiovascular	Human platelet	4.38e-12	0.0274	4.28455	89.5425	Cell volume um3	Arbitrary	Paulus 1975; Fig. 1 A
1	red	Cardiovascular	Human platelet	4.59e-12	0.027	4.51545	88.317	Cell volume um3	Arbitrary	Paulus 1975; Fig. 1 A
1	red	Cardiovascular	Human platelet	4.8e-12	0.026	4.70787	85.2124	Cell volume um3	Arbitrary	Paulus 1975; Fig. 1 A
1	red	Cardiovascular	Human platelet	5.01e-12	0.0253	4.92595	82.7614	Cell volume um3	Arbitrary	Paulus 1975; Fig. 1 A
1	red	Cardiovascular	Human platelet	5.22e-12	0.0242	5.14402	79.1667	Cell volume um3	Arbitrary	Paulus 1975; Fig. 1 A
1	red	Cardiovascular	Human platelet	5.43e-12	0.0233	5.33644	76.3072	Cell volume um3	Arbitrary	Paulus 1975; Fig. 1 A
1	red	Cardiovascular	Human platelet	5.64e-12	0.0224	5.52886	73.2843	Cell volume um3	Arbitrary	Paulus 1975; Fig. 1 A
1	red	Cardiovascular	Human platelet	5.85e-12	0.0213	5.70845	69.6078	Cell volume um3	Arbitrary	Paulus 1975; Fig. 1 A
1	red	Cardiovascular	Human platelet	6.05e-12	0.0202	5.96501	66.1765	Cell volume um3	Arbitrary	Paulus 1975; Fig. 1 A
1	red	Cardiovascular	Human platelet	6.26e-12	0.0191	6.10612	62.5817	Cell volume um3	Arbitrary	Paulus 1975; Fig. 1 A
1	red	Cardiovascular	Human platelet	6.47e-12	0.0179	6.31137	58.6601	Cell volume um3	Arbitrary	Paulus 1975; Fig. 1 A
1	red	Cardiovascular	Human platelet	6.68e-12	0.0171	6.59359	56.0458	Cell volume um3	Arbitrary	Paulus 1975; Fig. 1 A
1	red	Cardiovascular	Human platelet	6.89e-12	0.0163	6.79883	53.3497	Cell volume um3	Arbitrary	Paulus 1975; Fig. 1 A
1	red	Cardiovascular	Human platelet	7.1e-12	0.0155	6.97843	50.817	Cell volume um3	Arbitrary	Paulus 1975; Fig. 1 A
1	red	Cardiovascular	Human platelet	7.31e-12	0.0147	7.17085	48.1209	Cell volume um3	Arbitrary	Paulus 1975; Fig. 1 A
1	red	Cardiovascular	Human platelet	7.51e-12	0.014	7.35044	45.6699	Cell volume um3	Arbitrary	Paulus 1975; Fig. 1 A
1	red	Cardiovascular	Human platelet	7.72e-12	0.0131	7.58134	42.9739	Cell volume um3	Arbitrary	Paulus 1975; Fig. 1 A
1	red	Cardiovascular	Human platelet	7.93e-12	0.0126	7.77376	41.1765	Cell volume um3	Arbitrary	Paulus 1975; Fig. 1 A
1	red	Cardiovascular	Human platelet	8.14e-12	0.0121	7.95335	39.7059	Cell volume um3	Arbitrary	Paulus 1975; Fig. 1 A
1	red	Cardiovascular	Human platelet	8.35e-12	0.0111	8.18426	36.2745	Cell volume um3	Arbitrary	Paulus 1975; Fig. 1 A
1	red	Cardiovascular	Human platelet	8.56e-12	0.0108	8.37668	35.4575	Cell volume um3	Arbitrary	Paulus 1975; Fig. 1 A
1	red	Cardiovascular	Human platelet	8.77e-12	0.0102	8.62041	33.3333	Cell volume um3	Arbitrary	Paulus 1975; Fig. 1 A
1	red	Cardiovascular	Human platelet	8.97e-12	0.00976	8.8	31.9444	Cell volume um3	Arbitrary	Paulus 1975; Fig. 1 A
1	red	Cardiovascular	Human platelet	9.18e-12	0.00934	8.99242	30.5556	Cell volume um3	Arbitrary	Paulus 1975; Fig. 1 A
1	red	Cardiovascular	Human platelet	9.39e-12	0.00919	9.22332	30.0654	Cell volume um3	Arbitrary	Paulus 1975; Fig. 1 A
1	red	Cardiovascular	Human platelet	9.6e-12	0.00869	9.41574	28.4314	Cell volume um3	Arbitrary	Paulus 1975; Fig. 1 A
1	red	Cardiovascular	Human platelet	9.81e-12	0.00829	9.62099	27.1242	Cell volume um3	Arbitrary	Paulus 1975; Fig. 1 A
1	red	Cardiovascular	Human platelet	1e-11	0.00804	9.77493	26.3072	Cell volume um3	Arbitrary	Paulus 1975; Fig. 1 A
1	red	Cardiovascular	Human platelet	1.02e-11	0.00764	9.993	25	Cell volume um3	Arbitrary	Paulus 1975; Fig. 1 A
1	red	Cardiovascular	Human platelet	1.04e-11	0.00724	10.2111	23.6928	Cell volume um3	Arbitrary	Paulus 1975; Fig. 1 A
1	red	Cardiovascular	Human platelet	1.06e-11	0.00709	10.4035	23.2026	Cell volume um3	Arbitrary	Paulus 1975; Fig. 1 A
1	red	Cardiovascular	Human platelet	1.09e-11	0.00684	10.6601	22.3856	Cell volume um3	Arbitrary	Paulus 1975; Fig. 1 A
1	red	Cardiovascular	Human platelet	1.11e-11	0.00652	10.8397	21.3235	Cell volume um3	Arbitrary	Paulus 1975; Fig. 1 A
1	red	Cardiovascular	Human platelet	1.13e-11	0.00619	11.0577	20.2614	Cell volume um3	Arbitrary	Paulus 1975; Fig. 1 A
1	red	Cardiovascular	Human platelet	1.15e-11	0.00629	11.2373	20.5882	Cell volume um3	Arbitrary	Paulus 1975; Fig. 1 A
1	red	Cardiovascular	Human platelet	1.17e-11	0.00604	11.4041	19.7712	Cell volume um3	Arbitrary	Paulus 1975; Fig. 1 A
1	red	Cardiovascular	Human platelet	1.19e-11	0.00557	12.0583	18.219	Cell volume um3	Arbitrary	Paulus 1975; Fig. 1 A
1	red	Cardiovascular	Human platelet	1.21e-11	0.00534	12.1994	17.4837	Cell volume um3	Arbitrary	Paulus 1975; Fig. 1 A
1	red	Cardiovascular	Human platelet	1.23e-11	0.00519	12.4303	16.9935	Cell volume um3	Arbitrary	Paulus 1975; Fig. 1 A
1	red	Cardiovascular	Human platelet	1.25e-11	0.00519	12.6869	16.9935	Cell volume um3	Arbitrary	Paulus 1975; Fig. 1 A
1	red	Cardiovascular	Human platelet	1.27e-11	0.00494	12.8665	16.1765	Cell volume um3	Arbitrary	Paulus 1975; Fig. 1 A
1	red	Cardiovascular	Human platelet	1.29e-11	0.00494	13.0974	16.1765	Cell volume um3	Arbitrary	Paulus 1975; Fig. 1 A
1	red	Cardiovascular	Human platelet	1.31e-11	0.00489	13.3155	16.0131	Cell volume um3	Arbitrary	Paulus 1975; Fig. 1 A
1	red	Cardiovascular	Human platelet	1.34e-11	0.00484	13.5079	15.8497	Cell volume um3	Arbitrary	Paulus 1975; Fig. 1 A
1	red	Cardiovascular	Human platelet	1.36e-11	0.00459	13.7003	15.0327	Cell volume um3	Arbitrary	Paulus 1975; Fig. 1 A
1	red	Cardiovascular	Human platelet	1.38e-11	0.00457	13.8542	14.951	Cell volume um3	Arbitrary	Paulus 1975; Fig. 1 A
1	red	Cardiovascular	Human platelet	1.4e-11	0.00454	14.021	14.8693	Cell volume um3	Arbitrary	Paulus 1975; Fig. 1 A
1	red	Cardiovascular	Human platelet	1.42e-11	0.00442	14.1621	14.4608	Cell volume um3	Arbitrary	Paulus 1975; Fig. 1 A
1	red	Cardiovascular	Human platelet	1.44e-11	0.00447	14.3289	14.6242	Cell volume um3	Arbitrary	Paulus 1975; Fig. 1 A
1	red	Cardiovascular	Human platelet	1.46e-11	0.00432	14.5341	14.134	Cell volume um3	Arbitrary	Paulus 1975; Fig. 1 A
1	red	Cardiovascular	Human platelet	1.48e-11	0.00437	14.765	14.2974	Cell volume um3	Arbitrary	Paulus 1975; Fig. 1 A
1	red	Cardiovascular	Human platelet	1.5e-11	0.00414	14.919	13.5621	Cell volume um3	Arbitrary	Paulus 1975; Fig. 1 A
1	red	Cardiovascular	Human platelet	1.52e-11	0.00424	15.0729	13.8889	Cell volume um3	Arbitrary	Paulus 1975; Fig. 1 A
1	red	Cardiovascular	Human platelet	1.54e-11	0.00414	15.291	13.5621	Cell volume um3	Arbitrary	Paulus 1975; Fig. 1 A
1	red	Cardiovascular	Human platelet	1.57e-11	0.00409	15.5475	13.3987	Cell volume um3	Arbitrary	Paulus 1975; Fig. 1 A
1	red	Cardiovascular	Human platelet	1.59e-11	0.00409	15.7143	13.3987	Cell volume um3	Arbitrary	Paulus 1975; Fig. 1 A
1	red	Cardiovascular	Human platelet	1.61e-11	0.004	15.9708	13.0719	Cell volume um3	Arbitrary	Paulus 1975; Fig. 1 A
1	red	Cardiovascular	Human platelet	1.63e-11	0.00414	16.1633	13.5621	Cell volume um3	Arbitrary	Paulus 1975; Fig. 1 A
1	red	Cardiovascular	Human platelet	1.65e-11	0.004	16.3557	13.0719	Cell volume um3	Arbitrary	Paulus 1975; Fig. 1 A
1	red	Cardiovascular	Human platelet	1.67e-11	0.0039	16.5481	12.7451	Cell volume um3	Arbitrary	Paulus 1975; Fig. 1 A
1	red	Cardiovascular	Human platelet	1.69e-11	0.004	16.8175	13.0719	Cell volume um3	Arbitrary	Paulus 1975; Fig. 1 A
1	red	Cardiovascular	Human platelet	1.71e-11	0.00392	16.9586	12.8268	Cell volume um3	Arbitrary	Paulus 1975; Fig. 1 A
1	red	Cardiovascular	Human platelet	1.73e-11	0.00382	17.2152	12.5	Cell volume um3	Arbitrary	Paulus 1975; Fig. 1 A
1	red	Cardiovascular	Human platelet	1.75e-11	0.00387	17.4204	12.6634	Cell volume um3	Arbitrary	Paulus 1975; Fig. 1 A
1	red	Cardiovascular	Human platelet	1.77e-11	0.00385	17.6128	12.5817	Cell volume um3	Arbitrary	Paulus 1975; Fig. 1 A
1	red	Cardiovascular	Human platelet	1.79e-11	0.0038	17.8181	12.4183	Cell volume um3	Arbitrary	Paulus 1975; Fig. 1 A
1	red	Cardiovascular	Human platelet	1.82e-11	0.0038	17.9592	12.4183	Cell volume um3	Arbitrary	Paulus 1975; Fig. 1 A
1	red	Cardiovascular	Human platelet	1.84e-11	0.0038	18.4595	12.4183	Cell volume um3	Arbitrary	Paulus 1975; Fig. 1 A
1	red	Cardiovascular	Human platelet	1.86e-11	0.0038	18.7032	12.4183	Cell volume um3	Arbitrary	Paulus 1975; Fig. 1 A
1	red	Cardiovascular	Human platelet	1.88e-11	0.00367	18.87	12.0098	Cell volume um3	Arbitrary	Paulus 1975; Fig. 1 A
1	red	Cardiovascular	Human platelet	1.9e-11	0.0037	18.9854	12.0915	Cell volume um3	Arbitrary	Paulus 1975; Fig. 1 A
1	red	Cardiovascular	Human platelet	1.92e-11	0.00365	19.3061	11.9281	Cell volume um3	Arbitrary	Paulus 1975; Fig. 1 A
1	red	Cardiovascular	Human platelet	1.94e-11	0.00367	19.4985	12.0098	Cell volume um3	Arbitrary	Paulus 1975; Fig. 1 A
1	red	Cardiovascular	Human platelet	1.96e-11	0.00372	19.7294	12.1732	Cell volume um3	Arbitrary	Paulus 1975; Fig. 1 A
1	red	Cardiovascular	Human platelet	1.98e-11	0.00365	19.9475	11.9281	Cell volume um3	Arbitrary	Paulus 1975; Fig. 1 A
1	red	Cardiovascular	Human platelet	2e-11	0.00362	20.0886	11.8464	Cell volume um3	Arbitrary	Paulus 1975; Fig. 1 A
1	red	Cardiovascular	Human platelet	2.02e-11	0.00362	20.2426	11.8464	Cell volume um3	Arbitrary	Paulus 1975; Fig. 1 A
1	red	Cardiovascular	Human platelet	2.05e-11	0.00355	20.4735	11.6013	Cell volume um3	Arbitrary	Paulus 1975; Fig. 1 A
1	red	Cardiovascular	Human platelet	2.07e-11	0.00357	20.73	11.683	Cell volume um3	Arbitrary	Paulus 1975; Fig. 1 A
2	red	Cardiovascular	Human platelet	5.55477e-13	0.000557073	0.555477	0.0548039	Platelet volume; femtoliters fL	Frequency percent	Trowbridge et al 1984; Fig. 2 black circles	Assuming platelet volume fl = 1e-12 g
2	red	Cardiovascular	Human platelet	1.58294e-12	0.00276896	1.58294	0.272406	Platelet volume; femtoliters fL	Frequency percent	Trowbridge et al 1984; Fig. 2 black circles	Assuming platelet volume fl = 1e-12 g
2	red	Cardiovascular	Human platelet	2.60682e-12	0.0305299	2.60682	3.00348	Platelet volume; femtoliters fL	Frequency percent	Trowbridge et al 1984; Fig. 2 black circles	Assuming platelet volume fl = 1e-12 g
2	red	Cardiovascular	Human platelet	3.57357e-12	0.0695536	3.57357	6.84257	Platelet volume; femtoliters fL	Frequency percent	Trowbridge et al 1984; Fig. 2 black circles	Assuming platelet volume fl = 1e-12 g
2	red	Cardiovascular	Human platelet	4.67985e-12	0.103909	4.67985	10.2224	Platelet volume; femtoliters fL	Frequency percent	Trowbridge et al 1984; Fig. 2 black circles	Assuming platelet volume fl = 1e-12 g
2	red	Cardiovascular	Human platelet	5.76149e-12	0.116012	5.76149	11.413	Platelet volume; femtoliters fL	Frequency percent	Trowbridge et al 1984; Fig. 2 black circles	Assuming platelet volume fl = 1e-12 g
2	red	Cardiovascular	Human platelet	6.6785e-12	0.113552	6.6785	11.171	Platelet volume; femtoliters fL	Frequency percent	Trowbridge et al 1984; Fig. 2 black circles	Assuming platelet volume fl = 1e-12 g
2	red	Cardiovascular	Human platelet	7.59632e-12	0.105323	7.59632	10.3615	Platelet volume; femtoliters fL	Frequency percent	Trowbridge et al 1984; Fig. 2 black circles	Assuming platelet volume fl = 1e-12 g
2	red	Cardiovascular	Human platelet	8.65415e-12	0.0891286	8.65415	8.76833	Platelet volume; femtoliters fL	Frequency percent	Trowbridge et al 1984; Fig. 2 black circles	Assuming platelet volume fl = 1e-12 g
2	red	Cardiovascular	Human platelet	9.54481e-12	0.0765037	9.54481	7.52631	Platelet volume; femtoliters fL	Frequency percent	Trowbridge et al 1984; Fig. 2 black circles	Assuming platelet volume fl = 1e-12 g
2	red	Cardiovascular	Human platelet	1.06024e-11	0.0619579	10.6024	6.09532	Platelet volume; femtoliters fL	Frequency percent	Trowbridge et al 1984; Fig. 2 black circles	Assuming platelet volume fl = 1e-12 g
2	red	Cardiovascular	Human platelet	1.15486e-11	0.0496085	11.5486	4.8804	Platelet volume; femtoliters fL	Frequency percent	Trowbridge et al 1984; Fig. 2 black circles	Assuming platelet volume fl = 1e-12 g
2	red	Cardiovascular	Human platelet	1.24385e-11	0.0422032	12.4385	4.15189	Platelet volume; femtoliters fL	Frequency percent	Trowbridge et al 1984; Fig. 2 black circles	Assuming platelet volume fl = 1e-12 g
2	red	Cardiovascular	Human platelet	1.34952e-11	0.0339761	13.4952	3.34251	Platelet volume; femtoliters fL	Frequency percent	Trowbridge et al 1984; Fig. 2 black circles	Assuming platelet volume fl = 1e-12 g
2	red	Cardiovascular	Human platelet	1.44963e-11	0.0265724	14.4963	2.61415	Platelet volume; femtoliters fL	Frequency percent	Trowbridge et al 1984; Fig. 2 black circles	Assuming platelet volume fl = 1e-12 g
2	red	Cardiovascular	Human platelet	1.54137e-11	0.0208158	15.4137	2.04783	Platelet volume; femtoliters fL	Frequency percent	Trowbridge et al 1984; Fig. 2 black circles	Assuming platelet volume fl = 1e-12 g
2	red	Cardiovascular	Human platelet	1.64418e-11	0.0191816	16.4418	1.88706	Platelet volume; femtoliters fL	Frequency percent	Trowbridge et al 1984; Fig. 2 black circles	Assuming platelet volume fl = 1e-12 g
2	red	Cardiovascular	Human platelet	1.74701e-11	0.0153496	17.4701	1.51007	Platelet volume; femtoliters fL	Frequency percent	Trowbridge et al 1984; Fig. 2 black circles	Assuming platelet volume fl = 1e-12 g
2	red	Cardiovascular	Human platelet	1.84705e-11	0.0126162	18.4705	1.24116	Platelet volume; femtoliters fL	Frequency percent	Trowbridge et al 1984; Fig. 2 black circles	Assuming platelet volume fl = 1e-12 g
2	red	Cardiovascular	Human platelet	1.93875e-11	0.00988156	19.3875	0.972132	Platelet volume; femtoliters fL	Frequency percent	Trowbridge et al 1984; Fig. 2 black circles	Assuming platelet volume fl = 1e-12 g
3	red	Cardiovascular	Human erythrocyte	2.11568e-11	0.000696434	21.1568	0.507238	Erythrocyte cell volume um3	Percent of maximum	Bessman Johnson 1975; Fig. 1
3	red	Cardiovascular	Human erythrocyte	2.6446e-11	0.000870542	26.446	0.634047	Erythrocyte cell volume um3	Percent of maximum	Bessman Johnson 1975; Fig. 1
3	red	Cardiovascular	Human erythrocyte	3.08524e-11	0.000670347	30.8524	0.488238	Erythrocyte cell volume um3	Percent of maximum	Bessman Johnson 1975; Fig. 1
3	red	Cardiovascular	Human erythrocyte	3.63627e-11	0.0010322	36.3627	0.751789	Erythrocyte cell volume um3	Percent of maximum	Bessman Johnson 1975; Fig. 1
3	red	Cardiovascular	Human erythrocyte	4.23164e-11	0.00214622	42.3164	1.56317	Erythrocyte cell volume um3	Percent of maximum	Bessman Johnson 1975; Fig. 1
3	red	Cardiovascular	Human erythrocyte	4.73922e-11	0.0042043	47.3922	3.06214	Erythrocyte cell volume um3	Percent of maximum	Bessman Johnson 1975; Fig. 1
3	red	Cardiovascular	Human erythrocyte	5.29149e-11	0.00795622	52.9149	5.7948	Erythrocyte cell volume um3	Percent of maximum	Bessman Johnson 1975; Fig. 1
3	red	Cardiovascular	Human erythrocyte	5.80025e-11	0.013216	58.0025	9.62572	Erythrocyte cell volume um3	Percent of maximum	Bessman Johnson 1975; Fig. 1
3	red	Cardiovascular	Human erythrocyte	6.31123e-11	0.0245027	63.1123	17.8462	Erythrocyte cell volume um3	Percent of maximum	Bessman Johnson 1975; Fig. 1
3	red	Cardiovascular	Human erythrocyte	6.89178e-11	0.0452044	68.9178	32.924	Erythrocyte cell volume um3	Percent of maximum	Bessman Johnson 1975; Fig. 1
3	red	Cardiovascular	Human erythrocyte	7.34165e-11	0.0700531	73.4165	51.0222	Erythrocyte cell volume um3	Percent of maximum	Bessman Johnson 1975; Fig. 1
3	red	Cardiovascular	Human erythrocyte	7.83517e-11	0.0937706	78.3517	68.2965	Erythrocyte cell volume um3	Percent of maximum	Bessman Johnson 1975; Fig. 1
3	red	Cardiovascular	Human erythrocyte	8.41808e-11	0.120876	84.1808	88.0382	Erythrocyte cell volume um3	Percent of maximum	Bessman Johnson 1975; Fig. 1
3	red	Cardiovascular	Human erythrocyte	8.81804e-11	0.129905	88.1804	94.6147	Erythrocyte cell volume um3	Percent of maximum	Bessman Johnson 1975; Fig. 1
3	red	Cardiovascular	Human erythrocyte	9.3259e-11	0.132717	93.259	96.6624	Erythrocyte cell volume um3	Percent of maximum	Bessman Johnson 1975; Fig. 1
3	red	Cardiovascular	Human erythrocyte	9.76162e-11	0.119145	97.6162	86.7773	Erythrocyte cell volume um3	Percent of maximum	Bessman Johnson 1975; Fig. 1
3	red	Cardiovascular	Human erythrocyte	1.04764e-10	0.0854126	104.764	62.209	Erythrocyte cell volume um3	Percent of maximum	Bessman Johnson 1975; Fig. 1
3	red	Cardiovascular	Human erythrocyte	1.11457e-10	0.047915	111.457	34.8982	Erythrocyte cell volume um3	Percent of maximum	Bessman Johnson 1975; Fig. 1
3	red	Cardiovascular	Human erythrocyte	1.14727e-10	0.0383009	114.727	27.8959	Erythrocyte cell volume um3	Percent of maximum	Bessman Johnson 1975; Fig. 1
3	red	Cardiovascular	Human erythrocyte	1.19087e-10	0.0256704	119.087	18.6967	Erythrocyte cell volume um3	Percent of maximum	Bessman Johnson 1975; Fig. 1
3	red	Cardiovascular	Human erythrocyte	1.26082e-10	0.0102078	126.082	7.43469	Erythrocyte cell volume um3	Percent of maximum	Bessman Johnson 1975; Fig. 1
3	red	Cardiovascular	Human erythrocyte	1.31136e-10	0.00642739	131.136	4.6813	Erythrocyte cell volume um3	Percent of maximum	Bessman Johnson 1975; Fig. 1
3	red	Cardiovascular	Human erythrocyte	1.36415e-10	0.00396477	136.415	2.88769	Erythrocyte cell volume um3	Percent of maximum	Bessman Johnson 1975; Fig. 1
3	red	Cardiovascular	Human erythrocyte	1.41701e-10	0.00319719	141.701	2.32863	Erythrocyte cell volume um3	Percent of maximum	Bessman Johnson 1975; Fig. 1
3	red	Cardiovascular	Human erythrocyte	1.47207e-10	0.00224068	147.207	1.63197	Erythrocyte cell volume um3	Percent of maximum	Bessman Johnson 1975; Fig. 1
3	red	Cardiovascular	Human erythrocyte	1.52494e-10	0.00203812	152.494	1.48443	Erythrocyte cell volume um3	Percent of maximum	Bessman Johnson 1975; Fig. 1
3	red	Cardiovascular	Human erythrocyte	1.57782e-10	0.00183555	157.782	1.3369	Erythrocyte cell volume um3	Percent of maximum	Bessman Johnson 1975; Fig. 1
3	red	Cardiovascular	Human erythrocyte	1.6307e-10	0.00163298	163.07	1.18936	Erythrocyte cell volume um3	Percent of maximum	Bessman Johnson 1975; Fig. 1
3	red	Cardiovascular	Human erythrocyte	1.68137e-10	0.00143101	168.137	1.04226	Erythrocyte cell volume um3	Percent of maximum	Bessman Johnson 1975; Fig. 1
3	red	Cardiovascular	Human erythrocyte	1.73644e-10	0.000851175	173.644	0.619942	Erythrocyte cell volume um3	Percent of maximum	Bessman Johnson 1975; Fig. 1
3	red	Cardiovascular	Human erythrocyte	1.78271e-10	0.000650387	178.271	0.4737	Erythrocyte cell volume um3	Percent of maximum	Bessman Johnson 1975; Fig. 1
3	red	Cardiovascular	Human erythrocyte	1.8334e-10	0.000825089	183.34	0.600942	Erythrocyte cell volume um3	Percent of maximum	Bessman Johnson 1975; Fig. 1
3	red	Cardiovascular	Human erythrocyte	1.88847e-10	0.000433591	188.847	0.3158	Erythrocyte cell volume um3	Percent of maximum	Bessman Johnson 1975; Fig. 1
4	red	Cardiovascular	Human erythrocyte	4.41e-11	0.0030001	44.1298	0.112595	Volume um3	Percentage	Han 2011; Fig. 5 d
4	red	Cardiovascular	Human erythrocyte	4.97e-11	0.0229357	49.7251	0.860788	Volume um3	Percentage	Han 2011; Fig. 5 d
4	red	Cardiovascular	Human erythrocyte	5.31e-11	0.0295806	53.0608	1.11017	Volume um3	Percentage	Han 2011; Fig. 5 d
4	red	Cardiovascular	Human erythrocyte	5.64e-11	0.0475104	56.4421	1.78309	Volume um3	Percentage	Han 2011; Fig. 5 d
4	red	Cardiovascular	Human erythrocyte	5.88e-11	0.0826187	58.7899	3.10072	Volume um3	Percentage	Han 2011; Fig. 5 d
4	red	Cardiovascular	Human erythrocyte	6.16e-11	0.0920223	61.5852	3.45364	Volume um3	Percentage	Han 2011; Fig. 5 d
4	red	Cardiovascular	Human erythrocyte	6.66e-11	0.107068	66.6093	4.01831	Volume um3	Percentage	Han 2011; Fig. 5 d
4	red	Cardiovascular	Human erythrocyte	7.21e-11	0.0951548	72.0758	3.57121	Volume um3	Percentage	Han 2011; Fig. 5 d
4	red	Cardiovascular	Human erythrocyte	7.48e-11	0.0849977	74.7921	3.19001	Volume um3	Percentage	Han 2011; Fig. 5 d
4	red	Cardiovascular	Human erythrocyte	7.74e-11	0.0560325	77.4324	2.10293	Volume um3	Percentage	Han 2011; Fig. 5 d
4	red	Cardiovascular	Human erythrocyte	8.07e-11	0.0560318	80.7412	2.1029	Volume um3	Percentage	Han 2011; Fig. 5 d
4	red	Cardiovascular	Human erythrocyte	8.57e-11	0.0495105	85.6781	1.85816	Volume um3	Percentage	Han 2011; Fig. 5 d
4	red	Cardiovascular	Human erythrocyte	8.95e-11	0.0436165	89.5145	1.63695	Volume um3	Percentage	Han 2011; Fig. 5 d
4	red	Cardiovascular	Human erythrocyte	9.33e-11	0.0313276	93.3252	1.17574	Volume um3	Percentage	Han 2011; Fig. 5 d
4	red	Cardiovascular	Human erythrocyte	9.94e-11	0.0271885	99.3746	1.0204	Volume um3	Percentage	Han 2011; Fig. 5 d
4	red	Cardiovascular	Human erythrocyte	1.03e-10	0.0306987	102.698	1.15214	Volume um3	Percentage	Han 2011; Fig. 5 d
4	red	Cardiovascular	Human erythrocyte	1.06e-10	0.0259333	105.987	0.973288	Volume um3	Percentage	Han 2011; Fig. 5 d
4	red	Cardiovascular	Human erythrocyte	1.08e-10	0.0245535	108.187	0.921506	Volume um3	Percentage	Han 2011; Fig. 5 d
4	red	Cardiovascular	Human erythrocyte	1.14e-10	0.0219192	113.692	0.822639	Volume um3	Percentage	Han 2011; Fig. 5 d
4	red	Cardiovascular	Human erythrocyte	1.16e-10	0.0167778	115.877	0.629681	Volume um3	Percentage	Han 2011; Fig. 5 d
4	red	Cardiovascular	Human erythrocyte	1.24e-10	0.0185317	123.604	0.695502	Volume um3	Percentage	Han 2011; Fig. 5 d
4	red	Cardiovascular	Human erythrocyte	1.26e-10	0.0136409	126.342	0.511951	Volume um3	Percentage	Han 2011; Fig. 5 d
4	red	Cardiovascular	Human erythrocyte	1.3e-10	0.00987848	130.187	0.370744	Volume um3	Percentage	Han 2011; Fig. 5 d
4	red	Cardiovascular	Human erythrocyte	1.35e-10	0.00661746	134.586	0.248357	Volume um3	Percentage	Han 2011; Fig. 5 d
4	red	Cardiovascular	Human erythrocyte	1.44e-10	0.00285374	144.497	0.107102	Volume um3	Percentage	Han 2011; Fig. 5 d
5	red	Cardiovascular	Human T-cell or B-cell	1.32e-10	0.0116949	132.362	0.0883738	Volume um3	Percentage	Han 2011; Fig. 5 d
5	red	Cardiovascular	Human T-cell or B-cell	1.38e-10	0.0166712	137.881	0.125978	Volume um3	Percentage	Han 2011; Fig. 5 d
5	red	Cardiovascular	Human T-cell or B-cell	1.43e-10	0.0216475	143.4	0.163581	Volume um3	Percentage	Han 2011; Fig. 5 d
5	red	Cardiovascular	Human T-cell or B-cell	1.5e-10	0.0291137	150.024	0.22	Volume um3	Percentage	Han 2011; Fig. 5 d
5	red	Cardiovascular	Human T-cell or B-cell	1.57e-10	0.0384481	156.649	0.290537	Volume um3	Percentage	Han 2011; Fig. 5 d
5	red	Cardiovascular	Human T-cell or B-cell	1.61e-10	0.0434255	161.065	0.328149	Volume um3	Percentage	Han 2011; Fig. 5 d
5	red	Cardiovascular	Human T-cell or B-cell	1.67e-10	0.0558748	166.59	0.422224	Volume um3	Percentage	Han 2011; Fig. 5 d
5	red	Cardiovascular	Human T-cell or B-cell	1.71e-10	0.0602295	171.005	0.45513	Volume um3	Percentage	Han 2011; Fig. 5 d
5	red	Cardiovascular	Human T-cell or B-cell	1.78e-10	0.0490131	177.613	0.370372	Volume um3	Percentage	Han 2011; Fig. 5 d
5	red	Cardiovascular	Human T-cell or B-cell	1.82e-10	0.0589726	182.033	0.445632	Volume um3	Percentage	Han 2011; Fig. 5 d
5	red	Cardiovascular	Human T-cell or B-cell	1.84e-10	0.0477607	184.23	0.360909	Volume um3	Percentage	Han 2011; Fig. 5 d
5	red	Cardiovascular	Human T-cell or B-cell	1.86e-10	0.0745368	186.458	0.563245	Volume um3	Percentage	Han 2011; Fig. 5 d
5	red	Cardiovascular	Human T-cell or B-cell	1.91e-10	0.0832507	190.877	0.629092	Volume um3	Percentage	Han 2011; Fig. 5 d
5	red	Cardiovascular	Human T-cell or B-cell	1.96e-10	0.0626942	196.375	0.473755	Volume um3	Percentage	Han 2011; Fig. 5 d
5	red	Cardiovascular	Human T-cell or B-cell	2e-10	0.0614447	200.234	0.464313	Volume um3	Percentage	Han 2011; Fig. 5 d
5	red	Cardiovascular	Human T-cell or B-cell	2.05e-10	0.0682898	205.203	0.516039	Volume um3	Percentage	Han 2011; Fig. 5 d
5	red	Cardiovascular	Human T-cell or B-cell	2.09e-10	0.0496032	209.048	0.374832	Volume um3	Percentage	Han 2011; Fig. 5 d
5	red	Cardiovascular	Human T-cell or B-cell	2.16e-10	0.0458593	216.214	0.34654	Volume um3	Percentage	Han 2011; Fig. 5 d
5	red	Cardiovascular	Human T-cell or B-cell	2.18e-10	0.0346474	218.411	0.261817	Volume um3	Percentage	Han 2011; Fig. 5 d
5	red	Cardiovascular	Human T-cell or B-cell	2.27e-10	0.0284113	226.678	0.214693	Volume um3	Percentage	Han 2011; Fig. 5 d
5	red	Cardiovascular	Human T-cell or B-cell	2.33e-10	0.0227997	233.291	0.172288	Volume um3	Percentage	Han 2011; Fig. 5 d
5	red	Cardiovascular	Human T-cell or B-cell	2.39e-10	0.0196796	239.354	0.148711	Volume um3	Percentage	Han 2011; Fig. 5 d
5	red	Cardiovascular	Human T-cell or B-cell	2.45e-10	0.0159374	244.866	0.120433	Volume um3	Percentage	Han 2011; Fig. 5 d
6	red	Cardiovascular	Human granulocyte or monocyte	2.11e-10	0.00232906	210.67	0.0783478	Volume um3	Percentage	Han 2011; Fig. 5 d
6	red	Cardiovascular	Human granulocyte or monocyte	2.16e-10	0.00302736	215.636	0.101838	Volume um3	Percentage	Han 2011; Fig. 5 d
6	red	Cardiovascular	Human granulocyte or monocyte	2.22e-10	0.00442474	222.259	0.148845	Volume um3	Percentage	Han 2011; Fig. 5 d
6	red	Cardiovascular	Human granulocyte or monocyte	2.26e-10	0.00582277	226.124	0.195874	Volume um3	Percentage	Han 2011; Fig. 5 d
6	red	Cardiovascular	Human granulocyte or monocyte	2.31e-10	0.00666097	231.09	0.22407	Volume um3	Percentage	Han 2011; Fig. 5 d
6	red	Cardiovascular	Human granulocyte or monocyte	2.35e-10	0.00512125	234.945	0.172275	Volume um3	Percentage	Han 2011; Fig. 5 d
6	red	Cardiovascular	Human granulocyte or monocyte	2.39e-10	0.00847764	239.369	0.285182	Volume um3	Percentage	Han 2011; Fig. 5 d
6	red	Cardiovascular	Human granulocyte or monocyte	2.43e-10	0.00917621	243.232	0.308681	Volume um3	Percentage	Han 2011; Fig. 5 d
6	red	Cardiovascular	Human granulocyte or monocyte	2.46e-10	0.00931546	245.99	0.313365	Volume um3	Percentage	Han 2011; Fig. 5 d
6	red	Cardiovascular	Human granulocyte or monocyte	2.51e-10	0.0112728	250.96	0.379209	Volume um3	Percentage	Han 2011; Fig. 5 d
6	red	Cardiovascular	Human granulocyte or monocyte	2.57e-10	0.0126703	257.031	0.42622	Volume um3	Percentage	Han 2011; Fig. 5 d
6	red	Cardiovascular	Human granulocyte or monocyte	2.63e-10	0.00833222	263.082	0.28029	Volume um3	Percentage	Han 2011; Fig. 5 d
6	red	Cardiovascular	Human granulocyte or monocyte	2.66e-10	0.0142069	266.412	0.477911	Volume um3	Percentage	Han 2011; Fig. 5 d
6	red	Cardiovascular	Human granulocyte or monocyte	2.71e-10	0.0239983	271.411	0.807285	Volume um3	Percentage	Han 2011; Fig. 5 d
6	red	Cardiovascular	Human granulocyte or monocyte	2.79e-10	0.0197998	278.564	0.666052	Volume um3	Percentage	Han 2011; Fig. 5 d
6	red	Cardiovascular	Human granulocyte or monocyte	2.8e-10	0.0241362	279.683	0.811926	Volume um3	Percentage	Han 2011; Fig. 5 d
6	red	Cardiovascular	Human granulocyte or monocyte	2.87e-10	0.0276319	286.865	0.929517	Volume um3	Percentage	Han 2011; Fig. 5 d
6	red	Cardiovascular	Human granulocyte or monocyte	2.93e-10	0.0277703	292.932	0.934175	Volume um3	Percentage	Han 2011; Fig. 5 d
6	red	Cardiovascular	Human granulocyte or monocyte	2.97e-10	0.0225933	297.325	0.760022	Volume um3	Percentage	Han 2011; Fig. 5 d
6	red	Cardiovascular	Human granulocyte or monocyte	3.02e-10	0.0377007	301.791	1.26822	Volume um3	Percentage	Han 2011; Fig. 5 d
6	red	Cardiovascular	Human granulocyte or monocyte	3.07e-10	0.0314043	306.731	1.05642	Volume um3	Percentage	Han 2011; Fig. 5 d
6	red	Cardiovascular	Human granulocyte or monocyte	3.12e-10	0.0337814	311.703	1.13638	Volume um3	Percentage	Han 2011; Fig. 5 d
6	red	Cardiovascular	Human granulocyte or monocyte	3.15e-10	0.0375577	315.026	1.26341	Volume um3	Percentage	Han 2011; Fig. 5 d
6	red	Cardiovascular	Human granulocyte or monocyte	3.21e-10	0.0333596	320.525	1.12219	Volume um3	Percentage	Han 2011; Fig. 5 d
6	red	Cardiovascular	Human granulocyte or monocyte	3.24e-10	0.0276231	324.365	0.929222	Volume um3	Percentage	Han 2011; Fig. 5 d
6	red	Cardiovascular	Human granulocyte or monocyte	3.31e-10	0.0341965	331.006	1.15035	Volume um3	Percentage	Han 2011; Fig. 5 d
6	red	Cardiovascular	Human granulocyte or monocyte	3.34e-10	0.0283203	334.294	0.952674	Volume um3	Percentage	Han 2011; Fig. 5 d
6	red	Cardiovascular	Human granulocyte or monocyte	3.38e-10	0.0344748	337.625	1.15971	Volume um3	Percentage	Han 2011; Fig. 5 d
6	red	Cardiovascular	Human granulocyte or monocyte	3.4e-10	0.0262205	340.352	0.882038	Volume um3	Percentage	Han 2011; Fig. 5 d
6	red	Cardiovascular	Human granulocyte or monocyte	3.49e-10	0.0290163	349.186	0.976087	Volume um3	Percentage	Han 2011; Fig. 5 d
6	red	Cardiovascular	Human granulocyte or monocyte	3.52e-10	0.0248188	351.928	0.834888	Volume um3	Percentage	Han 2011; Fig. 5 d
6	red	Cardiovascular	Human granulocyte or monocyte	3.55e-10	0.0229995	355.23	0.773686	Volume um3	Percentage	Han 2011; Fig. 5 d
6	red	Cardiovascular	Human granulocyte or monocyte	3.6e-10	0.0214595	360.188	0.721882	Volume um3	Percentage	Han 2011; Fig. 5 d
6	red	Cardiovascular	Human granulocyte or monocyte	3.66e-10	0.0267741	365.722	0.900663	Volume um3	Percentage	Han 2011; Fig. 5 d
6	red	Cardiovascular	Human granulocyte or monocyte	3.71e-10	0.0171204	370.65	0.575918	Volume um3	Percentage	Han 2011; Fig. 5 d
6	red	Cardiovascular	Human granulocyte or monocyte	3.73e-10	0.0164204	372.854	0.552371	Volume um3	Percentage	Han 2011; Fig. 5 d
6	red	Cardiovascular	Human granulocyte or monocyte	3.79e-10	0.0129217	378.907	0.434676	Volume um3	Percentage	Han 2011; Fig. 5 d
6	red	Cardiovascular	Human granulocyte or monocyte	3.84e-10	0.0169773	384.437	0.571104	Volume um3	Percentage	Han 2011; Fig. 5 d
6	red	Cardiovascular	Human granulocyte or monocyte	3.87e-10	0.0162772	387.191	0.547552	Volume um3	Percentage	Han 2011; Fig. 5 d
6	red	Cardiovascular	Human granulocyte or monocyte	3.94e-10	0.0176744	394.365	0.594555	Volume um3	Percentage	Han 2011; Fig. 5 d
6	red	Cardiovascular	Human granulocyte or monocyte	3.98e-10	0.0166943	398.222	0.561584	Volume um3	Percentage	Han 2011; Fig. 5 d
6	red	Cardiovascular	Human granulocyte or monocyte	4.04e-10	0.0137552	403.726	0.462717	Volume um3	Percentage	Han 2011; Fig. 5 d
6	red	Cardiovascular	Human granulocyte or monocyte	4.1e-10	0.0136139	409.792	0.457963	Volume um3	Percentage	Han 2011; Fig. 5 d
6	red	Cardiovascular	Human granulocyte or monocyte	4.12e-10	0.0106757	411.987	0.359122	Volume um3	Percentage	Han 2011; Fig. 5 d
6	red	Cardiovascular	Human granulocyte or monocyte	4.2e-10	0.0137515	419.719	0.462591	Volume um3	Percentage	Han 2011; Fig. 5 d
6	red	Cardiovascular	Human granulocyte or monocyte	4.22e-10	0.0106734	421.914	0.359044	Volume um3	Percentage	Han 2011; Fig. 5 d
6	red	Cardiovascular	Human granulocyte or monocyte	4.25e-10	0.00927367	425.217	0.31196	Volume um3	Percentage	Han 2011; Fig. 5 d
6	red	Cardiovascular	Human granulocyte or monocyte	4.33e-10	0.00843251	432.935	0.283664	Volume um3	Percentage	Han 2011; Fig. 5 d
6	red	Cardiovascular	Human granulocyte or monocyte	4.4e-10	0.0112287	440.114	0.377725	Volume um3	Percentage	Han 2011; Fig. 5 d
6	red	Cardiovascular	Human granulocyte or monocyte	4.47e-10	0.00786973	446.72	0.264732	Volume um3	Percentage	Han 2011; Fig. 5 d
6	red	Cardiovascular	Human granulocyte or monocyte	4.53e-10	0.0056299	453.329	0.189386	Volume um3	Percentage	Han 2011; Fig. 5 d
6	red	Cardiovascular	Human granulocyte or monocyte	4.58e-10	0.00646823	457.744	0.217587	Volume um3	Percentage	Han 2011; Fig. 5 d
6	red	Cardiovascular	Human granulocyte or monocyte	4.62e-10	0.00786626	461.609	0.264615	Volume um3	Percentage	Han 2011; Fig. 5 d
6	red	Cardiovascular	Human granulocyte or monocyte	4.67e-10	0.0053469	467.115	0.179866	Volume um3	Percentage	Han 2011; Fig. 5 d
6	red	Cardiovascular	Human granulocyte or monocyte	4.74e-10	0.0040862	474.279	0.137457	Volume um3	Percentage	Han 2011; Fig. 5 d
6	red	Cardiovascular	Human granulocyte or monocyte	4.8e-10	0.00352534	479.792	0.11859	Volume um3	Percentage	Han 2011; Fig. 5 d
6	red	Cardiovascular	Human granulocyte or monocyte	4.85e-10	0.00338429	484.755	0.113845	Volume um3	Percentage	Han 2011; Fig. 5 d
6	red	Cardiovascular	Human granulocyte or monocyte	4.87e-10	0.00422314	486.964	0.142063	Volume um3	Percentage	Han 2011; Fig. 5 d
6	red	Cardiovascular	Human granulocyte or monocyte	4.93e-10	0.00604032	493.037	0.203192	Volume um3	Percentage	Han 2011; Fig. 5 d
6	red	Cardiovascular	Human granulocyte or monocyte	4.99e-10	0.00310129	498.541	0.104325	Volume um3	Percentage	Han 2011; Fig. 5 d
6	red	Cardiovascular	Human granulocyte or monocyte	5.02e-10	0.00505902	501.857	0.170182	Volume um3	Percentage	Han 2011; Fig. 5 d
6	red	Cardiovascular	Human granulocyte or monocyte	5.05e-10	0.0022604	505.155	0.0760381	Volume um3	Percentage	Han 2011; Fig. 5 d
6	red	Cardiovascular	Human granulocyte or monocyte	5.12e-10	0.00253864	511.774	0.085398	Volume um3	Percentage	Han 2011; Fig. 5 d
6	red	Cardiovascular	Human granulocyte or monocyte	5.16e-10	0.00183815	516.183	0.061834	Volume um3	Percentage	Han 2011; Fig. 5 d
6	red	Cardiovascular	Human granulocyte or monocyte	5.21e-10	0.00155733	520.594	0.0523876	Volume um3	Percentage	Han 2011; Fig. 5 d
6	red	Cardiovascular	Human granulocyte or monocyte	5.27e-10	0.00225525	527.214	0.0758651	Volume um3	Percentage	Han 2011; Fig. 5 d
6	red	Cardiovascular	Human granulocyte or monocyte	5.33e-10	0.00197405	533.279	0.0664058	Volume um3	Percentage	Han 2011; Fig. 5 d
6	red	Cardiovascular	Human granulocyte or monocyte	5.42e-10	0.00197212	541.551	0.0663409	Volume um3	Percentage	Han 2011; Fig. 5 d
6	red	Cardiovascular	Human granulocyte or monocyte	5.47e-10	0.00155116	547.064	0.05218	Volume um3	Percentage	Han 2011; Fig. 5 d
6	red	Cardiovascular	Human granulocyte or monocyte	5.51e-10	0.0022496	551.479	0.0756748	Volume um3	Percentage	Han 2011; Fig. 5 d
6	red	Cardiovascular	Human granulocyte or monocyte	5.56e-10	0.00154898	556.439	0.0521065	Volume um3	Percentage	Han 2011; Fig. 5 d
6	red	Cardiovascular	Human granulocyte or monocyte	5.61e-10	0.00112814	561.401	0.0379499	Volume um3	Percentage	Han 2011; Fig. 5 d
6	red	Cardiovascular	Human granulocyte or monocyte	5.66e-10	0.00182657	565.815	0.0614447	Volume um3	Percentage	Han 2011; Fig. 5 d
6	red	Cardiovascular	Human granulocyte or monocyte	5.74e-10	0.00196467	573.537	0.06609	Volume um3	Percentage	Han 2011; Fig. 5 d
6	red	Cardiovascular	Human granulocyte or monocyte	5.82e-10	0.00126328	581.806	0.0424957	Volume um3	Percentage	Han 2011; Fig. 5 d
6	red	Cardiovascular	Human granulocyte or monocyte	5.85e-10	0.00182208	585.117	0.0612933	Volume um3	Percentage	Han 2011; Fig. 5 d
6	red	Cardiovascular	Human granulocyte or monocyte	5.91e-10	0.00196055	591.184	0.0659516	Volume um3	Percentage	Han 2011; Fig. 5 d
6	red	Cardiovascular	Human granulocyte or monocyte	5.98e-10	0.00111965	597.798	0.0376644	Volume um3	Percentage	Han 2011; Fig. 5 d
6	red	Cardiovascular	Human granulocyte or monocyte	6.06e-10	0.00181732	605.521	0.0611333	Volume um3	Percentage	Han 2011; Fig. 5 d
6	red	Cardiovascular	Human granulocyte or monocyte	6.11e-10	0.00153625	611.035	0.0516783	Volume um3	Percentage	Han 2011; Fig. 5 d
6	red	Cardiovascular	Human granulocyte or monocyte	6.15e-10	0.000556099	614.892	0.0187068	Volume um3	Percentage	Han 2011; Fig. 5 d
6	red	Cardiovascular	Human granulocyte or monocyte	6.2e-10	0.000694705	620.407	0.0233694	Volume um3	Percentage	Han 2011; Fig. 5 d
7	red	Cardiovascular	Human lymphocyte	1.54971e-10	0.000547672	154.971	0.165115	Lymphocyte volume fL	Count of cells	Kuse et al. 1985; Fig. 1, normal controls
7	red	Cardiovascular	Human lymphocyte	1.61667e-10	0.0031146	161.667	0.939004	Lymphocyte volume fL	Count of cells	Kuse et al. 1985; Fig. 1, normal controls
7	red	Cardiovascular	Human lymphocyte	1.67903e-10	0.00665255	167.903	2.00564	Lymphocyte volume fL	Count of cells	Kuse et al. 1985; Fig. 1, normal controls
7	red	Cardiovascular	Human lymphocyte	1.73922e-10	0.019565	173.922	5.89856	Lymphocyte volume fL	Count of cells	Kuse et al. 1985; Fig. 1, normal controls
7	red	Cardiovascular	Human lymphocyte	1.7947e-10	0.0260141	179.47	7.84286	Lymphocyte volume fL	Count of cells	Kuse et al. 1985; Fig. 1, normal controls
7	red	Cardiovascular	Human lymphocyte	1.85315e-10	0.0786855	185.315	23.7225	Lymphocyte volume fL	Count of cells	Kuse et al. 1985; Fig. 1, normal controls
7	red	Cardiovascular	Human lymphocyte	1.91811e-10	0.102264	191.811	30.8309	Lymphocyte volume fL	Count of cells	Kuse et al. 1985; Fig. 1, normal controls
7	red	Cardiovascular	Human lymphocyte	1.98287e-10	0.112589	198.287	33.9438	Lymphocyte volume fL	Count of cells	Kuse et al. 1985; Fig. 1, normal controls
7	red	Cardiovascular	Human lymphocyte	2.04105e-10	0.146189	204.105	44.0738	Lymphocyte volume fL	Count of cells	Kuse et al. 1985; Fig. 1, normal controls
7	red	Cardiovascular	Human lymphocyte	2.10205e-10	0.215668	210.205	65.0207	Lymphocyte volume fL	Count of cells	Kuse et al. 1985; Fig. 1, normal controls
7	red	Cardiovascular	Human lymphocyte	2.16307e-10	0.126114	216.307	38.0214	Lymphocyte volume fL	Count of cells	Kuse et al. 1985; Fig. 1, normal controls
7	red	Cardiovascular	Human lymphocyte	2.22018e-10	0.0860159	222.018	25.9325	Lymphocyte volume fL	Count of cells	Kuse et al. 1985; Fig. 1, normal controls
7	red	Cardiovascular	Human lymphocyte	2.27513e-10	0.0559391	227.513	16.8648	Lymphocyte volume fL	Count of cells	Kuse et al. 1985; Fig. 1, normal controls
7	red	Cardiovascular	Human lymphocyte	2.33458e-10	0.01778	233.458	5.36041	Lymphocyte volume fL	Count of cells	Kuse et al. 1985; Fig. 1, normal controls
7	red	Cardiovascular	Human lymphocyte	2.39432e-10	0.000308188	239.432	0.0929141	Lymphocyte volume fL	Count of cells	Kuse et al. 1985; Fig. 1, normal controls
7	red	Cardiovascular	Human lymphocyte	2.45436e-10	0.00255384	245.436	0.769944	Lymphocyte volume fL	Count of cells	Kuse et al. 1985; Fig. 1, normal controls
8	red	Cardiovascular	Human lymphocyte	3.42e-11	0.000246319	4.0261	0.157398	Diameter um (estimated from beads)	Arbitrary	Downey et al. 1990; Fig. 2	Digitized using reported bead sizes and range and converted to volume assuming sphere
8	red	Cardiovascular	Human lymphocyte	4e-11	0.00309098	4.24377	1.97514	Diameter um (estimated from beads)	Arbitrary	Downey et al. 1990; Fig. 2	Digitized using reported bead sizes and range and converted to volume assuming sphere
8	red	Cardiovascular	Human lymphocyte	4.33e-11	0.0045139	4.35698	2.88438	Diameter um (estimated from beads)	Arbitrary	Downey et al. 1990; Fig. 2	Digitized using reported bead sizes and range and converted to volume assuming sphere
8	red	Cardiovascular	Human lymphocyte	4.93e-11	0.00782429	4.54838	4.99972	Diameter um (estimated from beads)	Arbitrary	Downey et al. 1990; Fig. 2	Digitized using reported bead sizes and range and converted to volume assuming sphere
8	red	Cardiovascular	Human lymphocyte	5.45e-11	0.0106608	4.70496	6.81223	Diameter um (estimated from beads)	Arbitrary	Downey et al. 1990; Fig. 2	Digitized using reported bead sizes and range and converted to volume assuming sphere
8	red	Cardiovascular	Human lymphocyte	6.24e-11	0.0151477	4.92233	9.67941	Diameter um (estimated from beads)	Arbitrary	Downey et al. 1990; Fig. 2	Digitized using reported bead sizes and range and converted to volume assuming sphere
8	red	Cardiovascular	Human lymphocyte	6.75e-11	0.0177461	5.05277	11.3398	Diameter um (estimated from beads)	Arbitrary	Downey et al. 1990; Fig. 2	Digitized using reported bead sizes and range and converted to volume assuming sphere
8	red	Cardiovascular	Human lymphocyte	7.63e-11	0.0227011	5.26133	14.506	Diameter um (estimated from beads)	Arbitrary	Downey et al. 1990; Fig. 2	Digitized using reported bead sizes and range and converted to volume assuming sphere
8	red	Cardiovascular	Human lymphocyte	8.17e-11	0.0255329	5.383	16.3155	Diameter um (estimated from beads)	Arbitrary	Downey et al. 1990; Fig. 2	Digitized using reported bead sizes and range and converted to volume assuming sphere
8	red	Cardiovascular	Human lymphocyte	9.17e-11	0.0553586	5.59567	35.3741	Diameter um (estimated from beads)	Arbitrary	Downey et al. 1990; Fig. 2	Digitized using reported bead sizes and range and converted to volume assuming sphere
8	red	Cardiovascular	Human lymphocyte	1e-10	0.109579	5.76018	70.0208	Diameter um (estimated from beads)	Arbitrary	Downey et al. 1990; Fig. 2	Digitized using reported bead sizes and range and converted to volume assuming sphere
8	red	Cardiovascular	Human lymphocyte	1.1e-10	0.146907	5.93654	93.8738	Diameter um (estimated from beads)	Arbitrary	Downey et al. 1990; Fig. 2	Digitized using reported bead sizes and range and converted to volume assuming sphere
8	red	Cardiovascular	Human lymphocyte	1.19e-10	0.14646	6.10246	93.5882	Diameter um (estimated from beads)	Arbitrary	Downey et al. 1990; Fig. 2	Digitized using reported bead sizes and range and converted to volume assuming sphere
8	red	Cardiovascular	Human lymphocyte	1.18e-10	0.146694	6.09369	93.7374	Diameter um (estimated from beads)	Arbitrary	Downey et al. 1990; Fig. 2	Digitized using reported bead sizes and range and converted to volume assuming sphere
8	red	Cardiovascular	Human lymphocyte	1.31e-10	0.109182	6.3014	69.7673	Diameter um (estimated from beads)	Arbitrary	Downey et al. 1990; Fig. 2	Digitized using reported bead sizes and range and converted to volume assuming sphere
8	red	Cardiovascular	Human lymphocyte	1.41e-10	0.0742439	6.45626	47.4418	Diameter um (estimated from beads)	Arbitrary	Downey et al. 1990; Fig. 2	Digitized using reported bead sizes and range and converted to volume assuming sphere
8	red	Cardiovascular	Human lymphocyte	1.54e-10	0.0449412	6.64499	28.7175	Diameter um (estimated from beads)	Arbitrary	Downey et al. 1990; Fig. 2	Digitized using reported bead sizes and range and converted to volume assuming sphere
8	red	Cardiovascular	Human lymphocyte	1.65e-10	0.0271314	6.8054	17.3369	Diameter um (estimated from beads)	Arbitrary	Downey et al. 1990; Fig. 2	Digitized using reported bead sizes and range and converted to volume assuming sphere
8	red	Cardiovascular	Human lymphocyte	1.8e-10	0.0161301	6.99946	10.3071	Diameter um (estimated from beads)	Arbitrary	Downey et al. 1990; Fig. 2	Digitized using reported bead sizes and range and converted to volume assuming sphere
8	red	Cardiovascular	Human lymphocyte	1.92e-10	0.00981649	7.15774	6.27274	Diameter um (estimated from beads)	Arbitrary	Downey et al. 1990; Fig. 2	Digitized using reported bead sizes and range and converted to volume assuming sphere
8	red	Cardiovascular	Human lymphocyte	2.06e-10	0.00491175	7.32448	3.13861	Diameter um (estimated from beads)	Arbitrary	Downey et al. 1990; Fig. 2	Digitized using reported bead sizes and range and converted to volume assuming sphere
8	red	Cardiovascular	Human lymphocyte	2.18e-10	0.0011766	7.46483	0.751846	Diameter um (estimated from beads)	Arbitrary	Downey et al. 1990; Fig. 2	Digitized using reported bead sizes and range and converted to volume assuming sphere
9	red	Cardiovascular	Human monocyte	1.14e-10	1.67e-05	6.01691	0.01	Diameter um (estimated from beads)	Arbitrary	Downey et al. 1990; Fig. 2	Digitized using reported bead sizes and range and converted to volume assuming sphere
9	red	Cardiovascular	Human monocyte	1.25e-10	0.0113124	6.21142	6.78925	Diameter um (estimated from beads)	Arbitrary	Downey et al. 1990; Fig. 2	Digitized using reported bead sizes and range and converted to volume assuming sphere
9	red	Cardiovascular	Human monocyte	1.38e-10	0.019561	6.40592	11.7397	Diameter um (estimated from beads)	Arbitrary	Downey et al. 1990; Fig. 2	Digitized using reported bead sizes and range and converted to volume assuming sphere
9	red	Cardiovascular	Human monocyte	1.52e-10	0.0299307	6.61734	17.9632	Diameter um (estimated from beads)	Arbitrary	Downey et al. 1990; Fig. 2	Digitized using reported bead sizes and range and converted to volume assuming sphere
9	red	Cardiovascular	Human monocyte	1.64e-10	0.0374722	6.79493	22.4894	Diameter um (estimated from beads)	Arbitrary	Downey et al. 1990; Fig. 2	Digitized using reported bead sizes and range and converted to volume assuming sphere
9	red	Cardiovascular	Human monocyte	1.81e-10	0.0419501	7.02326	25.1768	Diameter um (estimated from beads)	Arbitrary	Downey et al. 1990; Fig. 2	Digitized using reported bead sizes and range and converted to volume assuming sphere
9	red	Cardiovascular	Human monocyte	1.96e-10	0.0374722	7.20085	22.4894	Diameter um (estimated from beads)	Arbitrary	Downey et al. 1990; Fig. 2	Digitized using reported bead sizes and range and converted to volume assuming sphere
9	red	Cardiovascular	Human monocyte	2.14e-10	0.0344085	7.42072	20.6506	Diameter um (estimated from beads)	Arbitrary	Downey et al. 1990; Fig. 2	Digitized using reported bead sizes and range and converted to volume assuming sphere
9	red	Cardiovascular	Human monocyte	2.3e-10	0.0509057	7.60677	30.5516	Diameter um (estimated from beads)	Arbitrary	Downey et al. 1990; Fig. 2	Digitized using reported bead sizes and range and converted to volume assuming sphere
9	red	Cardiovascular	Human monocyte	2.49e-10	0.0839001	7.80127	50.3536	Diameter um (estimated from beads)	Arbitrary	Downey et al. 1990; Fig. 2	Digitized using reported bead sizes and range and converted to volume assuming sphere
9	red	Cardiovascular	Human monocyte	2.7e-10	0.126557	8.02114	75.9547	Diameter um (estimated from beads)	Arbitrary	Downey et al. 1990; Fig. 2	Digitized using reported bead sizes and range and converted to volume assuming sphere
9	red	Cardiovascular	Human monocyte	2.92e-10	0.157431	8.23256	94.4837	Diameter um (estimated from beads)	Arbitrary	Downey et al. 1990; Fig. 2	Digitized using reported bead sizes and range and converted to volume assuming sphere
9	red	Cardiovascular	Human monocyte	3.11e-10	0.138812	8.41015	83.3098	Diameter um (estimated from beads)	Arbitrary	Downey et al. 1990; Fig. 2	Digitized using reported bead sizes and range and converted to volume assuming sphere
9	red	Cardiovascular	Human monocyte	3.36e-10	0.0895563	8.62157	53.7482	Diameter um (estimated from beads)	Arbitrary	Downey et al. 1990; Fig. 2	Digitized using reported bead sizes and range and converted to volume assuming sphere
9	red	Cardiovascular	Human monocyte	3.59e-10	0.0577402	8.81607	34.6535	Diameter um (estimated from beads)	Arbitrary	Downey et al. 1990; Fig. 2	Digitized using reported bead sizes and range and converted to volume assuming sphere
9	red	Cardiovascular	Human monocyte	3.84e-10	0.0351155	9.01903	21.075	Diameter um (estimated from beads)	Arbitrary	Downey et al. 1990; Fig. 2	Digitized using reported bead sizes and range and converted to volume assuming sphere
9	red	Cardiovascular	Human monocyte	4.07e-10	0.0230961	9.19662	13.8614	Diameter um (estimated from beads)	Arbitrary	Downey et al. 1990; Fig. 2	Digitized using reported bead sizes and range and converted to volume assuming sphere
9	red	Cardiovascular	Human monocyte	4.36e-10	0.0139048	9.40803	8.34512	Diameter um (estimated from beads)	Arbitrary	Downey et al. 1990; Fig. 2	Digitized using reported bead sizes and range and converted to volume assuming sphere
9	red	Cardiovascular	Human monocyte	4.64e-10	0.00777726	9.60254	4.66761	Diameter um (estimated from beads)	Arbitrary	Downey et al. 1990; Fig. 2	Digitized using reported bead sizes and range and converted to volume assuming sphere
9	red	Cardiovascular	Human monocyte	4.92e-10	0.00306377	9.79704	1.83876	Diameter um (estimated from beads)	Arbitrary	Downey et al. 1990; Fig. 2	Digitized using reported bead sizes and range and converted to volume assuming sphere
9	red	Cardiovascular	Human monocyte	5.25e-10	1.67e-05	10.0085	0.01	Diameter um (estimated from beads)	Arbitrary	Downey et al. 1990; Fig. 2	Digitized using reported bead sizes and range and converted to volume assuming sphere
10	red	Cardiovascular	Human neutrophil	1.8e-10	0.000526039	7	0.408163	Diameter um (estimated from beads)	Arbitrary	Downey et al. 1990; Fig. 2	Digitized using reported bead sizes and range and converted to volume assuming sphere
10	red	Cardiovascular	Human neutrophil	1.92e-10	0.00604945	7.16364	4.69388	Diameter um (estimated from beads)	Arbitrary	Downey et al. 1990; Fig. 2	Digitized using reported bead sizes and range and converted to volume assuming sphere
10	red	Cardiovascular	Human neutrophil	2.04e-10	0.0115729	7.30909	8.97959	Diameter um (estimated from beads)	Arbitrary	Downey et al. 1990; Fig. 2	Digitized using reported bead sizes and range and converted to volume assuming sphere
10	red	Cardiovascular	Human neutrophil	2.2e-10	0.0244608	7.49091	18.9796	Diameter um (estimated from beads)	Arbitrary	Downey et al. 1990; Fig. 2	Digitized using reported bead sizes and range and converted to volume assuming sphere
10	red	Cardiovascular	Human neutrophil	2.3e-10	0.0318254	7.6	24.6939	Diameter um (estimated from beads)	Arbitrary	Downey et al. 1990; Fig. 2	Digitized using reported bead sizes and range and converted to volume assuming sphere
10	red	Cardiovascular	Human neutrophil	2.46e-10	0.0486586	7.77273	37.7551	Diameter um (estimated from beads)	Arbitrary	Downey et al. 1990; Fig. 2	Digitized using reported bead sizes and range and converted to volume assuming sphere
10	red	Cardiovascular	Human neutrophil	2.61e-10	0.067333	7.92727	52.2449	Diameter um (estimated from beads)	Arbitrary	Downey et al. 1990; Fig. 2	Digitized using reported bead sizes and range and converted to volume assuming sphere
10	red	Cardiovascular	Human neutrophil	2.77e-10	0.0925829	8.09091	71.8367	Diameter um (estimated from beads)	Arbitrary	Downey et al. 1990; Fig. 2	Digitized using reported bead sizes and range and converted to volume assuming sphere
10	red	Cardiovascular	Human neutrophil	2.91e-10	0.114677	8.21818	88.9796	Diameter um (estimated from beads)	Arbitrary	Downey et al. 1990; Fig. 2	Digitized using reported bead sizes and range and converted to volume assuming sphere
10	red	Cardiovascular	Human neutrophil	3.05e-10	0.124145	8.35455	96.3265	Diameter um (estimated from beads)	Arbitrary	Downey et al. 1990; Fig. 2	Digitized using reported bead sizes and range and converted to volume assuming sphere
10	red	Cardiovascular	Human neutrophil	3.24e-10	0.117044	8.51818	90.8163	Diameter um (estimated from beads)	Arbitrary	Downey et al. 1990; Fig. 2	Digitized using reported bead sizes and range and converted to volume assuming sphere
10	red	Cardiovascular	Human neutrophil	3.4e-10	0.0960022	8.66364	74.4898	Diameter um (estimated from beads)	Arbitrary	Downey et al. 1990; Fig. 2	Digitized using reported bead sizes and range and converted to volume assuming sphere
10	red	Cardiovascular	Human neutrophil	3.57e-10	0.0786429	8.8	61.0204	Diameter um (estimated from beads)	Arbitrary	Downey et al. 1990; Fig. 2	Digitized using reported bead sizes and range and converted to volume assuming sphere
10	red	Cardiovascular	Human neutrophil	3.78e-10	0.0607575	8.97273	47.1429	Diameter um (estimated from beads)	Arbitrary	Downey et al. 1990; Fig. 2	Digitized using reported bead sizes and range and converted to volume assuming sphere
10	red	Cardiovascular	Human neutrophil	3.96e-10	0.0452394	9.10909	35.102	Diameter um (estimated from beads)	Arbitrary	Downey et al. 1990; Fig. 2	Digitized using reported bead sizes and range and converted to volume assuming sphere
10	red	Cardiovascular	Human neutrophil	4.2e-10	0.0297212	9.29091	23.0612	Diameter um (estimated from beads)	Arbitrary	Downey et al. 1990; Fig. 2	Digitized using reported bead sizes and range and converted to volume assuming sphere
10	red	Cardiovascular	Human neutrophil	4.36e-10	0.0223567	9.40909	17.3469	Diameter um (estimated from beads)	Arbitrary	Downey et al. 1990; Fig. 2	Digitized using reported bead sizes and range and converted to volume assuming sphere
10	red	Cardiovascular	Human neutrophil	4.58e-10	0.0152551	9.56364	11.8367	Diameter um (estimated from beads)	Arbitrary	Downey et al. 1990; Fig. 2	Digitized using reported bead sizes and range and converted to volume assuming sphere
10	red	Cardiovascular	Human neutrophil	4.79e-10	0.00789059	9.70909	6.12245	Diameter um (estimated from beads)	Arbitrary	Downey et al. 1990; Fig. 2	Digitized using reported bead sizes and range and converted to volume assuming sphere
10	red	Cardiovascular	Human neutrophil	5.04e-10	0.00420831	9.87273	3.26531	Diameter um (estimated from beads)	Arbitrary	Downey et al. 1990; Fig. 2	Digitized using reported bead sizes and range and converted to volume assuming sphere
10	red	Cardiovascular	Human neutrophil	5.26e-10	0.00105208	10.0182	0.816327	Diameter um (estimated from beads)	Arbitrary	Downey et al. 1990; Fig. 2	Digitized using reported bead sizes and range and converted to volume assuming sphere
11	red	Cardiovascular	Human lymphocyte	1.37867e-11	0.0706344	4.25	4.8055	Lymphocyte diameter um	Frequency percent	Schmid-Schonbein 1980; Fig. 7, lymphocyte	Multiply diameter by 0.7 to go from "fried-egg" area (from blood smear) to spherical area; assumes cell shape is spherical
11	red	Cardiovascular	Human lymphocyte	1.92475e-11	0.0798154	4.75	5.43011	Lymphocyte diameter um	Frequency percent	Schmid-Schonbein 1980; Fig. 7, lymphocyte	Multiply diameter by 0.7 to go from "fried-egg" area (from blood smear) to spherical area; assumes cell shape is spherical
11	red	Cardiovascular	Human lymphocyte	2.59879e-11	0.149106	5.25	10.1442	Lymphocyte diameter um	Frequency percent	Schmid-Schonbein 1980; Fig. 7, lymphocyte	Multiply diameter by 0.7 to go from "fried-egg" area (from blood smear) to spherical area; assumes cell shape is spherical
11	red	Cardiovascular	Human lymphocyte	3.41426e-11	0.20989	5.75	14.2795	Lymphocyte diameter um	Frequency percent	Schmid-Schonbein 1980; Fig. 7, lymphocyte	Multiply diameter by 0.7 to go from "fried-egg" area (from blood smear) to spherical area; assumes cell shape is spherical
11	red	Cardiovascular	Human lymphocyte	4.38463e-11	0.261159	6.25	17.7675	Lymphocyte diameter um	Frequency percent	Schmid-Schonbein 1980; Fig. 7, lymphocyte	Multiply diameter by 0.7 to go from "fried-egg" area (from blood smear) to spherical area; assumes cell shape is spherical
11	red	Cardiovascular	Human lymphocyte	5.52337e-11	0.127115	6.75	8.64807	Lymphocyte diameter um	Frequency percent	Schmid-Schonbein 1980; Fig. 7, lymphocyte	Multiply diameter by 0.7 to go from "fried-egg" area (from blood smear) to spherical area; assumes cell shape is spherical
11	red	Cardiovascular	Human lymphocyte	6.84395e-11	0.10228	7.25	6.95845	Lymphocyte diameter um	Frequency percent	Schmid-Schonbein 1980; Fig. 7, lymphocyte	Multiply diameter by 0.7 to go from "fried-egg" area (from blood smear) to spherical area; assumes cell shape is spherical
12	red	Cardiovascular	Human neutrophil	2.42569e-11	0.134667	5.13075	6.56819	Neutrophil diameter um	Frequency percent	Schmid-Schonbein 1980; Fig. 7, neutrophil	Multiply diameter by 0.7 to go from "fried-egg" area (from blood smear) to spherical area; assumes cell shape is spherical
12	red	Cardiovascular	Human neutrophil	3.71762e-11	0.131781	5.91549	6.42743	Neutrophil diameter um	Frequency percent	Schmid-Schonbein 1980; Fig. 7, neutrophil	Multiply diameter by 0.7 to go from "fried-egg" area (from blood smear) to spherical area; assumes cell shape is spherical
12	red	Cardiovascular	Human neutrophil	5.14702e-11	0.275398	6.59307	13.4321	Neutrophil diameter um	Frequency percent	Schmid-Schonbein 1980; Fig. 7, neutrophil	Multiply diameter by 0.7 to go from "fried-egg" area (from blood smear) to spherical area; assumes cell shape is spherical
12	red	Cardiovascular	Human neutrophil	7.12116e-11	0.307229	7.34659	14.9846	Neutrophil diameter um	Frequency percent	Schmid-Schonbein 1980; Fig. 7, neutrophil	Multiply diameter by 0.7 to go from "fried-egg" area (from blood smear) to spherical area; assumes cell shape is spherical
12	red	Cardiovascular	Human neutrophil	9.36944e-11	0.150924	8.0502	7.36109	Neutrophil diameter um	Frequency percent	Schmid-Schonbein 1980; Fig. 7, neutrophil	Multiply diameter by 0.7 to go from "fried-egg" area (from blood smear) to spherical area; assumes cell shape is spherical
13	red	Cardiovascular	Human monocyte	1.52414e-11	0.0458574	4.39451	2.28371	Monocyte diameter um	Frequency percent	Schmid-Schonbein 1980; Fig. 7, monocyte	Multiply diameter by 0.7 to go from "fried-egg" area (from blood smear) to spherical area; assumes cell shape is spherical
13	red	Cardiovascular	Human monocyte	2.49513e-11	0.0557907	5.17925	2.77839	Monocyte diameter um	Frequency percent	Schmid-Schonbein 1980; Fig. 7, monocyte	Multiply diameter by 0.7 to go from "fried-egg" area (from blood smear) to spherical area; assumes cell shape is spherical
13	red	Cardiovascular	Human monocyte	3.53578e-11	0.151801	5.81743	7.55971	Monocyte diameter um	Frequency percent	Schmid-Schonbein 1980; Fig. 7, monocyte	Multiply diameter by 0.7 to go from "fried-egg" area (from blood smear) to spherical area; assumes cell shape is spherical
13	red	Cardiovascular	Human monocyte	4.79955e-11	0.042923	6.44124	2.13758	Monocyte diameter um	Frequency percent	Schmid-Schonbein 1980; Fig. 7, monocyte	Multiply diameter by 0.7 to go from "fried-egg" area (from blood smear) to spherical area; assumes cell shape is spherical
13	red	Cardiovascular	Human monocyte	6.44347e-11	0.30855	7.10574	15.3658	Monocyte diameter um	Frequency percent	Schmid-Schonbein 1980; Fig. 7, monocyte	Multiply diameter by 0.7 to go from "fried-egg" area (from blood smear) to spherical area; assumes cell shape is spherical
13	red	Cardiovascular	Human monocyte	8.79814e-11	0.290664	7.88314	14.4751	Monocyte diameter um	Frequency percent	Schmid-Schonbein 1980; Fig. 7, monocyte	Multiply diameter by 0.7 to go from "fried-egg" area (from blood smear) to spherical area; assumes cell shape is spherical
13	red	Cardiovascular	Human monocyte	1.14838e-10	0.0604115	8.61519	3.00851	Monocyte diameter um	Frequency percent	Schmid-Schonbein 1980; Fig. 7, monocyte	Multiply diameter by 0.7 to go from "fried-egg" area (from blood smear) to spherical area; assumes cell shape is spherical
13	red	Cardiovascular	Human monocyte	1.46524e-10	0.0370718	9.34414	1.84618	Monocyte diameter um	Frequency percent	Schmid-Schonbein 1980; Fig. 7, monocyte	Multiply diameter by 0.7 to go from "fried-egg" area (from blood smear) to spherical area; assumes cell shape is spherical
13	red	Cardiovascular	Human monocyte	1.81859e-10	0.00693067	10.0419	0.345149	Monocyte diameter um	Frequency percent	Schmid-Schonbein 1980; Fig. 7, monocyte	Multiply diameter by 0.7 to go from "fried-egg" area (from blood smear) to spherical area; assumes cell shape is spherical
14	red	Cardiovascular	Human eosinophil	3.50169e-11	0.166412	5.79867	9.13447	Eosinophil diameter um	Frequency percent	Schmid-Schonbein 1980; Fig. 7, eosinophil	Multiply diameter by 0.7 to go from "fried-egg" area (from blood smear) to spherical area; assumes cell shape is spherical
14	red	Cardiovascular	Human eosinophil	4.77436e-11	0.257749	6.42995	14.148	Eosinophil diameter um	Frequency percent	Schmid-Schonbein 1980; Fig. 7, eosinophil	Multiply diameter by 0.7 to go from "fried-egg" area (from blood smear) to spherical area; assumes cell shape is spherical
14	red	Cardiovascular	Human eosinophil	6.55581e-11	0.346066	7.14679	18.9958	Eosinophil diameter um	Frequency percent	Schmid-Schonbein 1980; Fig. 7, eosinophil	Multiply diameter by 0.7 to go from "fried-egg" area (from blood smear) to spherical area; assumes cell shape is spherical
14	red	Cardiovascular	Human eosinophil	8.87993e-11	0.229774	7.9075	12.6125	Eosinophil diameter um	Frequency percent	Schmid-Schonbein 1980; Fig. 7, eosinophil	Multiply diameter by 0.7 to go from "fried-egg" area (from blood smear) to spherical area; assumes cell shape is spherical
15	red	Cardiovascular	Human megakaryocyte	9.95e-10	0.00449	12.3881	0.457143	Cell diameter um	Percentage	Tomer et al. 1988; Fig. 2	Assuming spherical shape
15	red	Cardiovascular	Human megakaryocyte	1.73e-09	0.0139	14.8881	1.41299	Cell diameter um	Percentage	Tomer et al. 1988; Fig. 2	Assuming spherical shape
15	red	Cardiovascular	Human megakaryocyte	2.75e-09	0.0212	17.3881	2.16104	Cell diameter um	Percentage	Tomer et al. 1988; Fig. 2	Assuming spherical shape
15	red	Cardiovascular	Human megakaryocyte	4.12e-09	0.0188	19.8881	1.91169	Cell diameter um	Percentage	Tomer et al. 1988; Fig. 2	Assuming spherical shape
15	red	Cardiovascular	Human megakaryocyte	5.88e-09	0.026	22.3881	2.64589	Cell diameter um	Percentage	Tomer et al. 1988; Fig. 2	Assuming spherical shape
15	red	Cardiovascular	Human megakaryocyte	8.07e-09	0.0591	24.8881	6.02597	Cell diameter um	Percentage	Tomer et al. 1988; Fig. 2	Assuming spherical shape
15	red	Cardiovascular	Human megakaryocyte	1.08e-08	0.0754	27.3881	7.68831	Cell diameter um	Percentage	Tomer et al. 1988; Fig. 2	Assuming spherical shape
15	red	Cardiovascular	Human megakaryocyte	1.4e-08	0.132	29.8881	13.4511	Cell diameter um	Percentage	Tomer et al. 1988; Fig. 2	Assuming spherical shape
15	red	Cardiovascular	Human megakaryocyte	1.78e-08	0.149	32.3881	15.1688	Cell diameter um	Percentage	Tomer et al. 1988; Fig. 2	Assuming spherical shape
15	red	Cardiovascular	Human megakaryocyte	2.22e-08	0.13	34.8881	13.2017	Cell diameter um	Percentage	Tomer et al. 1988; Fig. 2	Assuming spherical shape
15	red	Cardiovascular	Human megakaryocyte	2.74e-08	0.12	37.3881	12.2597	Cell diameter um	Percentage	Tomer et al. 1988; Fig. 2	Assuming spherical shape
15	red	Cardiovascular	Human megakaryocyte	3.32e-08	0.0688	39.8881	7.00952	Cell diameter um	Percentage	Tomer et al. 1988; Fig. 2	Assuming spherical shape
15	red	Cardiovascular	Human megakaryocyte	3.99e-08	0.0496	42.3881	5.05628	Cell diameter um	Percentage	Tomer et al. 1988; Fig. 2	Assuming spherical shape
15	red	Cardiovascular	Human megakaryocyte	4.74e-08	0.0401	44.8881	4.08658	Cell diameter um	Percentage	Tomer et al. 1988; Fig. 2	Assuming spherical shape
15	red	Cardiovascular	Human megakaryocyte	5.57e-08	0.0352	47.3881	3.58788	Cell diameter um	Percentage	Tomer et al. 1988; Fig. 2	Assuming spherical shape
15	red	Cardiovascular	Human megakaryocyte	6.5e-08	0.0235	49.8881	2.39654	Cell diameter um	Percentage	Tomer et al. 1988; Fig. 2	Assuming spherical shape
15	red	Cardiovascular	Human megakaryocyte	7.53e-08	0.0148	52.3881	1.50996	Cell diameter um	Percentage	Tomer et al. 1988; Fig. 2	Assuming spherical shape
15	red	Cardiovascular	Human megakaryocyte	8.66e-08	0.0106	54.8881	1.08052	Cell diameter um	Percentage	Tomer et al. 1988; Fig. 2	Assuming spherical shape
15	red	Cardiovascular	Human megakaryocyte	9.9e-08	0.00517	57.3881	0.526407	Cell diameter um	Percentage	Tomer et al. 1988; Fig. 2	Assuming spherical shape
15	red	Cardiovascular	Human megakaryocyte	1.12e-07	0.00258	59.8881	0.263203	Cell diameter um	Percentage	Tomer et al. 1988; Fig. 2	Assuming spherical shape
16	org	Skeletal muscle	Human myocin heavy chain (MHC II); young male subject, 129 measured quadriceps femoris fibers	3.38e-05	0.0043	169.219	0.431866	um2; fiber cross-section area	Frequency %	Callahan et al. 2014; Fig. 2 C	Mean quadriceps rectus femoris fiber size is 2.85e-4 g. Mean cross-section area ~1430 um2. Multiply all values by 2e-7 to get to grams
16	org	Skeletal muscle	Human myocin heavy chain (MHC II); young male subject, 129 measured quadriceps femoris fibers	6.45e-05	0.000746	322.42	0.0750343	um2; fiber cross-section area	Frequency %	Callahan et al. 2014; Fig. 2 C	Mean quadriceps rectus femoris fiber size is 2.85e-4 g. Mean cross-section area ~1430 um2. Multiply all values by 2e-7 to get to grams
16	org	Skeletal muscle	Human myocin heavy chain (MHC II); young male subject, 129 measured quadriceps femoris fibers	9.67e-05	0.00861	483.531	0.86524	um2; fiber cross-section area	Frequency %	Callahan et al. 2014; Fig. 2 C	Mean quadriceps rectus femoris fiber size is 2.85e-4 g. Mean cross-section area ~1430 um2. Multiply all values by 2e-7 to get to grams
16	org	Skeletal muscle	Human myocin heavy chain (MHC II); young male subject, 129 measured quadriceps femoris fibers	0.000128	0.05	640.169	5.02458	um2; fiber cross-section area	Frequency %	Callahan et al. 2014; Fig. 2 C	Mean quadriceps rectus femoris fiber size is 2.85e-4 g. Mean cross-section area ~1430 um2. Multiply all values by 2e-7 to get to grams
16	org	Skeletal muscle	Human myocin heavy chain (MHC II); young male subject, 129 measured quadriceps femoris fibers	0.000158	0.134	792.212	13.485	um2; fiber cross-section area	Frequency %	Callahan et al. 2014; Fig. 2 C	Mean quadriceps rectus femoris fiber size is 2.85e-4 g. Mean cross-section area ~1430 um2. Multiply all values by 2e-7 to get to grams
16	org	Skeletal muscle	Human myocin heavy chain (MHC II); young male subject, 129 measured quadriceps femoris fibers	0.00019	0.173	948.888	17.3576	um2; fiber cross-section area	Frequency %	Callahan et al. 2014; Fig. 2 C	Mean quadriceps rectus femoris fiber size is 2.85e-4 g. Mean cross-section area ~1430 um2. Multiply all values by 2e-7 to get to grams
16	org	Skeletal muscle	Human myocin heavy chain (MHC II); young male subject, 129 measured quadriceps femoris fibers	0.000221	0.151	1106.36	15.2086	um2; fiber cross-section area	Frequency %	Callahan et al. 2014; Fig. 2 C	Mean quadriceps rectus femoris fiber size is 2.85e-4 g. Mean cross-section area ~1430 um2. Multiply all values by 2e-7 to get to grams
16	org	Skeletal muscle	Human myocin heavy chain (MHC II); young male subject, 129 measured quadriceps femoris fibers	0.000254	0.0711	1268.63	7.14581	um2; fiber cross-section area	Frequency %	Callahan et al. 2014; Fig. 2 C	Mean quadriceps rectus femoris fiber size is 2.85e-4 g. Mean cross-section area ~1430 um2. Multiply all values by 2e-7 to get to grams
16	org	Skeletal muscle	Human myocin heavy chain (MHC II); young male subject, 129 measured quadriceps femoris fibers	0.000285	0.0886	1425.58	8.90371	um2; fiber cross-section area	Frequency %	Callahan et al. 2014; Fig. 2 C	Mean quadriceps rectus femoris fiber size is 2.85e-4 g. Mean cross-section area ~1430 um2. Multiply all values by 2e-7 to get to grams
16	org	Skeletal muscle	Human myocin heavy chain (MHC II); young male subject, 129 measured quadriceps femoris fibers	0.000316	0.0504	1579.24	5.07018	um2; fiber cross-section area	Frequency %	Callahan et al. 2014; Fig. 2 C	Mean quadriceps rectus femoris fiber size is 2.85e-4 g. Mean cross-section area ~1430 um2. Multiply all values by 2e-7 to get to grams
16	org	Skeletal muscle	Human myocin heavy chain (MHC II); young male subject, 129 measured quadriceps femoris fibers	0.000346	0.0458	1732.46	4.60582	um2; fiber cross-section area	Frequency %	Callahan et al. 2014; Fig. 2 C	Mean quadriceps rectus femoris fiber size is 2.85e-4 g. Mean cross-section area ~1430 um2. Multiply all values by 2e-7 to get to grams
16	org	Skeletal muscle	Human myocin heavy chain (MHC II); young male subject, 129 measured quadriceps femoris fibers	0.000379	0.0633	1893.44	6.36377	um2; fiber cross-section area	Frequency %	Callahan et al. 2014; Fig. 2 C	Mean quadriceps rectus femoris fiber size is 2.85e-4 g. Mean cross-section area ~1430 um2. Multiply all values by 2e-7 to get to grams
16	org	Skeletal muscle	Human myocin heavy chain (MHC II); young male subject, 129 measured quadriceps femoris fibers	0.000408	0.059	2038.59	5.93517	um2; fiber cross-section area	Frequency %	Callahan et al. 2014; Fig. 2 C	Mean quadriceps rectus femoris fiber size is 2.85e-4 g. Mean cross-section area ~1430 um2. Multiply all values by 2e-7 to get to grams
16	org	Skeletal muscle	Human myocin heavy chain (MHC II); young male subject, 129 measured quadriceps femoris fibers	0.000441	0.0163	2204.4	1.63581	um2; fiber cross-section area	Frequency %	Callahan et al. 2014; Fig. 2 C	Mean quadriceps rectus femoris fiber size is 2.85e-4 g. Mean cross-section area ~1430 um2. Multiply all values by 2e-7 to get to grams
16	org	Skeletal muscle	Human myocin heavy chain (MHC II); young male subject, 129 measured quadriceps femoris fibers	0.000472	0.0127	2361.63	1.27902	um2; fiber cross-section area	Frequency %	Callahan et al. 2014; Fig. 2 C	Mean quadriceps rectus femoris fiber size is 2.85e-4 g. Mean cross-section area ~1430 um2. Multiply all values by 2e-7 to get to grams
16	org	Skeletal muscle	Human myocin heavy chain (MHC II); young male subject, 129 measured quadriceps femoris fibers	0.000503	0.017	2514.73	1.71072	um2; fiber cross-section area	Frequency %	Callahan et al. 2014; Fig. 2 C	Mean quadriceps rectus femoris fiber size is 2.85e-4 g. Mean cross-section area ~1430 um2. Multiply all values by 2e-7 to get to grams
16	org	Skeletal muscle	Human myocin heavy chain (MHC II); young male subject, 129 measured quadriceps femoris fibers	0.000534	0.0213	2667.83	2.14241	um2; fiber cross-section area	Frequency %	Callahan et al. 2014; Fig. 2 C	Mean quadriceps rectus femoris fiber size is 2.85e-4 g. Mean cross-section area ~1430 um2. Multiply all values by 2e-7 to get to grams
16	org	Skeletal muscle	Human myocin heavy chain (MHC II); young male subject, 129 measured quadriceps femoris fibers	0.000566	0.00885	2829.21	0.889609	um2; fiber cross-section area	Frequency %	Callahan et al. 2014; Fig. 2 C	Mean quadriceps rectus femoris fiber size is 2.85e-4 g. Mean cross-section area ~1430 um2. Multiply all values by 2e-7 to get to grams
16	org	Skeletal muscle	Human myocin heavy chain (MHC II); young male subject, 129 measured quadriceps femoris fibers	0.000597	0.00459	2986.45	0.461135	um2; fiber cross-section area	Frequency %	Callahan et al. 2014; Fig. 2 C	Mean quadriceps rectus femoris fiber size is 2.85e-4 g. Mean cross-section area ~1430 um2. Multiply all values by 2e-7 to get to grams
16	org	Skeletal muscle	Human myocin heavy chain (MHC II); young male subject, 129 measured quadriceps femoris fibers	0.000629	0.00496	3143.63	0.49861	um2; fiber cross-section area	Frequency %	Callahan et al. 2014; Fig. 2 C	Mean quadriceps rectus femoris fiber size is 2.85e-4 g. Mean cross-section area ~1430 um2. Multiply all values by 2e-7 to get to grams
16	org	Skeletal muscle	Human myocin heavy chain (MHC II); young male subject, 129 measured quadriceps femoris fibers	0.000661	0.00462	3304.85	0.464442	um2; fiber cross-section area	Frequency %	Callahan et al. 2014; Fig. 2 C	Mean quadriceps rectus femoris fiber size is 2.85e-4 g. Mean cross-section area ~1430 um2. Multiply all values by 2e-7 to get to grams
16	org	Skeletal muscle	Human myocin heavy chain (MHC II); young male subject, 129 measured quadriceps femoris fibers	0.00069	0.00464	3449.94	0.46595	um2; fiber cross-section area	Frequency %	Callahan et al. 2014; Fig. 2 C	Mean quadriceps rectus femoris fiber size is 2.85e-4 g. Mean cross-section area ~1430 um2. Multiply all values by 2e-7 to get to grams
16	org	Skeletal muscle	Human myocin heavy chain (MHC II); young male subject, 129 measured quadriceps femoris fibers	0.000721	0.00501	3607.12	0.503425	um2; fiber cross-section area	Frequency %	Callahan et al. 2014; Fig. 2 C	Mean quadriceps rectus femoris fiber size is 2.85e-4 g. Mean cross-section area ~1430 um2. Multiply all values by 2e-7 to get to grams
17	org	Skeletal muscle	Human myocin heavy chain (MHC II); older male subject, 78 measured quadriceps femoris fibers	4.83e-05	0.00712	241.728	0.719358	um2; fiber cross-section area	Frequency %	Callahan et al. 2014; Fig. 2 C	Mean quadriceps rectus femoris fiber size is 2.85e-4 g. Mean cross-section area ~1430 um2. Multiply all values by 2e-7 to get to grams
17	org	Skeletal muscle	Human myocin heavy chain (MHC II); older male subject, 78 measured quadriceps femoris fibers	7.89e-05	0.022	394.684	2.22633	um2; fiber cross-section area	Frequency %	Callahan et al. 2014; Fig. 2 C	Mean quadriceps rectus femoris fiber size is 2.85e-4 g. Mean cross-section area ~1430 um2. Multiply all values by 2e-7 to get to grams
17	org	Skeletal muscle	Human myocin heavy chain (MHC II); older male subject, 78 measured quadriceps femoris fibers	0.00011	0.0515	551.478	5.20287	um2; fiber cross-section area	Frequency %	Callahan et al. 2014; Fig. 2 C	Mean quadriceps rectus femoris fiber size is 2.85e-4 g. Mean cross-section area ~1430 um2. Multiply all values by 2e-7 to get to grams
17	org	Skeletal muscle	Human myocin heavy chain (MHC II); older male subject, 78 measured quadriceps femoris fibers	0.00014	0.081	700.211	8.17933	um2; fiber cross-section area	Frequency %	Callahan et al. 2014; Fig. 2 C	Mean quadriceps rectus femoris fiber size is 2.85e-4 g. Mean cross-section area ~1430 um2. Multiply all values by 2e-7 to get to grams
17	org	Skeletal muscle	Human myocin heavy chain (MHC II); older male subject, 78 measured quadriceps femoris fibers	0.000171	0.14	856.613	14.1308	um2; fiber cross-section area	Frequency %	Callahan et al. 2014; Fig. 2 C	Mean quadriceps rectus femoris fiber size is 2.85e-4 g. Mean cross-section area ~1430 um2. Multiply all values by 2e-7 to get to grams
17	org	Skeletal muscle	Human myocin heavy chain (MHC II); older male subject, 78 measured quadriceps femoris fibers	0.000204	0.191	1021.18	19.2938	um2; fiber cross-section area	Frequency %	Callahan et al. 2014; Fig. 2 C	Mean quadriceps rectus femoris fiber size is 2.85e-4 g. Mean cross-section area ~1430 um2. Multiply all values by 2e-7 to get to grams
17	org	Skeletal muscle	Human myocin heavy chain (MHC II); older male subject, 78 measured quadriceps femoris fibers	0.000237	0.125	1183.27	12.6288	um2; fiber cross-section area	Frequency %	Callahan et al. 2014; Fig. 2 C	Mean quadriceps rectus femoris fiber size is 2.85e-4 g. Mean cross-section area ~1430 um2. Multiply all values by 2e-7 to get to grams
17	org	Skeletal muscle	Human myocin heavy chain (MHC II); older male subject, 78 measured quadriceps femoris fibers	0.000266	0.0732	1329.05	7.39733	um2; fiber cross-section area	Frequency %	Callahan et al. 2014; Fig. 2 C	Mean quadriceps rectus femoris fiber size is 2.85e-4 g. Mean cross-section area ~1430 um2. Multiply all values by 2e-7 to get to grams
17	org	Skeletal muscle	Human myocin heavy chain (MHC II); older male subject, 78 measured quadriceps femoris fibers	0.000298	0.118	1489.68	11.8793	um2; fiber cross-section area	Frequency %	Callahan et al. 2014; Fig. 2 C	Mean quadriceps rectus femoris fiber size is 2.85e-4 g. Mean cross-section area ~1430 um2. Multiply all values by 2e-7 to get to grams
17	org	Skeletal muscle	Human myocin heavy chain (MHC II); older male subject, 78 measured quadriceps femoris fibers	0.00033	0.0374	1647.93	3.78057	um2; fiber cross-section area	Frequency %	Callahan et al. 2014; Fig. 2 C	Mean quadriceps rectus femoris fiber size is 2.85e-4 g. Mean cross-section area ~1430 um2. Multiply all values by 2e-7 to get to grams
17	org	Skeletal muscle	Human myocin heavy chain (MHC II); older male subject, 78 measured quadriceps femoris fibers	0.000362	0.0445	1809.05	4.49909	um2; fiber cross-section area	Frequency %	Callahan et al. 2014; Fig. 2 C	Mean quadriceps rectus femoris fiber size is 2.85e-4 g. Mean cross-section area ~1430 um2. Multiply all values by 2e-7 to get to grams
17	org	Skeletal muscle	Human myocin heavy chain (MHC II); older male subject, 78 measured quadriceps femoris fibers	0.000392	0.03	1962.39	3.03114	um2; fiber cross-section area	Frequency %	Callahan et al. 2014; Fig. 2 C	Mean quadriceps rectus femoris fiber size is 2.85e-4 g. Mean cross-section area ~1430 um2. Multiply all values by 2e-7 to get to grams
17	org	Skeletal muscle	Human myocin heavy chain (MHC II); older male subject, 78 measured quadriceps femoris fibers	0.000423	0.0446	2115.35	4.50227	um2; fiber cross-section area	Frequency %	Callahan et al. 2014; Fig. 2 C	Mean quadriceps rectus femoris fiber size is 2.85e-4 g. Mean cross-section area ~1430 um2. Multiply all values by 2e-7 to get to grams
17	org	Skeletal muscle	Human myocin heavy chain (MHC II); older male subject, 78 measured quadriceps femoris fibers	0.000455	0.00769	2273.03	0.776304	um2; fiber cross-section area	Frequency %	Callahan et al. 2014; Fig. 2 C	Mean quadriceps rectus femoris fiber size is 2.85e-4 g. Mean cross-section area ~1430 um2. Multiply all values by 2e-7 to get to grams
17	org	Skeletal muscle	Human myocin heavy chain (MHC II); older male subject, 78 measured quadriceps femoris fibers	0.000487	0.00167	2434.32	0.16866	um2; fiber cross-section area	Frequency %	Callahan et al. 2014; Fig. 2 C	Mean quadriceps rectus femoris fiber size is 2.85e-4 g. Mean cross-section area ~1430 um2. Multiply all values by 2e-7 to get to grams
17	org	Skeletal muscle	Human myocin heavy chain (MHC II); older male subject, 78 measured quadriceps femoris fibers	0.000517	0.00807	2587.39	0.815412	um2; fiber cross-section area	Frequency %	Callahan et al. 2014; Fig. 2 C	Mean quadriceps rectus femoris fiber size is 2.85e-4 g. Mean cross-section area ~1430 um2. Multiply all values by 2e-7 to get to grams
17	org	Skeletal muscle	Human myocin heavy chain (MHC II); older male subject, 78 measured quadriceps femoris fibers	0.000547	0.00773	2736.52	0.781119	um2; fiber cross-section area	Frequency %	Callahan et al. 2014; Fig. 2 C	Mean quadriceps rectus femoris fiber size is 2.85e-4 g. Mean cross-section area ~1430 um2. Multiply all values by 2e-7 to get to grams
17	org	Skeletal muscle	Human myocin heavy chain (MHC II); older male subject, 78 measured quadriceps femoris fibers	0.00058	0.00136	2897.82	0.137633	um2; fiber cross-section area	Frequency %	Callahan et al. 2014; Fig. 2 C	Mean quadriceps rectus femoris fiber size is 2.85e-4 g. Mean cross-section area ~1430 um2. Multiply all values by 2e-7 to get to grams
17	org	Skeletal muscle	Human myocin heavy chain (MHC II); older male subject, 78 measured quadriceps femoris fibers	0.000613	0.00173	3063.06	0.175192	um2; fiber cross-section area	Frequency %	Callahan et al. 2014; Fig. 2 C	Mean quadriceps rectus femoris fiber size is 2.85e-4 g. Mean cross-section area ~1430 um2. Multiply all values by 2e-7 to get to grams
17	org	Skeletal muscle	Human myocin heavy chain (MHC II); older male subject, 78 measured quadriceps femoris fibers	0.000642	0.00814	3208.07	0.82186	um2; fiber cross-section area	Frequency %	Callahan et al. 2014; Fig. 2 C	Mean quadriceps rectus femoris fiber size is 2.85e-4 g. Mean cross-section area ~1430 um2. Multiply all values by 2e-7 to get to grams
17	org	Skeletal muscle	Human myocin heavy chain (MHC II); older male subject, 78 measured quadriceps femoris fibers	0.000676	0.00141	3381.46	0.142657	um2; fiber cross-section area	Frequency %	Callahan et al. 2014; Fig. 2 C	Mean quadriceps rectus femoris fiber size is 2.85e-4 g. Mean cross-section area ~1430 um2. Multiply all values by 2e-7 to get to grams
18	org	Skeletal muscle	Human myocyte vastus laterialis for 328 younger women	0.00013	0.0276	1500	2.75949	um2; fiber cross-section area	Frequency %	Raue et al 2009; Fig. 2 Bottom	Mean vastus laterialis 3.9e-4 g. Mean cross-section area is ~4500 um2. Multiply value by 8.67e-8
18	org	Skeletal muscle	Human myocyte vastus laterialis for 328 younger women	0.000217	0.131	2500	13.1208	um2; fiber cross-section area	Frequency %	Raue et al 2009; Fig. 2 Bottom	Mean vastus laterialis 3.9e-4 g. Mean cross-section area is ~4500 um2. Multiply value by 8.67e-8
18	org	Skeletal muscle	Human myocyte vastus laterialis for 328 younger women	0.000303	0.265	3500	26.5343	um2; fiber cross-section area	Frequency %	Raue et al 2009; Fig. 2 Bottom	Mean vastus laterialis 3.9e-4 g. Mean cross-section area is ~4500 um2. Multiply value by 8.67e-8
18	org	Skeletal muscle	Human myocyte vastus laterialis for 328 younger women	0.00039	0.229	4500	22.9375	um2; fiber cross-section area	Frequency %	Raue et al 2009; Fig. 2 Bottom	Mean vastus laterialis 3.9e-4 g. Mean cross-section area is ~4500 um2. Multiply value by 8.67e-8
18	org	Skeletal muscle	Human myocyte vastus laterialis for 328 younger women	0.000477	0.171	5500	17.1074	um2; fiber cross-section area	Frequency %	Raue et al 2009; Fig. 2 Bottom	Mean vastus laterialis 3.9e-4 g. Mean cross-section area is ~4500 um2. Multiply value by 8.67e-8
18	org	Skeletal muscle	Human myocyte vastus laterialis for 328 younger women	0.000564	0.108	6500	10.7577	um2; fiber cross-section area	Frequency %	Raue et al 2009; Fig. 2 Bottom	Mean vastus laterialis 3.9e-4 g. Mean cross-section area is ~4500 um2. Multiply value by 8.67e-8
18	org	Skeletal muscle	Human myocyte vastus laterialis for 328 younger women	0.00065	0.0523	7500	5.22548	um2; fiber cross-section area	Frequency %	Raue et al 2009; Fig. 2 Bottom	Mean vastus laterialis 3.9e-4 g. Mean cross-section area is ~4500 um2. Multiply value by 8.67e-8
18	org	Skeletal muscle	Human myocyte vastus laterialis for 328 younger women	0.000737	0.00699	8500	0.69862	um2; fiber cross-section area	Frequency %	Raue et al 2009; Fig. 2 Bottom	Mean vastus laterialis 3.9e-4 g. Mean cross-section area is ~4500 um2. Multiply value by 8.67e-8
18	org	Skeletal muscle	Human myocyte vastus laterialis for 328 younger women	0.000824	0.0123	9500	1.2328	um2; fiber cross-section area	Frequency %	Raue et al 2009; Fig. 2 Bottom	Mean vastus laterialis 3.9e-4 g. Mean cross-section area is ~4500 um2. Multiply value by 8.67e-8
19	org	Skeletal muscle	Human myocyte vastus laterialis for257 older women	0.00013	0.0299	1500	2.98669	um2; fiber cross-section area	Frequency %	Raue et al 2009; Fig. 2 Bottom	Mean vastus laterialis 3.9e-4 g. Mean cross-section area is ~4500 um2. Multiply value by 8.67e-8
19	org	Skeletal muscle	Human myocyte vastus laterialis for257 older women	0.000217	0.107	2500	10.7428	um2; fiber cross-section area	Frequency %	Raue et al 2009; Fig. 2 Bottom	Mean vastus laterialis 3.9e-4 g. Mean cross-section area is ~4500 um2. Multiply value by 8.67e-8
19	org	Skeletal muscle	Human myocyte vastus laterialis for257 older women	0.000303	0.197	3500	19.6893	um2; fiber cross-section area	Frequency %	Raue et al 2009; Fig. 2 Bottom	Mean vastus laterialis 3.9e-4 g. Mean cross-section area is ~4500 um2. Multiply value by 8.67e-8
19	org	Skeletal muscle	Human myocyte vastus laterialis for257 older women	0.00039	0.201	4500	20.0761	um2; fiber cross-section area	Frequency %	Raue et al 2009; Fig. 2 Bottom	Mean vastus laterialis 3.9e-4 g. Mean cross-section area is ~4500 um2. Multiply value by 8.67e-8
19	org	Skeletal muscle	Human myocyte vastus laterialis for257 older women	0.000477	0.143	5500	14.283	um2; fiber cross-section area	Frequency %	Raue et al 2009; Fig. 2 Bottom	Mean vastus laterialis 3.9e-4 g. Mean cross-section area is ~4500 um2. Multiply value by 8.67e-8
19	org	Skeletal muscle	Human myocyte vastus laterialis for257 older women	0.000564	0.131	6500	13.1432	um2; fiber cross-section area	Frequency %	Raue et al 2009; Fig. 2 Bottom	Mean vastus laterialis 3.9e-4 g. Mean cross-section area is ~4500 um2. Multiply value by 8.67e-8
19	org	Skeletal muscle	Human myocyte vastus laterialis for257 older women	0.00065	0.0739	7500	7.3879	um2; fiber cross-section area	Frequency %	Raue et al 2009; Fig. 2 Bottom	Mean vastus laterialis 3.9e-4 g. Mean cross-section area is ~4500 um2. Multiply value by 8.67e-8
19	org	Skeletal muscle	Human myocyte vastus laterialis for257 older women	0.000737	0.0625	8500	6.24814	um2; fiber cross-section area	Frequency %	Raue et al 2009; Fig. 2 Bottom	Mean vastus laterialis 3.9e-4 g. Mean cross-section area is ~4500 um2. Multiply value by 8.67e-8
19	org	Skeletal muscle	Human myocyte vastus laterialis for257 older women	0.000824	0.0548	9500	5.48013	um2; fiber cross-section area	Frequency %	Raue et al 2009; Fig. 2 Bottom	Mean vastus laterialis 3.9e-4 g. Mean cross-section area is ~4500 um2. Multiply value by 8.67e-8
20	org	Skeletal muscle	Human myocyte; sartorius from 4 males, 1 female	0.0001275	0.102115	250	8.51729	Cross-section area um2	Number of fibers	Heron Richmond 1993; Average of Fig. 5 B and 5 C	Mean sartorius myocyte size 7.53e-4 g. Mean of cross-section area is 1475.7 um3. Multiply all sizes by 5.1e-7 to convert to grams. Assumes equal lengths for all fibers but see Heron's Fig. 3
20	org	Skeletal muscle	Human myocyte; sartorius from 4 males, 1 female	0.0003825	0.185769	750	15.4948	Cross-section area um2	Number of fibers	Heron Richmond 1993; Average of Fig. 5 B and 5 C	Mean sartorius myocyte size 7.53e-4 g. Mean of cross-section area is 1475.7 um3. Multiply all sizes by 5.1e-7 to convert to grams. Assumes equal lengths for all fibers but see Heron's Fig. 3
20	org	Skeletal muscle	Human myocyte; sartorius from 4 males, 1 female	0.0006375	0.227982	1250	19.0158	Cross-section area um2	Number of fibers	Heron Richmond 1993; Average of Fig. 5 B and 5 C	Mean sartorius myocyte size 7.53e-4 g. Mean of cross-section area is 1475.7 um3. Multiply all sizes by 5.1e-7 to convert to grams. Assumes equal lengths for all fibers but see Heron's Fig. 3
20	org	Skeletal muscle	Human myocyte; sartorius from 4 males, 1 female	0.0008925	0.246288	1750	20.5426	Cross-section area um2	Number of fibers	Heron Richmond 1993; Average of Fig. 5 B and 5 C	Mean sartorius myocyte size 7.53e-4 g. Mean of cross-section area is 1475.7 um3. Multiply all sizes by 5.1e-7 to convert to grams. Assumes equal lengths for all fibers but see Heron's Fig. 3
20	org	Skeletal muscle	Human myocyte; sartorius from 4 males, 1 female	0.0011475	0.151383	2250	12.6267	Cross-section area um2	Number of fibers	Heron Richmond 1993; Average of Fig. 5 B and 5 C	Mean sartorius myocyte size 7.53e-4 g. Mean of cross-section area is 1475.7 um3. Multiply all sizes by 5.1e-7 to convert to grams. Assumes equal lengths for all fibers but see Heron's Fig. 3
20	org	Skeletal muscle	Human myocyte; sartorius from 4 males, 1 female	0.0014025	0.0667507	2750	5.56761	Cross-section area um2	Number of fibers	Heron Richmond 1993; Average of Fig. 5 B and 5 C	Mean sartorius myocyte size 7.53e-4 g. Mean of cross-section area is 1475.7 um3. Multiply all sizes by 5.1e-7 to convert to grams. Assumes equal lengths for all fibers but see Heron's Fig. 3
20	org	Skeletal muscle	Human myocyte; sartorius from 4 males, 1 female	0.0016575	0.00653748	3250	0.545284	Cross-section area um2	Number of fibers	Heron Richmond 1993; Average of Fig. 5 B and 5 C	Mean sartorius myocyte size 7.53e-4 g. Mean of cross-section area is 1475.7 um3. Multiply all sizes by 5.1e-7 to convert to grams. Assumes equal lengths for all fibers but see Heron's Fig. 3
20	org	Skeletal muscle	Human myocyte; sartorius from 4 males, 1 female	0.0019125	0.0131804	3750	1.09936	Cross-section area um2	Number of fibers	Heron Richmond 1993; Average of Fig. 5 B and 5 C	Mean sartorius myocyte size 7.53e-4 g. Mean of cross-section area is 1475.7 um3. Multiply all sizes by 5.1e-7 to convert to grams. Assumes equal lengths for all fibers but see Heron's Fig. 3
21	org	Skeletal muscle	Human myocyte; tibialis anterior, Type I	3.95e-05	0.00319271	0.5	0.329845	Cross-section area um2 *1000	Relative frequency	Henriksson-Larsen et al. 1985; Fig. 3 (Type I; mid-portion)	Mean tibialis anterior myocyte size is 2.51e-4 g. Mean of cross-section area is 3.179 um2. Multiply all sizes by 7.895e-5 to convert to grams, assuming constant fiber length
21	org	Skeletal muscle	Human myocyte; tibialis anterior, Type I	0.000118419	0.0935078	1.5	9.66046	Cross-section area um2 *1000	Relative frequency	Henriksson-Larsen et al. 1985; Fig. 3 (Type I; mid-portion)	Mean tibialis anterior myocyte size is 2.51e-4 g. Mean of cross-section area is 3.179 um2. Multiply all sizes by 7.895e-5 to convert to grams, assuming constant fiber length
21	org	Skeletal muscle	Human myocyte; tibialis anterior, Type I	0.000197365	0.383345	2.5	39.6041	Cross-section area um2 *1000	Relative frequency	Henriksson-Larsen et al. 1985; Fig. 3 (Type I; mid-portion)	Mean tibialis anterior myocyte size is 2.51e-4 g. Mean of cross-section area is 3.179 um2. Multiply all sizes by 7.895e-5 to convert to grams, assuming constant fiber length
21	org	Skeletal muscle	Human myocyte; tibialis anterior, Type I	0.00027631	0.352523	3.5	36.4198	Cross-section area um2 *1000	Relative frequency	Henriksson-Larsen et al. 1985; Fig. 3 (Type I; mid-portion)	Mean tibialis anterior myocyte size is 2.51e-4 g. Mean of cross-section area is 3.179 um2. Multiply all sizes by 7.895e-5 to convert to grams, assuming constant fiber length
21	org	Skeletal muscle	Human myocyte; tibialis anterior, Type I	0.000355256	0.107948	4.5	11.1523	Cross-section area um2 *1000	Relative frequency	Henriksson-Larsen et al. 1985; Fig. 3 (Type I; mid-portion)	Mean tibialis anterior myocyte size is 2.51e-4 g. Mean of cross-section area is 3.179 um2. Multiply all sizes by 7.895e-5 to convert to grams, assuming constant fiber length
21	org	Skeletal muscle	Human myocyte; tibialis anterior, Type I	0.000434202	0.0404046	5.5	4.17427	Cross-section area um2 *1000	Relative frequency	Henriksson-Larsen et al. 1985; Fig. 3 (Type I; mid-portion)	Mean tibialis anterior myocyte size is 2.51e-4 g. Mean of cross-section area is 3.179 um2. Multiply all sizes by 7.895e-5 to convert to grams, assuming constant fiber length
21	org	Skeletal muscle	Human myocyte; tibialis anterior, Type I	0.000513148	0.010689	6.5	1.1043	Cross-section area um2 *1000	Relative frequency	Henriksson-Larsen et al. 1985; Fig. 3 (Type I; mid-portion)	Mean tibialis anterior myocyte size is 2.51e-4 g. Mean of cross-section area is 3.179 um2. Multiply all sizes by 7.895e-5 to convert to grams, assuming constant fiber length
21	org	Skeletal muscle	Human myocyte; tibialis anterior, Type I	0.000592094	0.00343744	7.5	0.355128	Cross-section area um2 *1000	Relative frequency	Henriksson-Larsen et al. 1985; Fig. 3 (Type I; mid-portion)	Mean tibialis anterior myocyte size is 2.51e-4 g. Mean of cross-section area is 3.179 um2. Multiply all sizes by 7.895e-5 to convert to grams, assuming constant fiber length
21	org	Skeletal muscle	Human myocyte; tibialis anterior, Type I	0.00067104	0.00495203	8.5	0.511603	Cross-section area um2 *1000	Relative frequency	Henriksson-Larsen et al. 1985; Fig. 3 (Type I; mid-portion)	Mean tibialis anterior myocyte size is 2.51e-4 g. Mean of cross-section area is 3.179 um2. Multiply all sizes by 7.895e-5 to convert to grams, assuming constant fiber length
22	org	Skeletal muscle	Human myocyte; tibialis anterior, Type II	2.2e-05	0.00219421	0.5	0.221876	Cross-section area um2 *1000	Relative frequency	Henriksson-Larsen et al. 1985; Fig. 3 (Type II; mid-portion)	Mean tibialis anterior myocyte size is 2.51e-4 g. Mean of cross-section area is 5.698 um2. Multiply all sizes by 4.4053e-5 to convert to grams, assuming constant fiber length
22	org	Skeletal muscle	Human myocyte; tibialis anterior, Type II	6.61e-05	0.00661228	1.5	0.668627	Cross-section area um2 *1000	Relative frequency	Henriksson-Larsen et al. 1985; Fig. 3 (Type II; mid-portion)	Mean tibialis anterior myocyte size is 2.51e-4 g. Mean of cross-section area is 5.698 um2. Multiply all sizes by 4.4053e-5 to convert to grams, assuming constant fiber length
22	org	Skeletal muscle	Human myocyte; tibialis anterior, Type II	0.000110132	0.0468297	2.5	4.73537	Cross-section area um2 *1000	Relative frequency	Henriksson-Larsen et al. 1985; Fig. 3 (Type II; mid-portion)	Mean tibialis anterior myocyte size is 2.51e-4 g. Mean of cross-section area is 5.698 um2. Multiply all sizes by 4.4053e-5 to convert to grams, assuming constant fiber length
22	org	Skeletal muscle	Human myocyte; tibialis anterior, Type II	0.000154184	0.0585209	3.5	5.91757	Cross-section area um2 *1000	Relative frequency	Henriksson-Larsen et al. 1985; Fig. 3 (Type II; mid-portion)	Mean tibialis anterior myocyte size is 2.51e-4 g. Mean of cross-section area is 5.698 um2. Multiply all sizes by 4.4053e-5 to convert to grams, assuming constant fiber length
22	org	Skeletal muscle	Human myocyte; tibialis anterior, Type II	0.000198237	0.206139	4.5	20.8446	Cross-section area um2 *1000	Relative frequency	Henriksson-Larsen et al. 1985; Fig. 3 (Type II; mid-portion)	Mean tibialis anterior myocyte size is 2.51e-4 g. Mean of cross-section area is 5.698 um2. Multiply all sizes by 4.4053e-5 to convert to grams, assuming constant fiber length
22	org	Skeletal muscle	Human myocyte; tibialis anterior, Type II	0.00024229	0.264817	5.5	26.7781	Cross-section area um2 *1000	Relative frequency	Henriksson-Larsen et al. 1985; Fig. 3 (Type II; mid-portion)	Mean tibialis anterior myocyte size is 2.51e-4 g. Mean of cross-section area is 5.698 um2. Multiply all sizes by 4.4053e-5 to convert to grams, assuming constant fiber length
22	org	Skeletal muscle	Human myocyte; tibialis anterior, Type II	0.000286343	0.239025	6.5	24.17	Cross-section area um2 *1000	Relative frequency	Henriksson-Larsen et al. 1985; Fig. 3 (Type II; mid-portion)	Mean tibialis anterior myocyte size is 2.51e-4 g. Mean of cross-section area is 5.698 um2. Multiply all sizes by 4.4053e-5 to convert to grams, assuming constant fiber length
22	org	Skeletal muscle	Human myocyte; tibialis anterior, Type II	0.000330395	0.101934	7.5	10.3075	Cross-section area um2 *1000	Relative frequency	Henriksson-Larsen et al. 1985; Fig. 3 (Type II; mid-portion)	Mean tibialis anterior myocyte size is 2.51e-4 g. Mean of cross-section area is 5.698 um2. Multiply all sizes by 4.4053e-5 to convert to grams, assuming constant fiber length
22	org	Skeletal muscle	Human myocyte; tibialis anterior, Type II	0.000374448	0.0397892	8.5	4.02344	Cross-section area um2 *1000	Relative frequency	Henriksson-Larsen et al. 1985; Fig. 3 (Type II; mid-portion)	Mean tibialis anterior myocyte size is 2.51e-4 g. Mean of cross-section area is 5.698 um2. Multiply all sizes by 4.4053e-5 to convert to grams, assuming constant fiber length
22	org	Skeletal muscle	Human myocyte; tibialis anterior, Type II	0.000418501	0.0341374	9.5	3.45194	Cross-section area um2 *1000	Relative frequency	Henriksson-Larsen et al. 1985; Fig. 3 (Type II; mid-portion)	Mean tibialis anterior myocyte size is 2.51e-4 g. Mean of cross-section area is 5.698 um2. Multiply all sizes by 4.4053e-5 to convert to grams, assuming constant fiber length
23	yel	Skeletal & integumentary	Human osteocyte	7.61e-11	0.0476	76.0976	4.7619	Lacunar volume um3	Percentage of lacunae	Dong et al. 2014; Fig. 5 a	Mass of osteocyte (g) calculated as lacunar volume divided by 1e12
23	yel	Skeletal & integumentary	Human osteocyte	1.5e-10	0.0787	150.244	7.87302	Lacunar volume um3	Percentage of lacunae	Dong et al. 2014; Fig. 5 a	Mass of osteocyte (g) calculated as lacunar volume divided by 1e12
23	yel	Skeletal & integumentary	Human osteocyte	2.23e-10	0.133	223.415	13.3333	Lacunar volume um3	Percentage of lacunae	Dong et al. 2014; Fig. 5 a	Mass of osteocyte (g) calculated as lacunar volume divided by 1e12
23	yel	Skeletal & integumentary	Human osteocyte	3e-10	0.172	299.512	17.2381	Lacunar volume um3	Percentage of lacunae	Dong et al. 2014; Fig. 5 a	Mass of osteocyte (g) calculated as lacunar volume divided by 1e12
23	yel	Skeletal & integumentary	Human osteocyte	3.76e-10	0.203	375.61	20.2857	Lacunar volume um3	Percentage of lacunae	Dong et al. 2014; Fig. 5 a	Mass of osteocyte (g) calculated as lacunar volume divided by 1e12
23	yel	Skeletal & integumentary	Human osteocyte	4.52e-10	0.181	451.707	18.127	Lacunar volume um3	Percentage of lacunae	Dong et al. 2014; Fig. 5 a	Mass of osteocyte (g) calculated as lacunar volume divided by 1e12
23	yel	Skeletal & integumentary	Human osteocyte	5.25e-10	0.103	524.878	10.2857	Lacunar volume um3	Percentage of lacunae	Dong et al. 2014; Fig. 5 a	Mass of osteocyte (g) calculated as lacunar volume divided by 1e12
23	yel	Skeletal & integumentary	Human osteocyte	6.01e-10	0.0457	600.976	4.57143	Lacunar volume um3	Percentage of lacunae	Dong et al. 2014; Fig. 5 a	Mass of osteocyte (g) calculated as lacunar volume divided by 1e12
23	yel	Skeletal & integumentary	Human osteocyte	6.75e-10	0.02	675.122	2	Lacunar volume um3	Percentage of lacunae	Dong et al. 2014; Fig. 5 a	Mass of osteocyte (g) calculated as lacunar volume divided by 1e12
23	yel	Skeletal & integumentary	Human osteocyte	7.5e-10	0.00793	750.244	0.793651	Lacunar volume um3	Percentage of lacunae	Dong et al. 2014; Fig. 5 a	Mass of osteocyte (g) calculated as lacunar volume divided by 1e12
23	yel	Skeletal & integumentary	Human osteocyte	8.25e-10	0.0054	825.366	0.539683	Lacunar volume um3	Percentage of lacunae	Dong et al. 2014; Fig. 5 a	Mass of osteocyte (g) calculated as lacunar volume divided by 1e12
23	yel	Skeletal & integumentary	Human osteocyte	9e-10	0.00222	900.488	0.222222	Lacunar volume um3	Percentage of lacunae	Dong et al. 2014; Fig. 5 a	Mass of osteocyte (g) calculated as lacunar volume divided by 1e12
24	yel	Skeletal & integumentary	Human cultured fibroblast	5.48e-10	0.0309	5.47742	3.09532	Cell volume um3 x10^-2	Percentage	Russell Witt 1976; Fig. 3, bottom, solid line	Mean mass is 3.58e-9 g, which is higher than other data near 1.5 e-9 g
24	yel	Skeletal & integumentary	Human cultured fibroblast	9.05e-10	0.0149	9.0463	1.49	Cell volume um3 x10^-2	Percentage	Russell Witt 1976; Fig. 3, bottom, solid line	Mean mass is 3.58e-9 g, which is higher than other data near 1.5 e-9 g
24	yel	Skeletal & integumentary	Human cultured fibroblast	1.24e-09	0.0215	12.3799	2.14811	Cell volume um3 x10^-2	Percentage	Russell Witt 1976; Fig. 3, bottom, solid line	Mean mass is 3.58e-9 g, which is higher than other data near 1.5 e-9 g
24	yel	Skeletal & integumentary	Human cultured fibroblast	1.54e-09	0.043	15.4354	4.30231	Cell volume um3 x10^-2	Percentage	Russell Witt 1976; Fig. 3, bottom, solid line	Mean mass is 3.58e-9 g, which is higher than other data near 1.5 e-9 g
24	yel	Skeletal & integumentary	Human cultured fibroblast	1.85e-09	0.0719	18.5349	7.19167	Cell volume um3 x10^-2	Percentage	Russell Witt 1976; Fig. 3, bottom, solid line	Mean mass is 3.58e-9 g, which is higher than other data near 1.5 e-9 g
24	yel	Skeletal & integumentary	Human cultured fibroblast	2.2e-09	0.0814	22.0032	8.13976	Cell volume um3 x10^-2	Percentage	Russell Witt 1976; Fig. 3, bottom, solid line	Mean mass is 3.58e-9 g, which is higher than other data near 1.5 e-9 g
24	yel	Skeletal & integumentary	Human cultured fibroblast	2.5e-09	0.0892	25.0398	8.9208	Cell volume um3 x10^-2	Percentage	Russell Witt 1976; Fig. 3, bottom, solid line	Mean mass is 3.58e-9 g, which is higher than other data near 1.5 e-9 g
24	yel	Skeletal & integumentary	Human cultured fibroblast	2.85e-09	0.0879	28.4776	8.78699	Cell volume um3 x10^-2	Percentage	Russell Witt 1976; Fig. 3, bottom, solid line	Mean mass is 3.58e-9 g, which is higher than other data near 1.5 e-9 g
24	yel	Skeletal & integumentary	Human cultured fibroblast	3.17e-09	0.0814	31.7167	8.13971	Cell volume um3 x10^-2	Percentage	Russell Witt 1976; Fig. 3, bottom, solid line	Mean mass is 3.58e-9 g, which is higher than other data near 1.5 e-9 g
24	yel	Skeletal & integumentary	Human cultured fibroblast	3.47e-09	0.0695	34.6849	6.95111	Cell volume um3 x10^-2	Percentage	Russell Witt 1976; Fig. 3, bottom, solid line	Mean mass is 3.58e-9 g, which is higher than other data near 1.5 e-9 g
24	yel	Skeletal & integumentary	Human cultured fibroblast	3.81e-09	0.063	38.07	6.30404	Cell volume um3 x10^-2	Percentage	Russell Witt 1976; Fig. 3, bottom, solid line	Mean mass is 3.58e-9 g, which is higher than other data near 1.5 e-9 g
24	yel	Skeletal & integumentary	Human cultured fibroblast	4.14e-09	0.055	41.388	5.5043	Cell volume um3 x10^-2	Percentage	Russell Witt 1976; Fig. 3, bottom, solid line	Mean mass is 3.58e-9 g, which is higher than other data near 1.5 e-9 g
24	yel	Skeletal & integumentary	Human cultured fibroblast	4.47e-09	0.048	44.7022	4.80165	Cell volume um3 x10^-2	Percentage	Russell Witt 1976; Fig. 3, bottom, solid line	Mean mass is 3.58e-9 g, which is higher than other data near 1.5 e-9 g
24	yel	Skeletal & integumentary	Human cultured fibroblast	4.79e-09	0.0413	47.8693	4.12653	Cell volume um3 x10^-2	Percentage	Russell Witt 1976; Fig. 3, bottom, solid line	Mean mass is 3.58e-9 g, which is higher than other data near 1.5 e-9 g
24	yel	Skeletal & integumentary	Human cultured fibroblast	5.1e-09	0.0352	51.0337	3.52075	Cell volume um3 x10^-2	Percentage	Russell Witt 1976; Fig. 3, bottom, solid line	Mean mass is 3.58e-9 g, which is higher than other data near 1.5 e-9 g
24	yel	Skeletal & integumentary	Human cultured fibroblast	5.45e-09	0.0289	54.4912	2.88765	Cell volume um3 x10^-2	Percentage	Russell Witt 1976; Fig. 3, bottom, solid line	Mean mass is 3.58e-9 g, which is higher than other data near 1.5 e-9 g
24	yel	Skeletal & integumentary	Human cultured fibroblast	5.77e-09	0.027	57.7122	2.69805	Cell volume um3 x10^-2	Percentage	Russell Witt 1976; Fig. 3, bottom, solid line	Mean mass is 3.58e-9 g, which is higher than other data near 1.5 e-9 g
24	yel	Skeletal & integumentary	Human cultured fibroblast	6.09e-09	0.0218	60.8732	2.17549	Cell volume um3 x10^-2	Percentage	Russell Witt 1976; Fig. 3, bottom, solid line	Mean mass is 3.58e-9 g, which is higher than other data near 1.5 e-9 g
24	yel	Skeletal & integumentary	Human cultured fibroblast	6.42e-09	0.0189	64.1711	1.88891	Cell volume um3 x10^-2	Percentage	Russell Witt 1976; Fig. 3, bottom, solid line	Mean mass is 3.58e-9 g, which is higher than other data near 1.5 e-9 g
24	yel	Skeletal & integumentary	Human cultured fibroblast	6.75e-09	0.0128	67.4815	1.28334	Cell volume um3 x10^-2	Percentage	Russell Witt 1976; Fig. 3, bottom, solid line	Mean mass is 3.58e-9 g, which is higher than other data near 1.5 e-9 g
24	yel	Skeletal & integumentary	Human cultured fibroblast	7.08e-09	0.0105	70.7771	1.05224	Cell volume um3 x10^-2	Percentage	Russell Witt 1976; Fig. 3, bottom, solid line	Mean mass is 3.58e-9 g, which is higher than other data near 1.5 e-9 g
24	yel	Skeletal & integumentary	Human cultured fibroblast	7.41e-09	0.00946	74.1408	0.946066	Cell volume um3 x10^-2	Percentage	Russell Witt 1976; Fig. 3, bottom, solid line	Mean mass is 3.58e-9 g, which is higher than other data near 1.5 e-9 g
24	yel	Skeletal & integumentary	Human cultured fibroblast	7.74e-09	0.00867	77.3574	0.867422	Cell volume um3 x10^-2	Percentage	Russell Witt 1976; Fig. 3, bottom, solid line	Mean mass is 3.58e-9 g, which is higher than other data near 1.5 e-9 g
24	yel	Skeletal & integumentary	Human cultured fibroblast	8.07e-09	0.00664	80.652	0.664059	Cell volume um3 x10^-2	Percentage	Russell Witt 1976; Fig. 3, bottom, solid line	Mean mass is 3.58e-9 g, which is higher than other data near 1.5 e-9 g
24	yel	Skeletal & integumentary	Human cultured fibroblast	8.37e-09	0.00571	83.723	0.571338	Cell volume um3 x10^-2	Percentage	Russell Witt 1976; Fig. 3, bottom, solid line	Mean mass is 3.58e-9 g, which is higher than other data near 1.5 e-9 g
24	yel	Skeletal & integumentary	Human cultured fibroblast	8.73e-09	0.0041	87.308	0.409998	Cell volume um3 x10^-2	Percentage	Russell Witt 1976; Fig. 3, bottom, solid line	Mean mass is 3.58e-9 g, which is higher than other data near 1.5 e-9 g
24	yel	Skeletal & integumentary	Human cultured fibroblast	9.02e-09	0.00303	90.2336	0.3032	Cell volume um3 x10^-2	Percentage	Russell Witt 1976; Fig. 3, bottom, solid line	Mean mass is 3.58e-9 g, which is higher than other data near 1.5 e-9 g
24	yel	Skeletal & integumentary	Human cultured fibroblast	9.37e-09	0.00225	93.6693	0.224868	Cell volume um3 x10^-2	Percentage	Russell Witt 1976; Fig. 3, bottom, solid line	Mean mass is 3.58e-9 g, which is higher than other data near 1.5 e-9 g
24	yel	Skeletal & integumentary	Human cultured fibroblast	9.69e-09	0.00202	96.8837	0.201701	Cell volume um3 x10^-2	Percentage	Russell Witt 1976; Fig. 3, bottom, solid line	Mean mass is 3.58e-9 g, which is higher than other data near 1.5 e-9 g
24	yel	Skeletal & integumentary	Human cultured fibroblast	1e-08	0.00206	99.9509	0.206064	Cell volume um3 x10^-2	Percentage	Russell Witt 1976; Fig. 3, bottom, solid line	Mean mass is 3.58e-9 g, which is higher than other data near 1.5 e-9 g
24	yel	Skeletal & integumentary	Human cultured fibroblast	1.04e-08	0.00211	103.529	0.211155	Cell volume um3 x10^-2	Percentage	Russell Witt 1976; Fig. 3, bottom, solid line	Mean mass is 3.58e-9 g, which is higher than other data near 1.5 e-9 g
25	yel	Skeletal & integumentary	Human keratinocyte	1.52e-10	0.00571	9.01455	3.70796	Cell diameter um	Number of cells	Watt Green 1981; Fig. 2	Mean mass of keratinocytes is 8.2e-10g. Re-scale cell diameter cubed weighted mean (3.94e3 um3) to mass by multiplying all cubed cell diameters by 2.08e-13
25	yel	Skeletal & integumentary	Human keratinocyte	2.1e-10	0.0386	10.0373	25.072	Cell diameter um	Number of cells	Watt Green 1981; Fig. 2	Mean mass of keratinocytes is 8.2e-10g. Re-scale cell diameter cubed weighted mean (3.94e3 um3) to mass by multiplying all cubed cell diameters by 2.08e-13
25	yel	Skeletal & integumentary	Human keratinocyte	2.89e-10	0.111	11.1589	71.9899	Cell diameter um	Number of cells	Watt Green 1981; Fig. 2	Mean mass of keratinocytes is 8.2e-10g. Re-scale cell diameter cubed weighted mean (3.94e3 um3) to mass by multiplying all cubed cell diameters by 2.08e-13
25	yel	Skeletal & integumentary	Human keratinocyte	3.98e-10	0.229	12.4115	148.795	Cell diameter um	Number of cells	Watt Green 1981; Fig. 2	Mean mass of keratinocytes is 8.2e-10g. Re-scale cell diameter cubed weighted mean (3.94e3 um3) to mass by multiplying all cubed cell diameters by 2.08e-13
25	yel	Skeletal & integumentary	Human keratinocyte	4.81e-10	0.128	13.2271	83.0362	Cell diameter um	Number of cells	Watt Green 1981; Fig. 2	Mean mass of keratinocytes is 8.2e-10g. Re-scale cell diameter cubed weighted mean (3.94e3 um3) to mass by multiplying all cubed cell diameters by 2.08e-13
25	yel	Skeletal & integumentary	Human keratinocyte	6.09e-10	0.134	14.307	86.9152	Cell diameter um	Number of cells	Watt Green 1981; Fig. 2	Mean mass of keratinocytes is 8.2e-10g. Re-scale cell diameter cubed weighted mean (3.94e3 um3) to mass by multiplying all cubed cell diameters by 2.08e-13
25	yel	Skeletal & integumentary	Human keratinocyte	7.47e-10	0.0871	15.3165	56.5726	Cell diameter um	Number of cells	Watt Green 1981; Fig. 2	Mean mass of keratinocytes is 8.2e-10g. Re-scale cell diameter cubed weighted mean (3.94e3 um3) to mass by multiplying all cubed cell diameters by 2.08e-13
25	yel	Skeletal & integumentary	Human keratinocyte	9e-10	0.0549	16.2976	35.6449	Cell diameter um	Number of cells	Watt Green 1981; Fig. 2	Mean mass of keratinocytes is 8.2e-10g. Re-scale cell diameter cubed weighted mean (3.94e3 um3) to mass by multiplying all cubed cell diameters by 2.08e-13
25	yel	Skeletal & integumentary	Human keratinocyte	1.09e-09	0.0441	17.3439	28.6149	Cell diameter um	Number of cells	Watt Green 1981; Fig. 2	Mean mass of keratinocytes is 8.2e-10g. Re-scale cell diameter cubed weighted mean (3.94e3 um3) to mass by multiplying all cubed cell diameters by 2.08e-13
25	yel	Skeletal & integumentary	Human keratinocyte	1.29e-09	0.039	18.3912	25.3209	Cell diameter um	Number of cells	Watt Green 1981; Fig. 2	Mean mass of keratinocytes is 8.2e-10g. Re-scale cell diameter cubed weighted mean (3.94e3 um3) to mass by multiplying all cubed cell diameters by 2.08e-13
25	yel	Skeletal & integumentary	Human keratinocyte	1.53e-09	0.0307	19.4687	19.9346	Cell diameter um	Number of cells	Watt Green 1981; Fig. 2	Mean mass of keratinocytes is 8.2e-10g. Re-scale cell diameter cubed weighted mean (3.94e3 um3) to mass by multiplying all cubed cell diameters by 2.08e-13
25	yel	Skeletal & integumentary	Human keratinocyte	1.79e-09	0.0245	20.485	15.8936	Cell diameter um	Number of cells	Watt Green 1981; Fig. 2	Mean mass of keratinocytes is 8.2e-10g. Re-scale cell diameter cubed weighted mean (3.94e3 um3) to mass by multiplying all cubed cell diameters by 2.08e-13
25	yel	Skeletal & integumentary	Human keratinocyte	2.03e-09	0.0139	21.3772	9.01395	Cell diameter um	Number of cells	Watt Green 1981; Fig. 2	Mean mass of keratinocytes is 8.2e-10g. Re-scale cell diameter cubed weighted mean (3.94e3 um3) to mass by multiplying all cubed cell diameters by 2.08e-13
25	yel	Skeletal & integumentary	Human keratinocyte	2.24e-09	0.0136	22.0861	8.86027	Cell diameter um	Number of cells	Watt Green 1981; Fig. 2	Mean mass of keratinocytes is 8.2e-10g. Re-scale cell diameter cubed weighted mean (3.94e3 um3) to mass by multiplying all cubed cell diameters by 2.08e-13
25	yel	Skeletal & integumentary	Human keratinocyte	2.44e-09	0.0134	22.7335	8.70696	Cell diameter um	Number of cells	Watt Green 1981; Fig. 2	Mean mass of keratinocytes is 8.2e-10g. Re-scale cell diameter cubed weighted mean (3.94e3 um3) to mass by multiplying all cubed cell diameters by 2.08e-13
25	yel	Skeletal & integumentary	Human keratinocyte	2.74e-09	0.00926	23.6267	6.01168	Cell diameter um	Number of cells	Watt Green 1981; Fig. 2	Mean mass of keratinocytes is 8.2e-10g. Re-scale cell diameter cubed weighted mean (3.94e3 um3) to mass by multiplying all cubed cell diameters by 2.08e-13
25	yel	Skeletal & integumentary	Human keratinocyte	3.11e-09	0.00304	24.643	1.97068	Cell diameter um	Number of cells	Watt Green 1981; Fig. 2	Mean mass of keratinocytes is 8.2e-10g. Re-scale cell diameter cubed weighted mean (3.94e3 um3) to mass by multiplying all cubed cell diameters by 2.08e-13
25	yel	Skeletal & integumentary	Human keratinocyte	3.5e-09	0.00579	25.6299	3.75808	Cell diameter um	Number of cells	Watt Green 1981; Fig. 2	Mean mass of keratinocytes is 8.2e-10g. Re-scale cell diameter cubed weighted mean (3.94e3 um3) to mass by multiplying all cubed cell diameters by 2.08e-13
25	yel	Skeletal & integumentary	Human keratinocyte	3.99e-09	0.00463	26.7702	3.00406	Cell diameter um	Number of cells	Watt Green 1981; Fig. 2	Mean mass of keratinocytes is 8.2e-10g. Re-scale cell diameter cubed weighted mean (3.94e3 um3) to mass by multiplying all cubed cell diameters by 2.08e-13
25	yel	Skeletal & integumentary	Human keratinocyte	4.43e-09	0.0014	27.7253	0.906168	Cell diameter um	Number of cells	Watt Green 1981; Fig. 2	Mean mass of keratinocytes is 8.2e-10g. Re-scale cell diameter cubed weighted mean (3.94e3 um3) to mass by multiplying all cubed cell diameters by 2.08e-13
25	yel	Skeletal & integumentary	Human keratinocyte	6.08e-09	0.00183	30.808	1.18662	Cell diameter um	Number of cells	Watt Green 1981; Fig. 2	Mean mass of keratinocytes is 8.2e-10g. Re-scale cell diameter cubed weighted mean (3.94e3 um3) to mass by multiplying all cubed cell diameters by 2.08e-13
25	yel	Skeletal & integumentary	Human keratinocyte	8.1e-09	0.0018	33.8906	1.1682	Cell diameter um	Number of cells	Watt Green 1981; Fig. 2	Mean mass of keratinocytes is 8.2e-10g. Re-scale cell diameter cubed weighted mean (3.94e3 um3) to mass by multiplying all cubed cell diameters by 2.08e-13
25	yel	Skeletal & integumentary	Human keratinocyte	8.94e-09	0.00478	35.0317	3.10411	Cell diameter um	Number of cells	Watt Green 1981; Fig. 2	Mean mass of keratinocytes is 8.2e-10g. Re-scale cell diameter cubed weighted mean (3.94e3 um3) to mass by multiplying all cubed cell diameters by 2.08e-13
26	yel	Skeletal & integumentary	Human brown adipocytes; abdominal subcutaneous	5.23599e-10	0.000839925	10	0.01	Diameter um	Proportion	Laforest et al. 2017; Fig. 1 C, SC curve	Data obtained from collagenase digestion; assuming spherical shape. Brown adipocytes assumed to be left hump
26	yel	Skeletal & integumentary	Human brown adipocytes; abdominal subcutaneous	1.76715e-09	0.016449	15	0.195838	Diameter um	Proportion	Laforest et al. 2017; Fig. 1 C, SC curve	Data obtained from collagenase digestion; assuming spherical shape. Brown adipocytes assumed to be left hump
26	yel	Skeletal & integumentary	Human brown adipocytes; abdominal subcutaneous	4.18879e-09	0.0740203	20	0.881273	Diameter um	Proportion	Laforest et al. 2017; Fig. 1 C, SC curve	Data obtained from collagenase digestion; assuming spherical shape. Brown adipocytes assumed to be left hump
26	yel	Skeletal & integumentary	Human brown adipocytes; abdominal subcutaneous	8.18123e-09	0.152153	25	1.81151	Diameter um	Proportion	Laforest et al. 2017; Fig. 1 C, SC curve	Data obtained from collagenase digestion; assuming spherical shape. Brown adipocytes assumed to be left hump
26	yel	Skeletal & integumentary	Human brown adipocytes; abdominal subcutaneous	1.41372e-08	0.204658	30	2.43662	Diameter um	Proportion	Laforest et al. 2017; Fig. 1 C, SC curve	Data obtained from collagenase digestion; assuming spherical shape. Brown adipocytes assumed to be left hump
26	yel	Skeletal & integumentary	Human brown adipocytes; abdominal subcutaneous	2.24493e-08	0.189567	35	2.25695	Diameter um	Proportion	Laforest et al. 2017; Fig. 1 C, SC curve	Data obtained from collagenase digestion; assuming spherical shape. Brown adipocytes assumed to be left hump
26	yel	Skeletal & integumentary	Human brown adipocytes; abdominal subcutaneous	3.35103e-08	0.165941	40	1.97567	Diameter um	Proportion	Laforest et al. 2017; Fig. 1 C, SC curve	Data obtained from collagenase digestion; assuming spherical shape. Brown adipocytes assumed to be left hump
26	yel	Skeletal & integumentary	Human brown adipocytes; abdominal subcutaneous	4.77129e-08	0.110985	45	1.32136	Diameter um	Proportion	Laforest et al. 2017; Fig. 1 C, SC curve	Data obtained from collagenase digestion; assuming spherical shape. Brown adipocytes assumed to be left hump
26	yel	Skeletal & integumentary	Human brown adipocytes; abdominal subcutaneous	6.54498e-08	0.0611778	50	0.728371	Diameter um	Proportion	Laforest et al. 2017; Fig. 1 C, SC curve	Data obtained from collagenase digestion; assuming spherical shape. Brown adipocytes assumed to be left hump
26	yel	Skeletal & integumentary	Human brown adipocytes; abdominal subcutaneous	8.71137e-08	0.02421	55	0.28824	Diameter um	Proportion	Laforest et al. 2017; Fig. 1 C, SC curve	Data obtained from collagenase digestion; assuming spherical shape. Brown adipocytes assumed to be left hump
27	yel	Skeletal & integumentary	Human white adipocytes; abdominal subcutaneous	1.41372e-08	0	30	0	Diameter um	Proportion	Laforest et al. 2017; Fig. 1 C, SC curve	Data obtained from collagenase digestion; assuming spherical shape. White adipocytes assumed to be right hump
27	yel	Skeletal & integumentary	Human white adipocytes; abdominal subcutaneous	2.24493e-08	0.00022457	35	0.0196758	Diameter um	Proportion	Laforest et al. 2017; Fig. 1 C, SC curve	Data obtained from collagenase digestion; assuming spherical shape. White adipocytes assumed to be right hump
27	yel	Skeletal & integumentary	Human white adipocytes; abdominal subcutaneous	3.35103e-08	0.00245705	40	0.215276	Diameter um	Proportion	Laforest et al. 2017; Fig. 1 C, SC curve	Data obtained from collagenase digestion; assuming spherical shape. White adipocytes assumed to be right hump
27	yel	Skeletal & integumentary	Human white adipocytes; abdominal subcutaneous	4.77129e-08	0.00587365	45	0.514623	Diameter um	Proportion	Laforest et al. 2017; Fig. 1 C, SC curve	Data obtained from collagenase digestion; assuming spherical shape. White adipocytes assumed to be right hump
27	yel	Skeletal & integumentary	Human white adipocytes; abdominal subcutaneous	6.54498e-08	0.0101272	50	0.887296	Diameter um	Proportion	Laforest et al. 2017; Fig. 1 C, SC curve	Data obtained from collagenase digestion; assuming spherical shape. White adipocytes assumed to be right hump
27	yel	Skeletal & integumentary	Human white adipocytes; abdominal subcutaneous	8.71137e-08	0.014033	55	1.22951	Diameter um	Proportion	Laforest et al. 2017; Fig. 1 C, SC curve	Data obtained from collagenase digestion; assuming spherical shape. White adipocytes assumed to be right hump
27	yel	Skeletal & integumentary	Human white adipocytes; abdominal subcutaneous	1.13097e-07	0.0224917	60	1.97062	Diameter um	Proportion	Laforest et al. 2017; Fig. 1 C, SC curve	Data obtained from collagenase digestion; assuming spherical shape. White adipocytes assumed to be right hump
27	yel	Skeletal & integumentary	Human white adipocytes; abdominal subcutaneous	1.43793e-07	0.0271018	65	2.37454	Diameter um	Proportion	Laforest et al. 2017; Fig. 1 C, SC curve	Data obtained from collagenase digestion; assuming spherical shape. White adipocytes assumed to be right hump
27	yel	Skeletal & integumentary	Human white adipocytes; abdominal subcutaneous	1.79594e-07	0.0294768	70	2.58262	Diameter um	Proportion	Laforest et al. 2017; Fig. 1 C, SC curve	Data obtained from collagenase digestion; assuming spherical shape. White adipocytes assumed to be right hump
27	yel	Skeletal & integumentary	Human white adipocytes; abdominal subcutaneous	2.20893e-07	0.0413513	75	3.62301	Diameter um	Proportion	Laforest et al. 2017; Fig. 1 C, SC curve	Data obtained from collagenase digestion; assuming spherical shape. White adipocytes assumed to be right hump
27	yel	Skeletal & integumentary	Human white adipocytes; abdominal subcutaneous	2.68083e-07	0.052667	80	4.61444	Diameter um	Proportion	Laforest et al. 2017; Fig. 1 C, SC curve	Data obtained from collagenase digestion; assuming spherical shape. White adipocytes assumed to be right hump
27	yel	Skeletal & integumentary	Human white adipocytes; abdominal subcutaneous	3.21555e-07	0.0583947	85	5.11628	Diameter um	Proportion	Laforest et al. 2017; Fig. 1 C, SC curve	Data obtained from collagenase digestion; assuming spherical shape. White adipocytes assumed to be right hump
27	yel	Skeletal & integumentary	Human white adipocytes; abdominal subcutaneous	3.81704e-07	0.0727838	90	6.37699	Diameter um	Proportion	Laforest et al. 2017; Fig. 1 C, SC curve	Data obtained from collagenase digestion; assuming spherical shape. White adipocytes assumed to be right hump
27	yel	Skeletal & integumentary	Human white adipocytes; abdominal subcutaneous	4.48921e-07	0.075019	95	6.57283	Diameter um	Proportion	Laforest et al. 2017; Fig. 1 C, SC curve	Data obtained from collagenase digestion; assuming spherical shape. White adipocytes assumed to be right hump
27	yel	Skeletal & integumentary	Human white adipocytes; abdominal subcutaneous	5.23599e-07	0.0761366	100	6.67075	Diameter um	Proportion	Laforest et al. 2017; Fig. 1 C, SC curve	Data obtained from collagenase digestion; assuming spherical shape. White adipocytes assumed to be right hump
27	yel	Skeletal & integumentary	Human white adipocytes; abdominal subcutaneous	6.06131e-07	0.0825629	105	7.23378	Diameter um	Proportion	Laforest et al. 2017; Fig. 1 C, SC curve	Data obtained from collagenase digestion; assuming spherical shape. White adipocytes assumed to be right hump
27	yel	Skeletal & integumentary	Human white adipocytes; abdominal subcutaneous	6.9691e-07	0.0745999	110	6.53611	Diameter um	Proportion	Laforest et al. 2017; Fig. 1 C, SC curve	Data obtained from collagenase digestion; assuming spherical shape. White adipocytes assumed to be right hump
27	yel	Skeletal & integumentary	Human white adipocytes; abdominal subcutaneous	7.96328e-07	0.0635636	115	5.56916	Diameter um	Proportion	Laforest et al. 2017; Fig. 1 C, SC curve	Data obtained from collagenase digestion; assuming spherical shape. White adipocytes assumed to be right hump
27	yel	Skeletal & integumentary	Human white adipocytes; abdominal subcutaneous	9.04779e-07	0.0634239	120	5.55692	Diameter um	Proportion	Laforest et al. 2017; Fig. 1 C, SC curve	Data obtained from collagenase digestion; assuming spherical shape. White adipocytes assumed to be right hump
27	yel	Skeletal & integumentary	Human white adipocytes; abdominal subcutaneous	1.02265e-06	0.052667	125	4.61444	Diameter um	Proportion	Laforest et al. 2017; Fig. 1 C, SC curve	Data obtained from collagenase digestion; assuming spherical shape. White adipocytes assumed to be right hump
27	yel	Skeletal & integumentary	Human white adipocytes; abdominal subcutaneous	1.15035e-06	0.0421895	130	3.69645	Diameter um	Proportion	Laforest et al. 2017; Fig. 1 C, SC curve	Data obtained from collagenase digestion; assuming spherical shape. White adipocytes assumed to be right hump
27	yel	Skeletal & integumentary	Human white adipocytes; abdominal subcutaneous	1.28825e-06	0.0308738	135	2.70502	Diameter um	Proportion	Laforest et al. 2017; Fig. 1 C, SC curve	Data obtained from collagenase digestion; assuming spherical shape. White adipocytes assumed to be right hump
27	yel	Skeletal & integumentary	Human white adipocytes; abdominal subcutaneous	1.43676e-06	0.0271018	140	2.37454	Diameter um	Proportion	Laforest et al. 2017; Fig. 1 C, SC curve	Data obtained from collagenase digestion; assuming spherical shape. White adipocytes assumed to be right hump
27	yel	Skeletal & integumentary	Human white adipocytes; abdominal subcutaneous	1.59626e-06	0.0183007	145	1.60343	Diameter um	Proportion	Laforest et al. 2017; Fig. 1 C, SC curve	Data obtained from collagenase digestion; assuming spherical shape. White adipocytes assumed to be right hump
27	yel	Skeletal & integumentary	Human white adipocytes; abdominal subcutaneous	1.76715e-06	0.0163449	150	1.43207	Diameter um	Proportion	Laforest et al. 2017; Fig. 1 C, SC curve	Data obtained from collagenase digestion; assuming spherical shape. White adipocytes assumed to be right hump
27	yel	Skeletal & integumentary	Human white adipocytes; abdominal subcutaneous	1.94982e-06	0.0103378	155	0.905753	Diameter um	Proportion	Laforest et al. 2017; Fig. 1 C, SC curve	Data obtained from collagenase digestion; assuming spherical shape. White adipocytes assumed to be right hump
27	yel	Skeletal & integumentary	Human white adipocytes; abdominal subcutaneous	2.14466e-06	0.00894082	160	0.783354	Diameter um	Proportion	Laforest et al. 2017; Fig. 1 C, SC curve	Data obtained from collagenase digestion; assuming spherical shape. White adipocytes assumed to be right hump
27	yel	Skeletal & integumentary	Human white adipocytes; abdominal subcutaneous	2.35207e-06	0.00530861	165	0.465116	Diameter um	Proportion	Laforest et al. 2017; Fig. 1 C, SC curve	Data obtained from collagenase digestion; assuming spherical shape. White adipocytes assumed to be right hump
27	yel	Skeletal & integumentary	Human white adipocytes; abdominal subcutaneous	2.57244e-06	0.00572771	170	0.501836	Diameter um	Proportion	Laforest et al. 2017; Fig. 1 C, SC curve	Data obtained from collagenase digestion; assuming spherical shape. White adipocytes assumed to be right hump
27	yel	Skeletal & integumentary	Human white adipocytes; abdominal subcutaneous	2.80616e-06	0.00321311	175	0.281518	Diameter um	Proportion	Laforest et al. 2017; Fig. 1 C, SC curve	Data obtained from collagenase digestion; assuming spherical shape. White adipocytes assumed to be right hump
27	yel	Skeletal & integumentary	Human white adipocytes; abdominal subcutaneous	3.05363e-06	0.0026543	180	0.232558	Diameter um	Proportion	Laforest et al. 2017; Fig. 1 C, SC curve	Data obtained from collagenase digestion; assuming spherical shape. White adipocytes assumed to be right hump
27	yel	Skeletal & integumentary	Human white adipocytes; abdominal subcutaneous	3.31523e-06	0.000838202	185	0.0734394	Diameter um	Proportion	Laforest et al. 2017; Fig. 1 C, SC curve	Data obtained from collagenase digestion; assuming spherical shape. White adipocytes assumed to be right hump
27	yel	Skeletal & integumentary	Human white adipocytes; abdominal subcutaneous	3.59136e-06	0.0015367	190	0.134639	Diameter um	Proportion	Laforest et al. 2017; Fig. 1 C, SC curve	Data obtained from collagenase digestion; assuming spherical shape. White adipocytes assumed to be right hump
27	yel	Skeletal & integumentary	Human white adipocytes; abdominal subcutaneous	3.88242e-06	0.0011176	195	0.0979192	Diameter um	Proportion	Laforest et al. 2017; Fig. 1 C, SC curve	Data obtained from collagenase digestion; assuming spherical shape. White adipocytes assumed to be right hump
27	yel	Skeletal & integumentary	Human white adipocytes; abdominal subcutaneous	4.18879e-06	0.000558801	200	0.0489596	Diameter um	Proportion	Laforest et al. 2017; Fig. 1 C, SC curve	Data obtained from collagenase digestion; assuming spherical shape. White adipocytes assumed to be right hump
28	yel	Skeletal & integumentary	Human brown adipocytes; abdominal omental	5.23599e-10	0.00194816	10	0.0244798	Diameter um	Proportion	Laforest et al. 2017; Fig. 1 C, OM curve	Data obtained from collagenase digestion; assuming spherical shape. Brown adipocytes assumed to be left hump
28	yel	Skeletal & integumentary	Human brown adipocytes; abdominal omental	1.76715e-09	0.0165594	15	0.208078	Diameter um	Proportion	Laforest et al. 2017; Fig. 1 C, OM curve	Data obtained from collagenase digestion; assuming spherical shape
28	yel	Skeletal & integumentary	Human brown adipocytes; abdominal omental	4.18879e-09	0.117864	20	1.48103	Diameter um	Proportion	Laforest et al. 2017; Fig. 1 C, OM curve	Data obtained from collagenase digestion; assuming spherical shape
28	yel	Skeletal & integumentary	Human brown adipocytes; abdominal omental	8.18123e-09	0.182153	25	2.28886	Diameter um	Proportion	Laforest et al. 2017; Fig. 1 C, OM curve	Data obtained from collagenase digestion; assuming spherical shape
28	yel	Skeletal & integumentary	Human brown adipocytes; abdominal omental	1.41372e-08	0.232672	30	2.92365	Diameter um	Proportion	Laforest et al. 2017; Fig. 1 C, OM curve	Data obtained from collagenase digestion; assuming spherical shape
28	yel	Skeletal & integumentary	Human brown adipocytes; abdominal omental	2.24493e-08	0.205903	35	2.58729	Diameter um	Proportion	Laforest et al. 2017; Fig. 1 C, OM curve	Data obtained from collagenase digestion; assuming spherical shape
28	yel	Skeletal & integumentary	Human brown adipocytes; abdominal omental	3.35103e-08	0.149448	40	1.8779	Diameter um	Proportion	Laforest et al. 2017; Fig. 1 C, OM curve	Data obtained from collagenase digestion; assuming spherical shape
28	yel	Skeletal & integumentary	Human brown adipocytes; abdominal omental	4.77129e-08	0.0711065	45	0.893494	Diameter um	Proportion	Laforest et al. 2017; Fig. 1 C, OM curve	Data obtained from collagenase digestion; assuming spherical shape
28	yel	Skeletal & integumentary	Human brown adipocytes; abdominal omental	6.54498e-08	0.0156546	50	0.196709	Diameter um	Proportion	Laforest et al. 2017; Fig. 1 C, OM curve	Data obtained from collagenase digestion; assuming spherical shape
28	yel	Skeletal & integumentary	Human brown adipocytes; abdominal omental	8.71137e-08	0.0066918	55	0.0840863	Diameter um	Proportion	Laforest et al. 2017; Fig. 1 C, OM curve	Data obtained from collagenase digestion; assuming spherical shape
29	yel	Skeletal & integumentary	Human white adipocytes; abdominal omental	1.41372e-08	1.92725e-05	30	0.00168175	Diameter um	Proportion	Laforest et al. 2017; Fig. 1 C, OM curve	Data obtained from collagenase digestion; assuming spherical shape. White adipocytes assumed to be right hump
29	yel	Skeletal & integumentary	Human white adipocytes; abdominal omental	2.24493e-08	0.00050755	35	0.0442896	Diameter um	Proportion	Laforest et al. 2017; Fig. 1 C, OM curve	Data obtained from collagenase digestion; assuming spherical shape. White adipocytes assumed to be right hump
29	yel	Skeletal & integumentary	Human white adipocytes; abdominal omental	3.35103e-08	0.00162372	40	0.141688	Diameter um	Proportion	Laforest et al. 2017; Fig. 1 C, OM curve	Data obtained from collagenase digestion; assuming spherical shape. White adipocytes assumed to be right hump
29	yel	Skeletal & integumentary	Human white adipocytes; abdominal omental	4.77129e-08	0.01038	45	0.905772	Diameter um	Proportion	Laforest et al. 2017; Fig. 1 C, OM curve	Data obtained from collagenase digestion; assuming spherical shape. White adipocytes assumed to be right hump
29	yel	Skeletal & integumentary	Human white adipocytes; abdominal omental	6.54498e-08	0.0200482	50	1.74944	Diameter um	Proportion	Laforest et al. 2017; Fig. 1 C, OM curve	Data obtained from collagenase digestion; assuming spherical shape. White adipocytes assumed to be right hump
29	yel	Skeletal & integumentary	Human white adipocytes; abdominal omental	8.71137e-08	0.033103	55	2.88862	Diameter um	Proportion	Laforest et al. 2017; Fig. 1 C, OM curve	Data obtained from collagenase digestion; assuming spherical shape. White adipocytes assumed to be right hump
29	yel	Skeletal & integumentary	Human white adipocytes; abdominal omental	1.13097e-07	0.0496545	60	4.33293	Diameter um	Proportion	Laforest et al. 2017; Fig. 1 C, OM curve	Data obtained from collagenase digestion; assuming spherical shape. White adipocytes assumed to be right hump
29	yel	Skeletal & integumentary	Human white adipocytes; abdominal omental	1.43793e-07	0.06831	65	5.96083	Diameter um	Proportion	Laforest et al. 2017; Fig. 1 C, OM curve	Data obtained from collagenase digestion; assuming spherical shape. White adipocytes assumed to be right hump
29	yel	Skeletal & integumentary	Human white adipocytes; abdominal omental	1.79594e-07	0.0817756	70	7.13586	Diameter um	Proportion	Laforest et al. 2017; Fig. 1 C, OM curve	Data obtained from collagenase digestion; assuming spherical shape. White adipocytes assumed to be right hump
29	yel	Skeletal & integumentary	Human white adipocytes; abdominal omental	2.20893e-07	0.0868253	75	7.5765	Diameter um	Proportion	Laforest et al. 2017; Fig. 1 C, OM curve	Data obtained from collagenase digestion; assuming spherical shape. White adipocytes assumed to be right hump
29	yel	Skeletal & integumentary	Human white adipocytes; abdominal omental	2.68083e-07	0.0963634	80	8.40881	Diameter um	Proportion	Laforest et al. 2017; Fig. 1 C, OM curve	Data obtained from collagenase digestion; assuming spherical shape. White adipocytes assumed to be right hump
29	yel	Skeletal & integumentary	Human white adipocytes; abdominal omental	3.21555e-07	0.0900514	85	7.85802	Diameter um	Proportion	Laforest et al. 2017; Fig. 1 C, OM curve	Data obtained from collagenase digestion; assuming spherical shape. White adipocytes assumed to be right hump
29	yel	Skeletal & integumentary	Human white adipocytes; abdominal omental	3.81704e-07	0.086685	90	7.56426	Diameter um	Proportion	Laforest et al. 2017; Fig. 1 C, OM curve	Data obtained from collagenase digestion; assuming spherical shape. White adipocytes assumed to be right hump
29	yel	Skeletal & integumentary	Human white adipocytes; abdominal omental	4.48921e-07	0.07883	95	6.87882	Diameter um	Proportion	Laforest et al. 2017; Fig. 1 C, OM curve	Data obtained from collagenase digestion; assuming spherical shape. White adipocytes assumed to be right hump
29	yel	Skeletal & integumentary	Human white adipocytes; abdominal omental	5.23599e-07	0.0685905	100	5.98531	Diameter um	Proportion	Laforest et al. 2017; Fig. 1 C, OM curve	Data obtained from collagenase digestion; assuming spherical shape. White adipocytes assumed to be right hump
29	yel	Skeletal & integumentary	Human white adipocytes; abdominal omental	6.06131e-07	0.0561068	105	4.89596	Diameter um	Proportion	Laforest et al. 2017; Fig. 1 C, OM curve	Data obtained from collagenase digestion; assuming spherical shape. White adipocytes assumed to be right hump
29	yel	Skeletal & integumentary	Human white adipocytes; abdominal omental	6.9691e-07	0.045727	110	3.99021	Diameter um	Proportion	Laforest et al. 2017; Fig. 1 C, OM curve	Data obtained from collagenase digestion; assuming spherical shape. White adipocytes assumed to be right hump
29	yel	Skeletal & integumentary	Human white adipocytes; abdominal omental	7.96328e-07	0.0338043	115	2.94982	Diameter um	Proportion	Laforest et al. 2017; Fig. 1 C, OM curve	Data obtained from collagenase digestion; assuming spherical shape. White adipocytes assumed to be right hump
29	yel	Skeletal & integumentary	Human white adipocytes; abdominal omental	9.04779e-07	0.0262299	120	2.28886	Diameter um	Proportion	Laforest et al. 2017; Fig. 1 C, OM curve	Data obtained from collagenase digestion; assuming spherical shape. White adipocytes assumed to be right hump
29	yel	Skeletal & integumentary	Human white adipocytes; abdominal omental	1.02265e-06	0.0194971	125	1.70135	Diameter um	Proportion	Laforest et al. 2017; Fig. 1 C, OM curve	Data obtained from collagenase digestion; assuming spherical shape. White adipocytes assumed to be right hump
29	yel	Skeletal & integumentary	Human white adipocytes; abdominal omental	1.15035e-06	0.0138864	130	1.21175	Diameter um	Proportion	Laforest et al. 2017; Fig. 1 C, OM curve	Data obtained from collagenase digestion; assuming spherical shape. White adipocytes assumed to be right hump
29	yel	Skeletal & integumentary	Human white adipocytes; abdominal omental	1.28825e-06	0.00939789	135	0.820073	Diameter um	Proportion	Laforest et al. 2017; Fig. 1 C, OM curve	Data obtained from collagenase digestion; assuming spherical shape. White adipocytes assumed to be right hump
29	yel	Skeletal & integumentary	Human white adipocytes; abdominal omental	1.43676e-06	0.00659255	140	0.575275	Diameter um	Proportion	Laforest et al. 2017; Fig. 1 C, OM curve	Data obtained from collagenase digestion; assuming spherical shape. White adipocytes assumed to be right hump
29	yel	Skeletal & integumentary	Human white adipocytes; abdominal omental	1.59626e-06	0.00533015	145	0.465116	Diameter um	Proportion	Laforest et al. 2017; Fig. 1 C, OM curve	Data obtained from collagenase digestion; assuming spherical shape. White adipocytes assumed to be right hump
29	yel	Skeletal & integumentary	Human white adipocytes; abdominal omental	1.76715e-06	0.00252481	150	0.220318	Diameter um	Proportion	Laforest et al. 2017; Fig. 1 C, OM curve	Data obtained from collagenase digestion; assuming spherical shape. White adipocytes assumed to be right hump
29	yel	Skeletal & integumentary	Human white adipocytes; abdominal omental	1.94982e-06	0.00182347	155	0.159119	Diameter um	Proportion	Laforest et al. 2017; Fig. 1 C, OM curve	Data obtained from collagenase digestion; assuming spherical shape. White adipocytes assumed to be right hump
29	yel	Skeletal & integumentary	Human white adipocytes; abdominal omental	2.14466e-06	0.00140267	160	0.122399	Diameter um	Proportion	Laforest et al. 2017; Fig. 1 C, OM curve	Data obtained from collagenase digestion; assuming spherical shape. White adipocytes assumed to be right hump
29	yel	Skeletal & integumentary	Human white adipocytes; abdominal omental	2.35207e-06	0.000841602	165	0.0734394	Diameter um	Proportion	Laforest et al. 2017; Fig. 1 C, OM curve	Data obtained from collagenase digestion; assuming spherical shape. White adipocytes assumed to be right hump
29	yel	Skeletal & integumentary	Human white adipocytes; abdominal omental	2.57244e-06	0.000280534	170	0.0244798	Diameter um	Proportion	Laforest et al. 2017; Fig. 1 C, OM curve	Data obtained from collagenase digestion; assuming spherical shape. White adipocytes assumed to be right hump
29	yel	Skeletal & integumentary	Human white adipocytes; abdominal omental	2.80616e-06	0.000701335	175	0.0611995	Diameter um	Proportion	Laforest et al. 2017; Fig. 1 C, OM curve	Data obtained from collagenase digestion; assuming spherical shape. White adipocytes assumed to be right hump
29	yel	Skeletal & integumentary	Human white adipocytes; abdominal omental	3.05363e-06	0.00154294	180	0.134639	Diameter um	Proportion	Laforest et al. 2017; Fig. 1 C, OM curve	Data obtained from collagenase digestion; assuming spherical shape. White adipocytes assumed to be right hump
29	yel	Skeletal & integumentary	Human white adipocytes; abdominal omental	3.31523e-06	0.000561068	185	0.0489596	Diameter um	Proportion	Laforest et al. 2017; Fig. 1 C, OM curve	Data obtained from collagenase digestion; assuming spherical shape. White adipocytes assumed to be right hump
29	yel	Skeletal & integumentary	Human white adipocytes; abdominal omental	3.59136e-06	0.000280534	190	0.0244798	Diameter um	Proportion	Laforest et al. 2017; Fig. 1 C, OM curve	Data obtained from collagenase digestion; assuming spherical shape. White adipocytes assumed to be right hump
29	yel	Skeletal & integumentary	Human white adipocytes; abdominal omental	3.88242e-06	0.000420801	195	0.0367197	Diameter um	Proportion	Laforest et al. 2017; Fig. 1 C, OM curve	Data obtained from collagenase digestion; assuming spherical shape. White adipocytes assumed to be right hump
29	yel	Skeletal & integumentary	Human white adipocytes; abdominal omental	4.18879e-06	0.000280534	200	0.0244798	Diameter um	Proportion	Laforest et al. 2017; Fig. 1 C, OM curve	Data obtained from collagenase digestion; assuming spherical shape. White adipocytes assumed to be right hump
30	grn	Digestive and uro-genital	Human spermatozoa	8.09e-12	0.000141178	8.09106	8.0457	Equivalent spherical volume um3	Count / 0.5ml diluted semen	Brotherton Barnard 1974; Fig. 3 a
30	grn	Digestive and uro-genital	Human spermatozoa	9.49e-12	0.00881459	9.48954	502.342	Equivalent spherical volume um3	Count / 0.5ml diluted semen	Brotherton Barnard 1974; Fig. 3 a
30	grn	Digestive and uro-genital	Human spermatozoa	1.09e-11	0.0105585	10.888	601.728	Equivalent spherical volume um3	Count / 0.5ml diluted semen	Brotherton Barnard 1974; Fig. 3 a
30	grn	Digestive and uro-genital	Human spermatozoa	1.23e-11	0.0211271	12.2865	1204.03	Equivalent spherical volume um3	Count / 0.5ml diluted semen	Brotherton Barnard 1974; Fig. 3 a
30	grn	Digestive and uro-genital	Human spermatozoa	1.37e-11	0.0158696	13.685	904.403	Equivalent spherical volume um3	Count / 0.5ml diluted semen	Brotherton Barnard 1974; Fig. 3 a
30	grn	Digestive and uro-genital	Human spermatozoa	1.51e-11	0.0369397	15.0835	2105.19	Equivalent spherical volume um3	Count / 0.5ml diluted semen	Brotherton Barnard 1974; Fig. 3 a
30	grn	Digestive and uro-genital	Human spermatozoa	1.65e-11	0.0789422	16.4819	4498.9	Equivalent spherical volume um3	Count / 0.5ml diluted semen	Brotherton Barnard 1974; Fig. 3 a
30	grn	Digestive and uro-genital	Human spermatozoa	1.79e-11	0.0863019	17.8804	4918.33	Equivalent spherical volume um3	Count / 0.5ml diluted semen	Brotherton Barnard 1974; Fig. 3 a
30	grn	Digestive and uro-genital	Human spermatozoa	1.93e-11	0.079075	19.2789	4506.47	Equivalent spherical volume um3	Count / 0.5ml diluted semen	Brotherton Barnard 1974; Fig. 3 a
30	grn	Digestive and uro-genital	Human spermatozoa	2.07e-11	0.068639	20.6774	3911.72	Equivalent spherical volume um3	Count / 0.5ml diluted semen	Brotherton Barnard 1974; Fig. 3 a
30	grn	Digestive and uro-genital	Human spermatozoa	2.21e-11	0.0687052	22.0759	3915.5	Equivalent spherical volume um3	Count / 0.5ml diluted semen	Brotherton Barnard 1974; Fig. 3 a
30	grn	Digestive and uro-genital	Human spermatozoa	2.35e-11	0.0651987	23.4743	3715.66	Equivalent spherical volume um3	Count / 0.5ml diluted semen	Brotherton Barnard 1974; Fig. 3 a
30	grn	Digestive and uro-genital	Human spermatozoa	2.49e-11	0.0545435	24.8728	3108.42	Equivalent spherical volume um3	Count / 0.5ml diluted semen	Brotherton Barnard 1974; Fig. 3 a
30	grn	Digestive and uro-genital	Human spermatozoa	2.63e-11	0.0494329	26.2713	2817.17	Equivalent spherical volume um3	Count / 0.5ml diluted semen	Brotherton Barnard 1974; Fig. 3 a
30	grn	Digestive and uro-genital	Human spermatozoa	2.77e-11	0.0475304	27.6698	2708.75	Equivalent spherical volume um3	Count / 0.5ml diluted semen	Brotherton Barnard 1974; Fig. 3 a
30	grn	Digestive and uro-genital	Human spermatozoa	2.91e-11	0.0388446	29.0683	2213.75	Equivalent spherical volume um3	Count / 0.5ml diluted semen	Brotherton Barnard 1974; Fig. 3 a
30	grn	Digestive and uro-genital	Human spermatozoa	3.05e-11	0.0370877	30.4667	2113.62	Equivalent spherical volume um3	Count / 0.5ml diluted semen	Brotherton Barnard 1974; Fig. 3 a
30	grn	Digestive and uro-genital	Human spermatozoa	3.19e-11	0.0336537	31.8652	1917.92	Equivalent spherical volume um3	Count / 0.5ml diluted semen	Brotherton Barnard 1974; Fig. 3 a
30	grn	Digestive and uro-genital	Human spermatozoa	3.33e-11	0.0300735	33.2637	1713.89	Equivalent spherical volume um3	Count / 0.5ml diluted semen	Brotherton Barnard 1974; Fig. 3 a
30	grn	Digestive and uro-genital	Human spermatozoa	3.47e-11	0.0213155	34.6622	1214.77	Equivalent spherical volume um3	Count / 0.5ml diluted semen	Brotherton Barnard 1974; Fig. 3 a
30	grn	Digestive and uro-genital	Human spermatozoa	3.61e-11	0.0229862	36.0607	1309.98	Equivalent spherical volume um3	Count / 0.5ml diluted semen	Brotherton Barnard 1974; Fig. 3 a
30	grn	Digestive and uro-genital	Human spermatozoa	3.75e-11	0.0195519	37.4591	1114.26	Equivalent spherical volume um3	Count / 0.5ml diluted semen	Brotherton Barnard 1974; Fig. 3 a
30	grn	Digestive and uro-genital	Human spermatozoa	3.89e-11	0.0178685	38.8576	1018.32	Equivalent spherical volume um3	Count / 0.5ml diluted semen	Brotherton Barnard 1974; Fig. 3 a
30	grn	Digestive and uro-genital	Human spermatozoa	4.03e-11	0.0124658	40.2561	710.425	Equivalent spherical volume um3	Count / 0.5ml diluted semen	Brotherton Barnard 1974; Fig. 3 a
30	grn	Digestive and uro-genital	Human spermatozoa	4.17e-11	0.0107818	41.6546	614.453	Equivalent spherical volume um3	Count / 0.5ml diluted semen	Brotherton Barnard 1974; Fig. 3 a
30	grn	Digestive and uro-genital	Human spermatozoa	4.31e-11	0.00902452	43.0531	514.306	Equivalent spherical volume um3	Count / 0.5ml diluted semen	Brotherton Barnard 1974; Fig. 3 a
30	grn	Digestive and uro-genital	Human spermatozoa	4.45e-11	0.00719531	44.4515	410.059	Equivalent spherical volume um3	Count / 0.5ml diluted semen	Brotherton Barnard 1974; Fig. 3 a
30	grn	Digestive and uro-genital	Human spermatozoa	4.59e-11	0.00718829	45.85	409.659	Equivalent spherical volume um3	Count / 0.5ml diluted semen	Brotherton Barnard 1974; Fig. 3 a
30	grn	Digestive and uro-genital	Human spermatozoa	4.72e-11	0.00353588	47.2485	201.509	Equivalent spherical volume um3	Count / 0.5ml diluted semen	Brotherton Barnard 1974; Fig. 3 a
30	grn	Digestive and uro-genital	Human spermatozoa	4.86e-11	0.0071766	48.647	408.993	Equivalent spherical volume um3	Count / 0.5ml diluted semen	Brotherton Barnard 1974; Fig. 3 a
30	grn	Digestive and uro-genital	Human spermatozoa	5e-11	0.00359577	50.0455	204.922	Equivalent spherical volume um3	Count / 0.5ml diluted semen	Brotherton Barnard 1974; Fig. 3 a
30	grn	Digestive and uro-genital	Human spermatozoa	5.14e-11	0.00366235	51.4439	208.717	Equivalent spherical volume um3	Count / 0.5ml diluted semen	Brotherton Barnard 1974; Fig. 3 a
30	grn	Digestive and uro-genital	Human spermatozoa	5.28e-11	0.00372893	52.8424	212.511	Equivalent spherical volume um3	Count / 0.5ml diluted semen	Brotherton Barnard 1974; Fig. 3 a
30	grn	Digestive and uro-genital	Human spermatozoa	5.42e-11	0.00539959	54.2409	307.722	Equivalent spherical volume um3	Count / 0.5ml diluted semen	Brotherton Barnard 1974; Fig. 3 a
30	grn	Digestive and uro-genital	Human spermatozoa	5.56e-11	0.00539291	55.6394	307.341	Equivalent spherical volume um3	Count / 0.5ml diluted semen	Brotherton Barnard 1974; Fig. 3 a
30	grn	Digestive and uro-genital	Human spermatozoa	5.7e-11	0.00217773	57.0379	124.108	Equivalent spherical volume um3	Count / 0.5ml diluted semen	Brotherton Barnard 1974; Fig. 3 a
30	grn	Digestive and uro-genital	Human spermatozoa	5.84e-11	0.00180708	58.4363	102.985	Equivalent spherical volume um3	Count / 0.5ml diluted semen	Brotherton Barnard 1974; Fig. 3 a
30	grn	Digestive and uro-genital	Human spermatozoa	5.98e-11	0.00179973	59.8348	102.566	Equivalent spherical volume um3	Count / 0.5ml diluted semen	Brotherton Barnard 1974; Fig. 3 a
30	grn	Digestive and uro-genital	Human spermatozoa	6.12e-11	0.00186664	61.2333	106.379	Equivalent spherical volume um3	Count / 0.5ml diluted semen	Brotherton Barnard 1974; Fig. 3 a
31	grn	Digestive and uro-genital	Human hepatocyte	1.01749e-09	4.95394e-05	10.058	0.0001	Cell diameter um	Percentage	Jiang et al. 2019; Fig. 4, histology	Cell shape assumed cuboid. Mass estimated as diameter cubed divided by 1e12
31	grn	Digestive and uro-genital	Human hepatocyte	1.19395e-09	0.00668904	10.6087	0.0135025	Cell diameter um	Percentage	Jiang et al. 2019; Fig. 4, histology	Cell shape assumed cuboid. Mass estimated as diameter cubed divided by 1e12
31	grn	Digestive and uro-genital	Human hepatocyte	1.34684e-09	0.0111889	11.0435	0.0225859	Cell diameter um	Percentage	Jiang et al. 2019; Fig. 4, histology	Cell shape assumed cuboid. Mass estimated as diameter cubed divided by 1e12
31	grn	Digestive and uro-genital	Human hepatocyte	1.5353e-09	0.0162969	11.5362	0.0328969	Cell diameter um	Percentage	Jiang et al. 2019; Fig. 4, histology	Cell shape assumed cuboid. Mass estimated as diameter cubed divided by 1e12
31	grn	Digestive and uro-genital	Human hepatocyte	1.728e-09	0.0203104	12	0.0409984	Cell diameter um	Percentage	Jiang et al. 2019; Fig. 4, histology	Cell shape assumed cuboid. Mass estimated as diameter cubed divided by 1e12
31	grn	Digestive and uro-genital	Human hepatocyte	2.0323e-09	0.0142294	12.6667	0.0287234	Cell diameter um	Percentage	Jiang et al. 2019; Fig. 4, histology	Cell shape assumed cuboid. Mass estimated as diameter cubed divided by 1e12
31	grn	Digestive and uro-genital	Human hepatocyte	2.20436e-09	0.0104592	13.0145	0.0211129	Cell diameter um	Percentage	Jiang et al. 2019; Fig. 4, histology	Cell shape assumed cuboid. Mass estimated as diameter cubed divided by 1e12
31	grn	Digestive and uro-genital	Human hepatocyte	2.48024e-09	0.00717552	13.5362	0.0144845	Cell diameter um	Percentage	Jiang et al. 2019; Fig. 4, histology	Cell shape assumed cuboid. Mass estimated as diameter cubed divided by 1e12
31	grn	Digestive and uro-genital	Human hepatocyte	2.744e-09	0.00535123	14	0.010802	Cell diameter um	Percentage	Jiang et al. 2019; Fig. 4, histology	Cell shape assumed cuboid. Mass estimated as diameter cubed divided by 1e12
31	grn	Digestive and uro-genital	Human hepatocyte	3.1177e-09	0.00790523	14.6087	0.0159574	Cell diameter um	Percentage	Jiang et al. 2019; Fig. 4, histology	Cell shape assumed cuboid. Mass estimated as diameter cubed divided by 1e12
31	grn	Digestive and uro-genital	Human hepatocyte	3.38479e-09	0.010216	15.0145	0.0206219	Cell diameter um	Percentage	Jiang et al. 2019; Fig. 4, histology	Cell shape assumed cuboid. Mass estimated as diameter cubed divided by 1e12
31	grn	Digestive and uro-genital	Human hepatocyte	3.7291e-09	0.0137429	15.5072	0.0277414	Cell diameter um	Percentage	Jiang et al. 2019; Fig. 4, histology	Cell shape assumed cuboid. Mass estimated as diameter cubed divided by 1e12
31	grn	Digestive and uro-genital	Human hepatocyte	4.096e-09	0.0183645	16	0.0370704	Cell diameter um	Percentage	Jiang et al. 2019; Fig. 4, histology	Cell shape assumed cuboid. Mass estimated as diameter cubed divided by 1e12
31	grn	Digestive and uro-genital	Human hepatocyte	4.5099e-09	0.0293102	16.5217	0.0591653	Cell diameter um	Percentage	Jiang et al. 2019; Fig. 4, histology	Cell shape assumed cuboid. Mass estimated as diameter cubed divided by 1e12
31	grn	Digestive and uro-genital	Human hepatocyte	4.92558e-09	0.0426882	17.0145	0.0861702	Cell diameter um	Percentage	Jiang et al. 2019; Fig. 4, histology	Cell shape assumed cuboid. Mass estimated as diameter cubed divided by 1e12
31	grn	Digestive and uro-genital	Human hepatocyte	5.36604e-09	0.073093	17.5072	0.147545	Cell diameter um	Percentage	Jiang et al. 2019; Fig. 4, histology	Cell shape assumed cuboid. Mass estimated as diameter cubed divided by 1e12
31	grn	Digestive and uro-genital	Human hepatocyte	5.86022e-09	0.106295	18.029	0.214566	Cell diameter um	Percentage	Jiang et al. 2019; Fig. 4, histology	Cell shape assumed cuboid. Mass estimated as diameter cubed divided by 1e12
31	grn	Digestive and uro-genital	Human hepatocyte	6.32419e-09	0.125267	18.4928	0.252864	Cell diameter um	Percentage	Jiang et al. 2019; Fig. 4, histology	Cell shape assumed cuboid. Mass estimated as diameter cubed divided by 1e12
31	grn	Digestive and uro-genital	Human hepatocyte	6.90619e-09	0.144483	19.0435	0.291653	Cell diameter um	Percentage	Jiang et al. 2019; Fig. 4, histology	Cell shape assumed cuboid. Mass estimated as diameter cubed divided by 1e12
31	grn	Digestive and uro-genital	Human hepatocyte	7.42314e-09	0.124538	19.5072	0.251391	Cell diameter um	Percentage	Jiang et al. 2019; Fig. 4, histology	Cell shape assumed cuboid. Mass estimated as diameter cubed divided by 1e12
31	grn	Digestive and uro-genital	Human hepatocyte	8e-09	0.103619	20	0.209165	Cell diameter um	Percentage	Jiang et al. 2019; Fig. 4, histology	Cell shape assumed cuboid. Mass estimated as diameter cubed divided by 1e12
31	grn	Digestive and uro-genital	Human hepatocyte	8.56953e-09	0.0683498	20.4638	0.137971	Cell diameter um	Percentage	Jiang et al. 2019; Fig. 4, histology	Cell shape assumed cuboid. Mass estimated as diameter cubed divided by 1e12
31	grn	Digestive and uro-genital	Human hepatocyte	9.2036e-09	0.0266345	20.9565	0.0537643	Cell diameter um	Percentage	Jiang et al. 2019; Fig. 4, histology	Cell shape assumed cuboid. Mass estimated as diameter cubed divided by 1e12
31	grn	Digestive and uro-genital	Human hepatocyte	1.00291e-08	0.0115538	21.5652	0.0233224	Cell diameter um	Percentage	Jiang et al. 2019; Fig. 4, histology	Cell shape assumed cuboid. Mass estimated as diameter cubed divided by 1e12
31	grn	Digestive and uro-genital	Human hepatocyte	1.0606e-08	0.0019459	21.971	0.00392799	Cell diameter um	Percentage	Jiang et al. 2019; Fig. 4, histology	Cell shape assumed cuboid. Mass estimated as diameter cubed divided by 1e12
31	grn	Digestive and uro-genital	Human hepatocyte	1.1482e-08	0.000243238	22.56	0.000490998	Cell diameter um	Percentage	Jiang et al. 2019; Fig. 4, histology	Cell shape assumed cuboid. Mass estimated as diameter cubed divided by 1e12
32	grn	Digestive and uro-genital	Human pancreatic beta cell	2.92e-10	0.0121323	167.197	9.77242	Forward scatter; FSC-A	Arbitrary	Anzi et al. 2018; Fig. 1 C	Mean of FSC is 380.88, while mean beta cell size is 5.81e-10 g, with an upper value near 1e-9 g. This upper value was estimated to correlate to FSC value of ~700, to allow linear normalization over other size values.
32	grn	Digestive and uro-genital	Human pancreatic beta cell	3.33e-10	0.0191125	192.257	15.3949	Forward scatter; FSC-A	Arbitrary	Anzi et al. 2018; Fig. 1 C	Mean of FSC is 380.88, while mean beta cell size is 5.81e-10 g, with an upper value near 1e-9 g. This upper value was estimated to correlate to FSC value of ~700, to allow linear normalization over other size values.
32	grn	Digestive and uro-genital	Human pancreatic beta cell	3.75e-10	0.0493601	226.956	39.759	Forward scatter; FSC-A	Arbitrary	Anzi et al. 2018; Fig. 1 C	Mean of FSC is 380.88, while mean beta cell size is 5.81e-10 g, with an upper value near 1e-9 g. This upper value was estimated to correlate to FSC value of ~700, to allow linear normalization over other size values.
32	grn	Digestive and uro-genital	Human pancreatic beta cell	4.16e-10	0.0804388	256.514	64.7925	Forward scatter; FSC-A	Arbitrary	Anzi et al. 2018; Fig. 1 C	Mean of FSC is 380.88, while mean beta cell size is 5.81e-10 g, with an upper value near 1e-9 g. This upper value was estimated to correlate to FSC value of ~700, to allow linear normalization over other size values.
32	grn	Digestive and uro-genital	Human pancreatic beta cell	4.57e-10	0.115174	294.426	92.7711	Forward scatter; FSC-A	Arbitrary	Anzi et al. 2018; Fig. 1 C	Mean of FSC is 380.88, while mean beta cell size is 5.81e-10 g, with an upper value near 1e-9 g. This upper value was estimated to correlate to FSC value of ~700, to allow linear normalization over other size values.
32	grn	Digestive and uro-genital	Human pancreatic beta cell	4.98e-10	0.12232	321.414	98.5274	Forward scatter; FSC-A	Arbitrary	Anzi et al. 2018; Fig. 1 C	Mean of FSC is 380.88, while mean beta cell size is 5.81e-10 g, with an upper value near 1e-9 g. This upper value was estimated to correlate to FSC value of ~700, to allow linear normalization over other size values.
32	grn	Digestive and uro-genital	Human pancreatic beta cell	5.4e-10	0.117667	353.542	94.7791	Forward scatter; FSC-A	Arbitrary	Anzi et al. 2018; Fig. 1 C	Mean of FSC is 380.88, while mean beta cell size is 5.81e-10 g, with an upper value near 1e-9 g. This upper value was estimated to correlate to FSC value of ~700, to allow linear normalization over other size values.
32	grn	Digestive and uro-genital	Human pancreatic beta cell	5.81e-10	0.109357	384.386	88.0857	Forward scatter; FSC-A	Arbitrary	Anzi et al. 2018; Fig. 1 C	Mean of FSC is 380.88, while mean beta cell size is 5.81e-10 g, with an upper value near 1e-9 g. This upper value was estimated to correlate to FSC value of ~700, to allow linear normalization over other size values.
32	grn	Digestive and uro-genital	Human pancreatic beta cell	6.22e-10	0.092571	421.012	74.5649	Forward scatter; FSC-A	Arbitrary	Anzi et al. 2018; Fig. 1 C	Mean of FSC is 380.88, while mean beta cell size is 5.81e-10 g, with an upper value near 1e-9 g. This upper value was estimated to correlate to FSC value of ~700, to allow linear normalization over other size values.
32	grn	Digestive and uro-genital	Human pancreatic beta cell	6.64e-10	0.0747881	448	60.241	Forward scatter; FSC-A	Arbitrary	Anzi et al. 2018; Fig. 1 C	Mean of FSC is 380.88, while mean beta cell size is 5.81e-10 g, with an upper value near 1e-9 g. This upper value was estimated to correlate to FSC value of ~700, to allow linear normalization over other size values.
32	grn	Digestive and uro-genital	Human pancreatic beta cell	7.05e-10	0.06116	477.558	49.2637	Forward scatter; FSC-A	Arbitrary	Anzi et al. 2018; Fig. 1 C	Mean of FSC is 380.88, while mean beta cell size is 5.81e-10 g, with an upper value near 1e-9 g. This upper value was estimated to correlate to FSC value of ~700, to allow linear normalization over other size values.
32	grn	Digestive and uro-genital	Human pancreatic beta cell	7.46e-10	0.0427123	512.9	34.4043	Forward scatter; FSC-A	Arbitrary	Anzi et al. 2018; Fig. 1 C	Mean of FSC is 380.88, while mean beta cell size is 5.81e-10 g, with an upper value near 1e-9 g. This upper value was estimated to correlate to FSC value of ~700, to allow linear normalization over other size values.
32	grn	Digestive and uro-genital	Human pancreatic beta cell	7.87e-10	0.0310786	546.313	25.0335	Forward scatter; FSC-A	Arbitrary	Anzi et al. 2018; Fig. 1 C	Mean of FSC is 380.88, while mean beta cell size is 5.81e-10 g, with an upper value near 1e-9 g. This upper value was estimated to correlate to FSC value of ~700, to allow linear normalization over other size values.
32	grn	Digestive and uro-genital	Human pancreatic beta cell	8.29e-10	0.022935	575.871	18.4739	Forward scatter; FSC-A	Arbitrary	Anzi et al. 2018; Fig. 1 C	Mean of FSC is 380.88, while mean beta cell size is 5.81e-10 g, with an upper value near 1e-9 g. This upper value was estimated to correlate to FSC value of ~700, to allow linear normalization over other size values.
32	grn	Digestive and uro-genital	Human pancreatic beta cell	8.7e-10	0.0151238	614.426	12.1821	Forward scatter; FSC-A	Arbitrary	Anzi et al. 2018; Fig. 1 C	Mean of FSC is 380.88, while mean beta cell size is 5.81e-10 g, with an upper value near 1e-9 g. This upper value was estimated to correlate to FSC value of ~700, to allow linear normalization over other size values.
32	grn	Digestive and uro-genital	Human pancreatic beta cell	9.11e-10	0.0126309	640.129	10.174	Forward scatter; FSC-A	Arbitrary	Anzi et al. 2018; Fig. 1 C	Mean of FSC is 380.88, while mean beta cell size is 5.81e-10 g, with an upper value near 1e-9 g. This upper value was estimated to correlate to FSC value of ~700, to allow linear normalization over other size values.
32	grn	Digestive and uro-genital	Human pancreatic beta cell	9.52e-10	0.00598305	679.325	4.81928	Forward scatter; FSC-A	Arbitrary	Anzi et al. 2018; Fig. 1 C	Mean of FSC is 380.88, while mean beta cell size is 5.81e-10 g, with an upper value near 1e-9 g. This upper value was estimated to correlate to FSC value of ~700, to allow linear normalization over other size values.
32	grn	Digestive and uro-genital	Human pancreatic beta cell	9.94e-10	0.00847598	704.386	6.82731	Forward scatter; FSC-A	Arbitrary	Anzi et al. 2018; Fig. 1 C	Mean of FSC is 380.88, while mean beta cell size is 5.81e-10 g, with an upper value near 1e-9 g. This upper value was estimated to correlate to FSC value of ~700, to allow linear normalization over other size values.
32	grn	Digestive and uro-genital	Human pancreatic beta cell	1.03e-09	0.00365631	739.084	2.94511	Forward scatter; FSC-A	Arbitrary	Anzi et al. 2018; Fig. 1 C	Mean of FSC is 380.88, while mean beta cell size is 5.81e-10 g, with an upper value near 1e-9 g. This upper value was estimated to correlate to FSC value of ~700, to allow linear normalization over other size values.
32	grn	Digestive and uro-genital	Human pancreatic beta cell	1.08e-09	0.00232674	769.285	1.87416	Forward scatter; FSC-A	Arbitrary	Anzi et al. 2018; Fig. 1 C	Mean of FSC is 380.88, while mean beta cell size is 5.81e-10 g, with an upper value near 1e-9 g. This upper value was estimated to correlate to FSC value of ~700, to allow linear normalization over other size values.
32	grn	Digestive and uro-genital	Human pancreatic beta cell	1.12e-09	0.000997175	795.63	0.803213	Forward scatter; FSC-A	Arbitrary	Anzi et al. 2018; Fig. 1 C	Mean of FSC is 380.88, while mean beta cell size is 5.81e-10 g, with an upper value near 1e-9 g. This upper value was estimated to correlate to FSC value of ~700, to allow linear normalization over other size values.
33	ind	Nervous & endocrine	Mouse retinal ganglion	1.52e-08	0.0151479	26.9876	1.57317	Cell area um2	Frequency	Drager Olsen 1981; Fig. 6 middle histogram from intermediate density zone	Mean area reported is 78 um2 and digitized is 82 um2. Mean human retinal ganglion cell is 4.39e-8 g. Multiply all sizes by 5.628e-10 to convert to grams, assuming similar distribution range and
33	ind	Nervous & endocrine	Mouse retinal ganglion	1.8e-08	0.0254867	31.9397	2.64688	Cell area um2	Frequency	Drager Olsen 1981; Fig. 6 middle histogram from intermediate density zone	Mean area reported is 78 um2 and digitized is 82 um2. Mean human retinal ganglion cell is 4.39e-8 g. Multiply all sizes by 5.628e-10 to convert to grams, assuming similar distribution range and
33	ind	Nervous & endocrine	Mouse retinal ganglion	2.08e-08	0.049377	36.8917	5.12799	Cell area um2	Frequency	Drager Olsen 1981; Fig. 6 middle histogram from intermediate density zone	Mean area reported is 78 um2 and digitized is 82 um2. Mean human retinal ganglion cell is 4.39e-8 g. Multiply all sizes by 5.628e-10 to convert to grams, assuming similar distribution range and
33	ind	Nervous & endocrine	Mouse retinal ganglion	2.36e-08	0.0540099	41.8438	5.60913	Cell area um2	Frequency	Drager Olsen 1981; Fig. 6 middle histogram from intermediate density zone	Mean area reported is 78 um2 and digitized is 82 um2. Mean human retinal ganglion cell is 4.39e-8 g. Multiply all sizes by 5.628e-10 to convert to grams, assuming similar distribution range and
33	ind	Nervous & endocrine	Mouse retinal ganglion	2.63e-08	0.067558	46.7959	7.01615	Cell area um2	Frequency	Drager Olsen 1981; Fig. 6 middle histogram from intermediate density zone	Mean area reported is 78 um2 and digitized is 82 um2. Mean human retinal ganglion cell is 4.39e-8 g. Multiply all sizes by 5.628e-10 to convert to grams, assuming similar distribution range and
33	ind	Nervous & endocrine	Mouse retinal ganglion	2.91e-08	0.0718338	51.748	7.46021	Cell area um2	Frequency	Drager Olsen 1981; Fig. 6 middle histogram from intermediate density zone	Mean area reported is 78 um2 and digitized is 82 um2. Mean human retinal ganglion cell is 4.39e-8 g. Multiply all sizes by 5.628e-10 to convert to grams, assuming similar distribution range and
33	ind	Nervous & endocrine	Mouse retinal ganglion	3.19e-08	0.0709382	56.7	7.36719	Cell area um2	Frequency	Drager Olsen 1981; Fig. 6 middle histogram from intermediate density zone	Mean area reported is 78 um2 and digitized is 82 um2. Mean human retinal ganglion cell is 4.39e-8 g. Multiply all sizes by 5.628e-10 to convert to grams, assuming similar distribution range and
33	ind	Nervous & endocrine	Mouse retinal ganglion	3.47e-08	0.0709352	61.6521	7.36688	Cell area um2	Frequency	Drager Olsen 1981; Fig. 6 middle histogram from intermediate density zone	Mean area reported is 78 um2 and digitized is 82 um2. Mean human retinal ganglion cell is 4.39e-8 g. Multiply all sizes by 5.628e-10 to convert to grams, assuming similar distribution range and
33	ind	Nervous & endocrine	Mouse retinal ganglion	3.75e-08	0.0759244	66.6042	7.88503	Cell area um2	Frequency	Drager Olsen 1981; Fig. 6 middle histogram from intermediate density zone	Mean area reported is 78 um2 and digitized is 82 um2. Mean human retinal ganglion cell is 4.39e-8 g. Multiply all sizes by 5.628e-10 to convert to grams, assuming similar distribution range and
33	ind	Nervous & endocrine	Mouse retinal ganglion	4.03e-08	0.062904	71.5563	6.53281	Cell area um2	Frequency	Drager Olsen 1981; Fig. 6 middle histogram from intermediate density zone	Mean area reported is 78 um2 and digitized is 82 um2. Mean human retinal ganglion cell is 4.39e-8 g. Multiply all sizes by 5.628e-10 to convert to grams, assuming similar distribution range and
33	ind	Nervous & endocrine	Mouse retinal ganglion	4.31e-08	0.0662885	76.5083	6.8843	Cell area um2	Frequency	Drager Olsen 1981; Fig. 6 middle histogram from intermediate density zone	Mean area reported is 78 um2 and digitized is 82 um2. Mean human retinal ganglion cell is 4.39e-8 g. Multiply all sizes by 5.628e-10 to convert to grams, assuming similar distribution range and
33	ind	Nervous & endocrine	Mouse retinal ganglion	4.58e-08	0.04774	81.4604	4.95798	Cell area um2	Frequency	Drager Olsen 1981; Fig. 6 middle histogram from intermediate density zone	Mean area reported is 78 um2 and digitized is 82 um2. Mean human retinal ganglion cell is 4.39e-8 g. Multiply all sizes by 5.628e-10 to convert to grams, assuming similar distribution range and
33	ind	Nervous & endocrine	Mouse retinal ganglion	4.86e-08	0.0341847	86.4125	3.55021	Cell area um2	Frequency	Drager Olsen 1981; Fig. 6 middle histogram from intermediate density zone	Mean area reported is 78 um2 and digitized is 82 um2. Mean human retinal ganglion cell is 4.39e-8 g. Multiply all sizes by 5.628e-10 to convert to grams, assuming similar distribution range and
33	ind	Nervous & endocrine	Mouse retinal ganglion	5.14e-08	0.0320411	91.3646	3.32758	Cell area um2	Frequency	Drager Olsen 1981; Fig. 6 middle histogram from intermediate density zone	Mean area reported is 78 um2 and digitized is 82 um2. Mean human retinal ganglion cell is 4.39e-8 g. Multiply all sizes by 5.628e-10 to convert to grams, assuming similar distribution range and
33	ind	Nervous & endocrine	Mouse retinal ganglion	5.42e-08	0.0290062	96.3166	3.0124	Cell area um2	Frequency	Drager Olsen 1981; Fig. 6 middle histogram from intermediate density zone	Mean area reported is 78 um2 and digitized is 82 um2. Mean human retinal ganglion cell is 4.39e-8 g. Multiply all sizes by 5.628e-10 to convert to grams, assuming similar distribution range and
33	ind	Nervous & endocrine	Mouse retinal ganglion	5.7e-08	0.023832	101.269	2.47504	Cell area um2	Frequency	Drager Olsen 1981; Fig. 6 middle histogram from intermediate density zone	Mean area reported is 78 um2 and digitized is 82 um2. Mean human retinal ganglion cell is 4.39e-8 g. Multiply all sizes by 5.628e-10 to convert to grams, assuming similar distribution range and
33	ind	Nervous & endocrine	Mouse retinal ganglion	5.98e-08	0.0168743	106.221	1.75246	Cell area um2	Frequency	Drager Olsen 1981; Fig. 6 middle histogram from intermediate density zone	Mean area reported is 78 um2 and digitized is 82 um2. Mean human retinal ganglion cell is 4.39e-8 g. Multiply all sizes by 5.628e-10 to convert to grams, assuming similar distribution range and
33	ind	Nervous & endocrine	Mouse retinal ganglion	6.26e-08	0.0206155	111.173	2.14099	Cell area um2	Frequency	Drager Olsen 1981; Fig. 6 middle histogram from intermediate density zone	Mean area reported is 78 um2 and digitized is 82 um2. Mean human retinal ganglion cell is 4.39e-8 g. Multiply all sizes by 5.628e-10 to convert to grams, assuming similar distribution range and
33	ind	Nervous & endocrine	Mouse retinal ganglion	6.54e-08	0.0161535	116.125	1.6776	Cell area um2	Frequency	Drager Olsen 1981; Fig. 6 middle histogram from intermediate density zone	Mean area reported is 78 um2 and digitized is 82 um2. Mean human retinal ganglion cell is 4.39e-8 g. Multiply all sizes by 5.628e-10 to convert to grams, assuming similar distribution range and
33	ind	Nervous & endocrine	Mouse retinal ganglion	6.81e-08	0.0152585	121.077	1.58465	Cell area um2	Frequency	Drager Olsen 1981; Fig. 6 middle histogram from intermediate density zone	Mean area reported is 78 um2 and digitized is 82 um2. Mean human retinal ganglion cell is 4.39e-8 g. Multiply all sizes by 5.628e-10 to convert to grams, assuming similar distribution range and
33	ind	Nervous & endocrine	Mouse retinal ganglion	7.09e-08	0.00598283	126.029	0.621339	Cell area um2	Frequency	Drager Olsen 1981; Fig. 6 middle histogram from intermediate density zone	Mean area reported is 78 um2 and digitized is 82 um2. Mean human retinal ganglion cell is 4.39e-8 g. Multiply all sizes by 5.628e-10 to convert to grams, assuming similar distribution range and
33	ind	Nervous & endocrine	Mouse retinal ganglion	7.37e-08	0.00901074	130.981	0.935799	Cell area um2	Frequency	Drager Olsen 1981; Fig. 6 middle histogram from intermediate density zone	Mean area reported is 78 um2 and digitized is 82 um2. Mean human retinal ganglion cell is 4.39e-8 g. Multiply all sizes by 5.628e-10 to convert to grams, assuming similar distribution range and
33	ind	Nervous & endocrine	Mouse retinal ganglion	7.65e-08	0.0122168	135.933	1.26876	Cell area um2	Frequency	Drager Olsen 1981; Fig. 6 middle histogram from intermediate density zone	Mean area reported is 78 um2 and digitized is 82 um2. Mean human retinal ganglion cell is 4.39e-8 g. Multiply all sizes by 5.628e-10 to convert to grams, assuming similar distribution range and
33	ind	Nervous & endocrine	Mouse retinal ganglion	7.93e-08	0.00882524	140.885	0.916533	Cell area um2	Frequency	Drager Olsen 1981; Fig. 6 middle histogram from intermediate density zone	Mean area reported is 78 um2 and digitized is 82 um2. Mean human retinal ganglion cell is 4.39e-8 g. Multiply all sizes by 5.628e-10 to convert to grams, assuming similar distribution range and
33	ind	Nervous & endocrine	Mouse retinal ganglion	8.21e-08	0.00632532	145.837	0.656908	Cell area um2	Frequency	Drager Olsen 1981; Fig. 6 middle histogram from intermediate density zone	Mean area reported is 78 um2 and digitized is 82 um2. Mean human retinal ganglion cell is 4.39e-8 g. Multiply all sizes by 5.628e-10 to convert to grams, assuming similar distribution range and
33	ind	Nervous & endocrine	Mouse retinal ganglion	8.49e-08	0.00810518	150.789	0.841753	Cell area um2	Frequency	Drager Olsen 1981; Fig. 6 middle histogram from intermediate density zone	Mean area reported is 78 um2 and digitized is 82 um2. Mean human retinal ganglion cell is 4.39e-8 g. Multiply all sizes by 5.628e-10 to convert to grams, assuming similar distribution range and
33	ind	Nervous & endocrine	Mouse retinal ganglion	8.77e-08	0.0123813	155.742	1.28584	Cell area um2	Frequency	Drager Olsen 1981; Fig. 6 middle histogram from intermediate density zone	Mean area reported is 78 um2 and digitized is 82 um2. Mean human retinal ganglion cell is 4.39e-8 g. Multiply all sizes by 5.628e-10 to convert to grams, assuming similar distribution range and
33	ind	Nervous & endocrine	Mouse retinal ganglion	9.04e-08	0.00613642	160.694	0.637289	Cell area um2	Frequency	Drager Olsen 1981; Fig. 6 middle histogram from intermediate density zone	Mean area reported is 78 um2 and digitized is 82 um2. Mean human retinal ganglion cell is 4.39e-8 g. Multiply all sizes by 5.628e-10 to convert to grams, assuming similar distribution range and
33	ind	Nervous & endocrine	Mouse retinal ganglion	9.32e-08	0.00345832	165.646	0.35916	Cell area um2	Frequency	Drager Olsen 1981; Fig. 6 middle histogram from intermediate density zone	Mean area reported is 78 um2 and digitized is 82 um2. Mean human retinal ganglion cell is 4.39e-8 g. Multiply all sizes by 5.628e-10 to convert to grams, assuming similar distribution range and
33	ind	Nervous & endocrine	Mouse retinal ganglion	9.6e-08	0.00434662	170.598	0.451412	Cell area um2	Frequency	Drager Olsen 1981; Fig. 6 middle histogram from intermediate density zone	Mean area reported is 78 um2 and digitized is 82 um2. Mean human retinal ganglion cell is 4.39e-8 g. Multiply all sizes by 5.628e-10 to convert to grams, assuming similar distribution range and
33	ind	Nervous & endocrine	Mouse retinal ganglion	9.88e-08	0.0054127	175.55	0.562129	Cell area um2	Frequency	Drager Olsen 1981; Fig. 6 middle histogram from intermediate density zone	Mean area reported is 78 um2 and digitized is 82 um2. Mean human retinal ganglion cell is 4.39e-8 g. Multiply all sizes by 5.628e-10 to convert to grams, assuming similar distribution range and
33	ind	Nervous & endocrine	Mouse retinal ganglion	1.02e-07	0.0034472	180.502	0.358005	Cell area um2	Frequency	Drager Olsen 1981; Fig. 6 middle histogram from intermediate density zone	Mean area reported is 78 um2 and digitized is 82 um2. Mean human retinal ganglion cell is 4.39e-8 g. Multiply all sizes by 5.628e-10 to convert to grams, assuming similar distribution range and
33	ind	Nervous & endocrine	Mouse retinal ganglion	1.04e-07	0.00344433	185.454	0.357706	Cell area um2	Frequency	Drager Olsen 1981; Fig. 6 middle histogram from intermediate density zone	Mean area reported is 78 um2 and digitized is 82 um2. Mean human retinal ganglion cell is 4.39e-8 g. Multiply all sizes by 5.628e-10 to convert to grams, assuming similar distribution range and
33	ind	Nervous & endocrine	Mouse retinal ganglion	1.07e-07	0.00344119	190.406	0.35738	Cell area um2	Frequency	Drager Olsen 1981; Fig. 6 middle histogram from intermediate density zone	Mean area reported is 78 um2 and digitized is 82 um2. Mean human retinal ganglion cell is 4.39e-8 g. Multiply all sizes by 5.628e-10 to convert to grams, assuming similar distribution range and
33	ind	Nervous & endocrine	Mouse retinal ganglion	1.1e-07	0.00183192	195.358	0.190252	Cell area um2	Frequency	Drager Olsen 1981; Fig. 6 middle histogram from intermediate density zone	Mean area reported is 78 um2 and digitized is 82 um2. Mean human retinal ganglion cell is 4.39e-8 g. Multiply all sizes by 5.628e-10 to convert to grams, assuming similar distribution range and
33	ind	Nervous & endocrine	Mouse retinal ganglion	1.13e-07	0.00432503	200.31	0.44917	Cell area um2	Frequency	Drager Olsen 1981; Fig. 6 middle histogram from intermediate density zone	Mean area reported is 78 um2 and digitized is 82 um2. Mean human retinal ganglion cell is 4.39e-8 g. Multiply all sizes by 5.628e-10 to convert to grams, assuming similar distribution range and
33	ind	Nervous & endocrine	Mouse retinal ganglion	1.16e-07	0.00164668	205.262	0.171014	Cell area um2	Frequency	Drager Olsen 1981; Fig. 6 middle histogram from intermediate density zone	Mean area reported is 78 um2 and digitized is 82 um2. Mean human retinal ganglion cell is 4.39e-8 g. Multiply all sizes by 5.628e-10 to convert to grams, assuming similar distribution range and
33	ind	Nervous & endocrine	Mouse retinal ganglion	1.18e-07	0.00271328	210.214	0.281784	Cell area um2	Frequency	Drager Olsen 1981; Fig. 6 middle histogram from intermediate density zone	Mean area reported is 78 um2 and digitized is 82 um2. Mean human retinal ganglion cell is 4.39e-8 g. Multiply all sizes by 5.628e-10 to convert to grams, assuming similar distribution range and
33	ind	Nervous & endocrine	Mouse retinal ganglion	1.21e-07	0.00181766	215.166	0.188771	Cell area um2	Frequency	Drager Olsen 1981; Fig. 6 middle histogram from intermediate density zone	Mean area reported is 78 um2 and digitized is 82 um2. Mean human retinal ganglion cell is 4.39e-8 g. Multiply all sizes by 5.628e-10 to convert to grams, assuming similar distribution range and
33	ind	Nervous & endocrine	Mouse retinal ganglion	1.24e-07	0.00181452	220.119	0.188445	Cell area um2	Frequency	Drager Olsen 1981; Fig. 6 middle histogram from intermediate density zone	Mean area reported is 78 um2 and digitized is 82 um2. Mean human retinal ganglion cell is 4.39e-8 g. Multiply all sizes by 5.628e-10 to convert to grams, assuming similar distribution range and
33	ind	Nervous & endocrine	Mouse retinal ganglion	1.27e-07	0.00181099	225.071	0.188078	Cell area um2	Frequency	Drager Olsen 1981; Fig. 6 middle histogram from intermediate density zone	Mean area reported is 78 um2 and digitized is 82 um2. Mean human retinal ganglion cell is 4.39e-8 g. Multiply all sizes by 5.628e-10 to convert to grams, assuming similar distribution range and
33	ind	Nervous & endocrine	Mouse retinal ganglion	1.29e-07	0.0019859	230.023	0.206243	Cell area um2	Frequency	Drager Olsen 1981; Fig. 6 middle histogram from intermediate density zone	Mean area reported is 78 um2 and digitized is 82 um2. Mean human retinal ganglion cell is 4.39e-8 g. Multiply all sizes by 5.628e-10 to convert to grams, assuming similar distribution range and
33	ind	Nervous & endocrine	Mouse retinal ganglion	1.32e-07	0.00198276	234.975	0.205917	Cell area um2	Frequency	Drager Olsen 1981; Fig. 6 middle histogram from intermediate density zone	Mean area reported is 78 um2 and digitized is 82 um2. Mean human retinal ganglion cell is 4.39e-8 g. Multiply all sizes by 5.628e-10 to convert to grams, assuming similar distribution range and
33	ind	Nervous & endocrine	Mouse retinal ganglion	1.35e-07	0.00198002	239.927	0.205632	Cell area um2	Frequency	Drager Olsen 1981; Fig. 6 middle histogram from intermediate density zone	Mean area reported is 78 um2 and digitized is 82 um2. Mean human retinal ganglion cell is 4.39e-8 g. Multiply all sizes by 5.628e-10 to convert to grams, assuming similar distribution range and
33	ind	Nervous & endocrine	Mouse retinal ganglion	1.38e-07	0.00198002	244.879	0.205632	Cell area um2	Frequency	Drager Olsen 1981; Fig. 6 middle histogram from intermediate density zone	Mean area reported is 78 um2 and digitized is 82 um2. Mean human retinal ganglion cell is 4.39e-8 g. Multiply all sizes by 5.628e-10 to convert to grams, assuming similar distribution range and
33	ind	Nervous & endocrine	Mouse retinal ganglion	1.41e-07	0.00197805	249.831	0.205428	Cell area um2	Frequency	Drager Olsen 1981; Fig. 6 middle histogram from intermediate density zone	Mean area reported is 78 um2 and digitized is 82 um2. Mean human retinal ganglion cell is 4.39e-8 g. Multiply all sizes by 5.628e-10 to convert to grams, assuming similar distribution range and
33	ind	Nervous & endocrine	Mouse retinal ganglion	1.43e-07	0.000725941	254.783	0.0753916	Cell area um2	Frequency	Drager Olsen 1981; Fig. 6 middle histogram from intermediate density zone	Mean area reported is 78 um2 and digitized is 82 um2. Mean human retinal ganglion cell is 4.39e-8 g. Multiply all sizes by 5.628e-10 to convert to grams, assuming similar distribution range and
33	ind	Nervous & endocrine	Mouse retinal ganglion	1.46e-07	0.000543965	259.735	0.0564927	Cell area um2	Frequency	Drager Olsen 1981; Fig. 6 middle histogram from intermediate density zone	Mean area reported is 78 um2 and digitized is 82 um2. Mean human retinal ganglion cell is 4.39e-8 g. Multiply all sizes by 5.628e-10 to convert to grams, assuming similar distribution range and
33	ind	Nervous & endocrine	Mouse retinal ganglion	1.49e-07	0.000719399	264.687	0.0747123	Cell area um2	Frequency	Drager Olsen 1981; Fig. 6 middle histogram from intermediate density zone	Mean area reported is 78 um2 and digitized is 82 um2. Mean human retinal ganglion cell is 4.39e-8 g. Multiply all sizes by 5.628e-10 to convert to grams, assuming similar distribution range and
33	ind	Nervous & endocrine	Mouse retinal ganglion	1.52e-07	0.00285588	269.639	0.296594	Cell area um2	Frequency	Drager Olsen 1981; Fig. 6 middle histogram from intermediate density zone	Mean area reported is 78 um2 and digitized is 82 um2. Mean human retinal ganglion cell is 4.39e-8 g. Multiply all sizes by 5.628e-10 to convert to grams, assuming similar distribution range and
33	ind	Nervous & endocrine	Mouse retinal ganglion	1.55e-07	0.000534022	274.591	0.0554602	Cell area um2	Frequency	Drager Olsen 1981; Fig. 6 middle histogram from intermediate density zone	Mean area reported is 78 um2 and digitized is 82 um2. Mean human retinal ganglion cell is 4.39e-8 g. Multiply all sizes by 5.628e-10 to convert to grams, assuming similar distribution range and
33	ind	Nervous & endocrine	Mouse retinal ganglion	1.57e-07	0.00177894	279.543	0.184749	Cell area um2	Frequency	Drager Olsen 1981; Fig. 6 middle histogram from intermediate density zone	Mean area reported is 78 um2 and digitized is 82 um2. Mean human retinal ganglion cell is 4.39e-8 g. Multiply all sizes by 5.628e-10 to convert to grams, assuming similar distribution range and
33	ind	Nervous & endocrine	Mouse retinal ganglion	1.6e-07	0.000526696	284.495	0.0546993	Cell area um2	Frequency	Drager Olsen 1981; Fig. 6 middle histogram from intermediate density zone	Mean area reported is 78 um2 and digitized is 82 um2. Mean human retinal ganglion cell is 4.39e-8 g. Multiply all sizes by 5.628e-10 to convert to grams, assuming similar distribution range and
33	ind	Nervous & endocrine	Mouse retinal ganglion	1.63e-07	0.00159304	289.448	0.165443	Cell area um2	Frequency	Drager Olsen 1981; Fig. 6 middle histogram from intermediate density zone	Mean area reported is 78 um2 and digitized is 82 um2. Mean human retinal ganglion cell is 4.39e-8 g. Multiply all sizes by 5.628e-10 to convert to grams, assuming similar distribution range and
33	ind	Nervous & endocrine	Mouse retinal ganglion	1.66e-07	0.000876126	294.4	0.0909889	Cell area um2	Frequency	Drager Olsen 1981; Fig. 6 middle histogram from intermediate density zone	Mean area reported is 78 um2 and digitized is 82 um2. Mean human retinal ganglion cell is 4.39e-8 g. Multiply all sizes by 5.628e-10 to convert to grams, assuming similar distribution range and
33	ind	Nervous & endocrine	Mouse retinal ganglion	1.68e-07	0.000693627	299.352	0.0720357	Cell area um2	Frequency	Drager Olsen 1981; Fig. 6 middle histogram from intermediate density zone	Mean area reported is 78 um2 and digitized is 82 um2. Mean human retinal ganglion cell is 4.39e-8 g. Multiply all sizes by 5.628e-10 to convert to grams, assuming similar distribution range and
33	ind	Nervous & endocrine	Mouse retinal ganglion	1.71e-07	0.000510082	304.304	0.0529738	Cell area um2	Frequency	Drager Olsen 1981; Fig. 6 middle histogram from intermediate density zone	Mean area reported is 78 um2 and digitized is 82 um2. Mean human retinal ganglion cell is 4.39e-8 g. Multiply all sizes by 5.628e-10 to convert to grams, assuming similar distribution range and
33	ind	Nervous & endocrine	Mouse retinal ganglion	1.74e-07	0.000683554	309.256	0.0709896	Cell area um2	Frequency	Drager Olsen 1981; Fig. 6 middle histogram from intermediate density zone	Mean area reported is 78 um2 and digitized is 82 um2. Mean human retinal ganglion cell is 4.39e-8 g. Multiply all sizes by 5.628e-10 to convert to grams, assuming similar distribution range and
33	ind	Nervous & endocrine	Mouse retinal ganglion	1.77e-07	0.000856764	314.208	0.0889781	Cell area um2	Frequency	Drager Olsen 1981; Fig. 6 middle histogram from intermediate density zone	Mean area reported is 78 um2 and digitized is 82 um2. Mean human retinal ganglion cell is 4.39e-8 g. Multiply all sizes by 5.628e-10 to convert to grams, assuming similar distribution range and
33	ind	Nervous & endocrine	Mouse retinal ganglion	1.8e-07	0.000674134	319.16	0.0700113	Cell area um2	Frequency	Drager Olsen 1981; Fig. 6 middle histogram from intermediate density zone	Mean area reported is 78 um2 and digitized is 82 um2. Mean human retinal ganglion cell is 4.39e-8 g. Multiply all sizes by 5.628e-10 to convert to grams, assuming similar distribution range and
33	ind	Nervous & endocrine	Mouse retinal ganglion	1.82e-07	0.00191722	324.112	0.19911	Cell area um2	Frequency	Drager Olsen 1981; Fig. 6 middle histogram from intermediate density zone	Mean area reported is 78 um2 and digitized is 82 um2. Mean human retinal ganglion cell is 4.39e-8 g. Multiply all sizes by 5.628e-10 to convert to grams, assuming similar distribution range and
34	ind	Nervous & endocrine	Rat cultured Schwann cells	2.35e-09	0.00233	199.725	2.70833	Cell volume um3	Arbitrary	Echave et al. 2007; Fig. 2 A, SC red line.	Mean volume is 1.83e3 um3, whereas human mean cell mass is 2.19e-8 g. Multiply all size values by 1.177e-11
34	ind	Nervous & endocrine	Rat cultured Schwann cells	3.32e-09	0.00412	282.369	4.79167	Cell volume um3	Arbitrary	Echave et al. 2007; Fig. 2 A, SC red line.	Mean volume is 1.83e3 um3, whereas human mean cell mass is 2.19e-8 g. Multiply all size values by 1.177e-11
34	ind	Nervous & endocrine	Rat cultured Schwann cells	4.54e-09	0.00394	385.675	4.58333	Cell volume um3	Arbitrary	Echave et al. 2007; Fig. 2 A, SC red line.	Mean volume is 1.83e3 um3, whereas human mean cell mass is 2.19e-8 g. Multiply all size values by 1.177e-11
34	ind	Nervous & endocrine	Rat cultured Schwann cells	5.92e-09	0.00448	502.755	5.20833	Cell volume um3	Arbitrary	Echave et al. 2007; Fig. 2 A, SC red line.	Mean volume is 1.83e3 um3, whereas human mean cell mass is 2.19e-8 g. Multiply all size values by 1.177e-11
34	ind	Nervous & endocrine	Rat cultured Schwann cells	7.54e-09	0.00823	640.496	9.58333	Cell volume um3	Arbitrary	Echave et al. 2007; Fig. 2 A, SC red line.	Mean volume is 1.83e3 um3, whereas human mean cell mass is 2.19e-8 g. Multiply all size values by 1.177e-11
34	ind	Nervous & endocrine	Rat cultured Schwann cells	8.75e-09	0.0183	743.802	21.25	Cell volume um3	Arbitrary	Echave et al. 2007; Fig. 2 A, SC red line.	Mean volume is 1.83e3 um3, whereas human mean cell mass is 2.19e-8 g. Multiply all size values by 1.177e-11
34	ind	Nervous & endocrine	Rat cultured Schwann cells	1.04e-08	0.0265	881.543	30.8333	Cell volume um3	Arbitrary	Echave et al. 2007; Fig. 2 A, SC red line.	Mean volume is 1.83e3 um3, whereas human mean cell mass is 2.19e-8 g. Multiply all size values by 1.177e-11
34	ind	Nervous & endocrine	Rat cultured Schwann cells	1.18e-08	0.0444	1005.51	51.6667	Cell volume um3	Arbitrary	Echave et al. 2007; Fig. 2 A, SC red line.	Mean volume is 1.83e3 um3, whereas human mean cell mass is 2.19e-8 g. Multiply all size values by 1.177e-11
34	ind	Nervous & endocrine	Rat cultured Schwann cells	1.36e-08	0.0614	1157.02	71.4583	Cell volume um3	Arbitrary	Echave et al. 2007; Fig. 2 A, SC red line.	Mean volume is 1.83e3 um3, whereas human mean cell mass is 2.19e-8 g. Multiply all size values by 1.177e-11
34	ind	Nervous & endocrine	Rat cultured Schwann cells	1.52e-08	0.0691	1287.88	80.4167	Cell volume um3	Arbitrary	Echave et al. 2007; Fig. 2 A, SC red line.	Mean volume is 1.83e3 um3, whereas human mean cell mass is 2.19e-8 g. Multiply all size values by 1.177e-11
34	ind	Nervous & endocrine	Rat cultured Schwann cells	1.63e-08	0.0741	1384.3	86.25	Cell volume um3	Arbitrary	Echave et al. 2007; Fig. 2 A, SC red line.	Mean volume is 1.83e3 um3, whereas human mean cell mass is 2.19e-8 g. Multiply all size values by 1.177e-11
34	ind	Nervous & endocrine	Rat cultured Schwann cells	1.78e-08	0.0752	1515.15	87.5	Cell volume um3	Arbitrary	Echave et al. 2007; Fig. 2 A, SC red line.	Mean volume is 1.83e3 um3, whereas human mean cell mass is 2.19e-8 g. Multiply all size values by 1.177e-11
34	ind	Nervous & endocrine	Rat cultured Schwann cells	1.95e-08	0.0734	1652.89	85.4167	Cell volume um3	Arbitrary	Echave et al. 2007; Fig. 2 A, SC red line.	Mean volume is 1.83e3 um3, whereas human mean cell mass is 2.19e-8 g. Multiply all size values by 1.177e-11
34	ind	Nervous & endocrine	Rat cultured Schwann cells	2.07e-08	0.0687	1756.2	80	Cell volume um3	Arbitrary	Echave et al. 2007; Fig. 2 A, SC red line.	Mean volume is 1.83e3 um3, whereas human mean cell mass is 2.19e-8 g. Multiply all size values by 1.177e-11
34	ind	Nervous & endocrine	Rat cultured Schwann cells	2.22e-08	0.0648	1887.05	75.4167	Cell volume um3	Arbitrary	Echave et al. 2007; Fig. 2 A, SC red line.	Mean volume is 1.83e3 um3, whereas human mean cell mass is 2.19e-8 g. Multiply all size values by 1.177e-11
34	ind	Nervous & endocrine	Rat cultured Schwann cells	2.36e-08	0.0666	2004.13	77.5	Cell volume um3	Arbitrary	Echave et al. 2007; Fig. 2 A, SC red line.	Mean volume is 1.83e3 um3, whereas human mean cell mass is 2.19e-8 g. Multiply all size values by 1.177e-11
34	ind	Nervous & endocrine	Rat cultured Schwann cells	2.51e-08	0.0593	2134.99	68.9583	Cell volume um3	Arbitrary	Echave et al. 2007; Fig. 2 A, SC red line.	Mean volume is 1.83e3 um3, whereas human mean cell mass is 2.19e-8 g. Multiply all size values by 1.177e-11
34	ind	Nervous & endocrine	Rat cultured Schwann cells	2.65e-08	0.0491	2252.07	57.0833	Cell volume um3	Arbitrary	Echave et al. 2007; Fig. 2 A, SC red line.	Mean volume is 1.83e3 um3, whereas human mean cell mass is 2.19e-8 g. Multiply all size values by 1.177e-11
34	ind	Nervous & endocrine	Rat cultured Schwann cells	2.76e-08	0.0401	2348.48	46.6667	Cell volume um3	Arbitrary	Echave et al. 2007; Fig. 2 A, SC red line.	Mean volume is 1.83e3 um3, whereas human mean cell mass is 2.19e-8 g. Multiply all size values by 1.177e-11
34	ind	Nervous & endocrine	Rat cultured Schwann cells	2.94e-08	0.0371	2500	43.125	Cell volume um3	Arbitrary	Echave et al. 2007; Fig. 2 A, SC red line.	Mean volume is 1.83e3 um3, whereas human mean cell mass is 2.19e-8 g. Multiply all size values by 1.177e-11
34	ind	Nervous & endocrine	Rat cultured Schwann cells	3.08e-08	0.0276	2617.08	32.0833	Cell volume um3	Arbitrary	Echave et al. 2007; Fig. 2 A, SC red line.	Mean volume is 1.83e3 um3, whereas human mean cell mass is 2.19e-8 g. Multiply all size values by 1.177e-11
34	ind	Nervous & endocrine	Rat cultured Schwann cells	3.25e-08	0.0222	2761.71	25.8333	Cell volume um3	Arbitrary	Echave et al. 2007; Fig. 2 A, SC red line.	Mean volume is 1.83e3 um3, whereas human mean cell mass is 2.19e-8 g. Multiply all size values by 1.177e-11
34	ind	Nervous & endocrine	Rat cultured Schwann cells	3.38e-08	0.015	2871.9	17.5	Cell volume um3	Arbitrary	Echave et al. 2007; Fig. 2 A, SC red line.	Mean volume is 1.83e3 um3, whereas human mean cell mass is 2.19e-8 g. Multiply all size values by 1.177e-11
34	ind	Nervous & endocrine	Rat cultured Schwann cells	3.54e-08	0.0131	3009.64	15.2083	Cell volume um3	Arbitrary	Echave et al. 2007; Fig. 2 A, SC red line.	Mean volume is 1.83e3 um3, whereas human mean cell mass is 2.19e-8 g. Multiply all size values by 1.177e-11
34	ind	Nervous & endocrine	Rat cultured Schwann cells	3.67e-08	0.0132	3119.83	15.4167	Cell volume um3	Arbitrary	Echave et al. 2007; Fig. 2 A, SC red line.	Mean volume is 1.83e3 um3, whereas human mean cell mass is 2.19e-8 g. Multiply all size values by 1.177e-11
34	ind	Nervous & endocrine	Rat cultured Schwann cells	3.82e-08	0.0107	3243.8	12.5	Cell volume um3	Arbitrary	Echave et al. 2007; Fig. 2 A, SC red line.	Mean volume is 1.83e3 um3, whereas human mean cell mass is 2.19e-8 g. Multiply all size values by 1.177e-11
34	ind	Nervous & endocrine	Rat cultured Schwann cells	3.99e-08	0.00877	3388.43	10.2083	Cell volume um3	Arbitrary	Echave et al. 2007; Fig. 2 A, SC red line.	Mean volume is 1.83e3 um3, whereas human mean cell mass is 2.19e-8 g. Multiply all size values by 1.177e-11
34	ind	Nervous & endocrine	Rat cultured Schwann cells	4.12e-08	0.00806	3498.62	9.375	Cell volume um3	Arbitrary	Echave et al. 2007; Fig. 2 A, SC red line.	Mean volume is 1.83e3 um3, whereas human mean cell mass is 2.19e-8 g. Multiply all size values by 1.177e-11
34	ind	Nervous & endocrine	Rat cultured Schwann cells	4.22e-08	0.00662	3588.15	7.70833	Cell volume um3	Arbitrary	Echave et al. 2007; Fig. 2 A, SC red line.	Mean volume is 1.83e3 um3, whereas human mean cell mass is 2.19e-8 g. Multiply all size values by 1.177e-11
34	ind	Nervous & endocrine	Rat cultured Schwann cells	4.41e-08	0.00555	3746.56	6.45833	Cell volume um3	Arbitrary	Echave et al. 2007; Fig. 2 A, SC red line.	Mean volume is 1.83e3 um3, whereas human mean cell mass is 2.19e-8 g. Multiply all size values by 1.177e-11
34	ind	Nervous & endocrine	Rat cultured Schwann cells	4.57e-08	0.00555	3884.3	6.45833	Cell volume um3	Arbitrary	Echave et al. 2007; Fig. 2 A, SC red line.	Mean volume is 1.83e3 um3, whereas human mean cell mass is 2.19e-8 g. Multiply all size values by 1.177e-11
34	ind	Nervous & endocrine	Rat cultured Schwann cells	4.72e-08	0.00197	4008.26	2.29167	Cell volume um3	Arbitrary	Echave et al. 2007; Fig. 2 A, SC red line.	Mean volume is 1.83e3 um3, whereas human mean cell mass is 2.19e-8 g. Multiply all size values by 1.177e-11
34	ind	Nervous & endocrine	Rat cultured Schwann cells	4.86e-08	0.00304	4132.23	3.54167	Cell volume um3	Arbitrary	Echave et al. 2007; Fig. 2 A, SC red line.	Mean volume is 1.83e3 um3, whereas human mean cell mass is 2.19e-8 g. Multiply all size values by 1.177e-11
34	ind	Nervous & endocrine	Rat cultured Schwann cells	5.01e-08	0.00197	4256.2	2.29167	Cell volume um3	Arbitrary	Echave et al. 2007; Fig. 2 A, SC red line.	Mean volume is 1.83e3 um3, whereas human mean cell mass is 2.19e-8 g. Multiply all size values by 1.177e-11
34	ind	Nervous & endocrine	Rat cultured Schwann cells	5.19e-08	0.00197	4407.71	2.29167	Cell volume um3	Arbitrary	Echave et al. 2007; Fig. 2 A, SC red line.	Mean volume is 1.83e3 um3, whereas human mean cell mass is 2.19e-8 g. Multiply all size values by 1.177e-11
34	ind	Nervous & endocrine	Rat cultured Schwann cells	5.31e-08	0.00179	4511.02	2.08333	Cell volume um3	Arbitrary	Echave et al. 2007; Fig. 2 A, SC red line.	Mean volume is 1.83e3 um3, whereas human mean cell mass is 2.19e-8 g. Multiply all size values by 1.177e-11
34	ind	Nervous & endocrine	Rat cultured Schwann cells	5.5e-08	0.00143	4669.42	1.66667	Cell volume um3	Arbitrary	Echave et al. 2007; Fig. 2 A, SC red line.	Mean volume is 1.83e3 um3, whereas human mean cell mass is 2.19e-8 g. Multiply all size values by 1.177e-11
34	ind	Nervous & endocrine	Rat cultured Schwann cells	5.63e-08	0.000358	4779.61	0.416667	Cell volume um3	Arbitrary	Echave et al. 2007; Fig. 2 A, SC red line.	Mean volume is 1.83e3 um3, whereas human mean cell mass is 2.19e-8 g. Multiply all size values by 1.177e-11
35	ind	Nervous & endocrine	Human neuron, visual cortex, cerebral cortex area 17	6.59e-11	0.00499	19.7263	0.502658	Perikaryon projection area um2	Percentage	Haug 1987; Fig. 11 a	Assuming soma is spherical and ignoring axon and dendrite mass
35	ind	Nervous & endocrine	Human neuron, visual cortex, cerebral cortex area 17	1.87e-10	0.0321	39.506	3.23214	Perikaryon projection area um2	Percentage	Haug 1987; Fig. 11 a	Assuming soma is spherical and ignoring axon and dendrite mass
35	ind	Nervous & endocrine	Human neuron, visual cortex, cerebral cortex area 17	3.46e-10	0.133	59.558	13.3813	Perikaryon projection area um2	Percentage	Haug 1987; Fig. 11 a	Assuming soma is spherical and ignoring axon and dendrite mass
35	ind	Nervous & endocrine	Human neuron, visual cortex, cerebral cortex area 17	5.29e-10	0.232	79.0853	23.3926	Perikaryon projection area um2	Percentage	Haug 1987; Fig. 11 a	Assuming soma is spherical and ignoring axon and dendrite mass
35	ind	Nervous & endocrine	Human neuron, visual cortex, cerebral cortex area 17	7.42e-10	0.22	99.0995	22.139	Perikaryon projection area um2	Percentage	Haug 1987; Fig. 11 a	Assuming soma is spherical and ignoring axon and dendrite mass
35	ind	Nervous & endocrine	Human neuron, visual cortex, cerebral cortex area 17	9.76e-10	0.15	118.922	15.1562	Perikaryon projection area um2	Percentage	Haug 1987; Fig. 11 a	Assuming soma is spherical and ignoring axon and dendrite mass
35	ind	Nervous & endocrine	Human neuron, visual cortex, cerebral cortex area 17	1.23e-09	0.0906	138.665	9.12535	Perikaryon projection area um2	Percentage	Haug 1987; Fig. 11 a	Assuming soma is spherical and ignoring axon and dendrite mass
35	ind	Nervous & endocrine	Human neuron, visual cortex, cerebral cortex area 17	1.51e-09	0.0515	159.07	5.19248	Perikaryon projection area um2	Percentage	Haug 1987; Fig. 11 a	Assuming soma is spherical and ignoring axon and dendrite mass
35	ind	Nervous & endocrine	Human neuron, visual cortex, cerebral cortex area 17	1.8e-09	0.0302	178.97	3.03927	Perikaryon projection area um2	Percentage	Haug 1987; Fig. 11 a	Assuming soma is spherical and ignoring axon and dendrite mass
35	ind	Nervous & endocrine	Human neuron, visual cortex, cerebral cortex area 17	2.11e-09	0.0189	198.777	1.90287	Perikaryon projection area um2	Percentage	Haug 1987; Fig. 11 a	Assuming soma is spherical and ignoring axon and dendrite mass
35	ind	Nervous & endocrine	Human neuron, visual cortex, cerebral cortex area 17	2.43e-09	0.012	218.665	1.21098	Perikaryon projection area um2	Percentage	Haug 1987; Fig. 11 a	Assuming soma is spherical and ignoring axon and dendrite mass
35	ind	Nervous & endocrine	Human neuron, visual cortex, cerebral cortex area 17	2.78e-09	0.00957	238.999	0.963884	Perikaryon projection area um2	Percentage	Haug 1987; Fig. 11 a	Assuming soma is spherical and ignoring axon and dendrite mass
35	ind	Nervous & endocrine	Human neuron, visual cortex, cerebral cortex area 17	3.35e-09	0.00841	270.497	0.846911	Perikaryon projection area um2	Percentage	Haug 1987; Fig. 11 a	Assuming soma is spherical and ignoring axon and dendrite mass
35	ind	Nervous & endocrine	Human neuron, visual cortex, cerebral cortex area 17	3.99e-09	0.00661	304.213	0.665797	Perikaryon projection area um2	Percentage	Haug 1987; Fig. 11 a	Assuming soma is spherical and ignoring axon and dendrite mass
36	ind	Nervous & endocrine	Human neuron, agranular cortex, cerebral cortex area 6	6.65e-11	0.0042	19.851	0.376395	Perikaryon projection area um2	Percentage	Haug 1987; Fig. 11 a	Assuming soma is spherical and ignoring axon and dendrite mass
36	ind	Nervous & endocrine	Human neuron, agranular cortex, cerebral cortex area 6	1.88e-10	0.00698	39.6499	0.624882	Perikaryon projection area um2	Percentage	Haug 1987; Fig. 11 a	Assuming soma is spherical and ignoring axon and dendrite mass
36	ind	Nervous & endocrine	Human neuron, agranular cortex, cerebral cortex area 6	3.47e-10	0.0401	59.6739	3.58864	Perikaryon projection area um2	Percentage	Haug 1987; Fig. 11 a	Assuming soma is spherical and ignoring axon and dendrite mass
36	ind	Nervous & endocrine	Human neuron, agranular cortex, cerebral cortex area 6	5.37e-10	0.051	79.8925	4.56823	Perikaryon projection area um2	Percentage	Haug 1987; Fig. 11 a	Assuming soma is spherical and ignoring axon and dendrite mass
36	ind	Nervous & endocrine	Human neuron, agranular cortex, cerebral cortex area 6	7.49e-10	0.0754	99.7231	6.75216	Perikaryon projection area um2	Percentage	Haug 1987; Fig. 11 a	Assuming soma is spherical and ignoring axon and dendrite mass
36	ind	Nervous & endocrine	Human neuron, agranular cortex, cerebral cortex area 6	9.82e-10	0.111	119.42	9.95172	Perikaryon projection area um2	Percentage	Haug 1987; Fig. 11 a	Assuming soma is spherical and ignoring axon and dendrite mass
36	ind	Nervous & endocrine	Human neuron, agranular cortex, cerebral cortex area 6	1.24e-09	0.097	139.55	8.6908	Perikaryon projection area um2	Percentage	Haug 1987; Fig. 11 a	Assuming soma is spherical and ignoring axon and dendrite mass
36	ind	Nervous & endocrine	Human neuron, agranular cortex, cerebral cortex area 6	1.51e-09	0.0922	159.463	8.25603	Perikaryon projection area um2	Percentage	Haug 1987; Fig. 11 a	Assuming soma is spherical and ignoring axon and dendrite mass
36	ind	Nervous & endocrine	Human neuron, agranular cortex, cerebral cortex area 6	1.81e-09	0.093	179.329	8.32946	Perikaryon projection area um2	Percentage	Haug 1987; Fig. 11 a	Assuming soma is spherical and ignoring axon and dendrite mass
36	ind	Nervous & endocrine	Human neuron, agranular cortex, cerebral cortex area 6	2.11e-09	0.0767	199.19	6.87326	Perikaryon projection area um2	Percentage	Haug 1987; Fig. 11 a	Assuming soma is spherical and ignoring axon and dendrite mass
36	ind	Nervous & endocrine	Human neuron, agranular cortex, cerebral cortex area 6	2.43e-09	0.0726	218.41	6.49876	Perikaryon projection area um2	Percentage	Haug 1987; Fig. 11 a	Assuming soma is spherical and ignoring axon and dendrite mass
36	ind	Nervous & endocrine	Human neuron, agranular cortex, cerebral cortex area 6	2.79e-09	0.057	239.536	5.10519	Perikaryon projection area um2	Percentage	Haug 1987; Fig. 11 a	Assuming soma is spherical and ignoring axon and dendrite mass
36	ind	Nervous & endocrine	Human neuron, agranular cortex, cerebral cortex area 6	3.36e-09	0.0521	271.123	4.66963	Perikaryon projection area um2	Percentage	Haug 1987; Fig. 11 a	Assuming soma is spherical and ignoring axon and dendrite mass
36	ind	Nervous & endocrine	Human neuron, agranular cortex, cerebral cortex area 6	3.99e-09	0.0444	303.982	3.97851	Perikaryon projection area um2	Percentage	Haug 1987; Fig. 11 a	Assuming soma is spherical and ignoring axon and dendrite mass
36	ind	Nervous & endocrine	Human neuron, agranular cortex, cerebral cortex area 6	4.67e-09	0.0367	337.595	3.2866	Perikaryon projection area um2	Percentage	Haug 1987; Fig. 11 a	Assuming soma is spherical and ignoring axon and dendrite mass
36	ind	Nervous & endocrine	Human neuron, agranular cortex, cerebral cortex area 6	5.44e-09	0.0283	373.742	2.53074	Perikaryon projection area um2	Percentage	Haug 1987; Fig. 11 a	Assuming soma is spherical and ignoring axon and dendrite mass
36	ind	Nervous & endocrine	Human neuron, agranular cortex, cerebral cortex area 6	6.15e-09	0.0234	405.927	2.09175	Perikaryon projection area um2	Percentage	Haug 1987; Fig. 11 a	Assuming soma is spherical and ignoring axon and dendrite mass
36	ind	Nervous & endocrine	Human neuron, agranular cortex, cerebral cortex area 6	7.27e-09	0.0135	453.701	1.20929	Perikaryon projection area um2	Percentage	Haug 1987; Fig. 11 a	Assuming soma is spherical and ignoring axon and dendrite mass
36	ind	Nervous & endocrine	Human neuron, agranular cortex, cerebral cortex area 6	8.55e-09	0.00862	505.444	0.772411	Perikaryon projection area um2	Percentage	Haug 1987; Fig. 11 a	Assuming soma is spherical and ignoring axon and dendrite mass
36	ind	Nervous & endocrine	Human neuron, agranular cortex, cerebral cortex area 6	9.81e-09	0.00658	554.194	0.588976	Perikaryon projection area um2	Percentage	Haug 1987; Fig. 11 a	Assuming soma is spherical and ignoring axon and dendrite mass
36	ind	Nervous & endocrine	Human neuron, agranular cortex, cerebral cortex area 6	1.08e-08	0.00593	592.397	0.530816	Perikaryon projection area um2	Percentage	Haug 1987; Fig. 11 a	Assuming soma is spherical and ignoring axon and dendrite mass
36	ind	Nervous & endocrine	Human neuron, agranular cortex, cerebral cortex area 6	1.2e-08	0.00315	635.271	0.281847	Perikaryon projection area um2	Percentage	Haug 1987; Fig. 11 a	Assuming soma is spherical and ignoring axon and dendrite mass
37	ind	Nervous & endocrine	Human neuron, homotypical cortex or isocortex, cerebral cortex area 7 and 11	6.72e-11	0.00263	19.9756	0.251446	Perikaryon projection area um2	Percentage	Haug 1987; Fig. 11 a	Assuming soma is spherical and ignoring axon and dendrite mass
37	ind	Nervous & endocrine	Human neuron, homotypical cortex or isocortex, cerebral cortex area 7 and 11	1.88e-10	0.0187	39.6359	1.78971	Perikaryon projection area um2	Percentage	Haug 1987; Fig. 11 a	Assuming soma is spherical and ignoring axon and dendrite mass
37	ind	Nervous & endocrine	Human neuron, homotypical cortex or isocortex, cerebral cortex area 7 and 11	3.48e-10	0.109	59.7743	10.387	Perikaryon projection area um2	Percentage	Haug 1987; Fig. 11 a	Assuming soma is spherical and ignoring axon and dendrite mass
37	ind	Nervous & endocrine	Human neuron, homotypical cortex or isocortex, cerebral cortex area 7 and 11	5.33e-10	0.13	79.5038	12.4068	Perikaryon projection area um2	Percentage	Haug 1987; Fig. 11 a	Assuming soma is spherical and ignoring axon and dendrite mass
37	ind	Nervous & endocrine	Human neuron, homotypical cortex or isocortex, cerebral cortex area 7 and 11	7.44e-10	0.15	99.2444	14.2925	Perikaryon projection area um2	Percentage	Haug 1987; Fig. 11 a	Assuming soma is spherical and ignoring axon and dendrite mass
37	ind	Nervous & endocrine	Human neuron, homotypical cortex or isocortex, cerebral cortex area 7 and 11	9.86e-10	0.124	119.741	11.8617	Perikaryon projection area um2	Percentage	Haug 1987; Fig. 11 a	Assuming soma is spherical and ignoring axon and dendrite mass
37	ind	Nervous & endocrine	Human neuron, homotypical cortex or isocortex, cerebral cortex area 7 and 11	1.23e-09	0.112	138.596	10.7151	Perikaryon projection area um2	Percentage	Haug 1987; Fig. 11 a	Assuming soma is spherical and ignoring axon and dendrite mass
37	ind	Nervous & endocrine	Human neuron, homotypical cortex or isocortex, cerebral cortex area 7 and 11	1.52e-09	0.0807	159.972	7.70115	Perikaryon projection area um2	Percentage	Haug 1987; Fig. 11 a	Assuming soma is spherical and ignoring axon and dendrite mass
37	ind	Nervous & endocrine	Human neuron, homotypical cortex or isocortex, cerebral cortex area 7 and 11	1.8e-09	0.0673	178.813	6.42285	Perikaryon projection area um2	Percentage	Haug 1987; Fig. 11 a	Assuming soma is spherical and ignoring axon and dendrite mass
37	ind	Nervous & endocrine	Human neuron, homotypical cortex or isocortex, cerebral cortex area 7 and 11	2.12e-09	0.0559	199.232	5.33742	Perikaryon projection area um2	Percentage	Haug 1987; Fig. 11 a	Assuming soma is spherical and ignoring axon and dendrite mass
37	ind	Nervous & endocrine	Human neuron, homotypical cortex or isocortex, cerebral cortex area 7 and 11	2.45e-09	0.0418	219.891	3.99367	Perikaryon projection area um2	Percentage	Haug 1987; Fig. 11 a	Assuming soma is spherical and ignoring axon and dendrite mass
37	ind	Nervous & endocrine	Human neuron, homotypical cortex or isocortex, cerebral cortex area 7 and 11	2.79e-09	0.0331	239.606	3.1639	Perikaryon projection area um2	Percentage	Haug 1987; Fig. 11 a	Assuming soma is spherical and ignoring axon and dendrite mass
37	ind	Nervous & endocrine	Human neuron, homotypical cortex or isocortex, cerebral cortex area 7 and 11	3.36e-09	0.0299	271.194	2.85238	Perikaryon projection area um2	Percentage	Haug 1987; Fig. 11 a	Assuming soma is spherical and ignoring axon and dendrite mass
37	ind	Nervous & endocrine	Human neuron, homotypical cortex or isocortex, cerebral cortex area 7 and 11	4.01e-09	0.0185	305.053	1.76775	Perikaryon projection area um2	Percentage	Haug 1987; Fig. 11 a	Assuming soma is spherical and ignoring axon and dendrite mass
37	ind	Nervous & endocrine	Human neuron, homotypical cortex or isocortex, cerebral cortex area 7 and 11	4.71e-09	0.0132	339.848	1.26175	Perikaryon projection area um2	Percentage	Haug 1987; Fig. 11 a	Assuming soma is spherical and ignoring axon and dendrite mass
37	ind	Nervous & endocrine	Human neuron, homotypical cortex or isocortex, cerebral cortex area 7 and 11	5.49e-09	0.00656	376.226	0.626462	Perikaryon projection area um2	Percentage	Haug 1987; Fig. 11 a	Assuming soma is spherical and ignoring axon and dendrite mass
37	ind	Nervous & endocrine	Human neuron, homotypical cortex or isocortex, cerebral cortex area 7 and 11	6.21e-09	0.00461	408.604	0.440241	Perikaryon projection area um2	Percentage	Haug 1987; Fig. 11 a	Assuming soma is spherical and ignoring axon and dendrite mass
37	ind	Nervous & endocrine	Human neuron, homotypical cortex or isocortex, cerebral cortex area 7 and 11	7.27e-09	0.00201	453.744	0.191502	Perikaryon projection area um2	Percentage	Haug 1987; Fig. 11 a	Assuming soma is spherical and ignoring axon and dendrite mass
38	ind	Nervous & endocrine	Human neuron, mean of areas of cerebral cortex	6.75e-11	0.00465	20.0365	0.442408	Perikaryon projection area um2	Percentage	Haug 1987; Fig. 11 a	Assuming soma is spherical and ignoring axon and dendrite mass
38	ind	Nervous & endocrine	Human neuron, mean of areas of cerebral cortex	1.89e-10	0.0187	39.8847	1.782	Perikaryon projection area um2	Percentage	Haug 1987; Fig. 11 a	Assuming soma is spherical and ignoring axon and dendrite mass
38	ind	Nervous & endocrine	Human neuron, mean of areas of cerebral cortex	3.51e-10	0.0933	60.1677	8.86787	Perikaryon projection area um2	Percentage	Haug 1987; Fig. 11 a	Assuming soma is spherical and ignoring axon and dendrite mass
38	ind	Nervous & endocrine	Human neuron, mean of areas of cerebral cortex	5.36e-10	0.127	79.7536	12.0966	Perikaryon projection area um2	Percentage	Haug 1987; Fig. 11 a	Assuming soma is spherical and ignoring axon and dendrite mass
38	ind	Nervous & endocrine	Human neuron, mean of areas of cerebral cortex	7.47e-10	0.142	99.5667	13.4614	Perikaryon projection area um2	Percentage	Haug 1987; Fig. 11 a	Assuming soma is spherical and ignoring axon and dendrite mass
38	ind	Nervous & endocrine	Human neuron, mean of areas of cerebral cortex	9.86e-10	0.123	119.734	11.6818	Perikaryon projection area um2	Percentage	Haug 1987; Fig. 11 a	Assuming soma is spherical and ignoring axon and dendrite mass
38	ind	Nervous & endocrine	Human neuron, mean of areas of cerebral cortex	1.25e-09	0.102	140.382	9.70789	Perikaryon projection area um2	Percentage	Haug 1987; Fig. 11 a	Assuming soma is spherical and ignoring axon and dendrite mass
38	ind	Nervous & endocrine	Human neuron, mean of areas of cerebral cortex	1.54e-09	0.0773	160.987	7.34745	Perikaryon projection area um2	Percentage	Haug 1987; Fig. 11 a	Assuming soma is spherical and ignoring axon and dendrite mass
38	ind	Nervous & endocrine	Human neuron, mean of areas of cerebral cortex	1.81e-09	0.0673	179.365	6.39491	Perikaryon projection area um2	Percentage	Haug 1987; Fig. 11 a	Assuming soma is spherical and ignoring axon and dendrite mass
38	ind	Nervous & endocrine	Human neuron, mean of areas of cerebral cortex	2.11e-09	0.0545	198.588	5.18542	Perikaryon projection area um2	Percentage	Haug 1987; Fig. 11 a	Assuming soma is spherical and ignoring axon and dendrite mass
38	ind	Nervous & endocrine	Human neuron, mean of areas of cerebral cortex	2.44e-09	0.0445	219.163	4.23208	Perikaryon projection area um2	Percentage	Haug 1987; Fig. 11 a	Assuming soma is spherical and ignoring axon and dendrite mass
38	ind	Nervous & endocrine	Human neuron, mean of areas of cerebral cortex	2.8e-09	0.0385	240.32	3.66283	Perikaryon projection area um2	Percentage	Haug 1987; Fig. 11 a	Assuming soma is spherical and ignoring axon and dendrite mass
38	ind	Nervous & endocrine	Human neuron, mean of areas of cerebral cortex	3.36e-09	0.0305	271.166	2.90366	Perikaryon projection area um2	Percentage	Haug 1987; Fig. 11 a	Assuming soma is spherical and ignoring axon and dendrite mass
38	ind	Nervous & endocrine	Human neuron, mean of areas of cerebral cortex	4.01e-09	0.0232	304.998	2.20833	Perikaryon projection area um2	Percentage	Haug 1987; Fig. 11 a	Assuming soma is spherical and ignoring axon and dendrite mass
38	ind	Nervous & endocrine	Human neuron, mean of areas of cerebral cortex	4.71e-09	0.0186	339.782	1.76862	Perikaryon projection area um2	Percentage	Haug 1987; Fig. 11 a	Assuming soma is spherical and ignoring axon and dendrite mass
38	ind	Nervous & endocrine	Human neuron, mean of areas of cerebral cortex	5.41e-09	0.0113	372.593	1.07116	Perikaryon projection area um2	Percentage	Haug 1987; Fig. 11 a	Assuming soma is spherical and ignoring axon and dendrite mass
38	ind	Nervous & endocrine	Human neuron, mean of areas of cerebral cortex	6.18e-09	0.00865	407.241	0.822171	Perikaryon projection area um2	Percentage	Haug 1987; Fig. 11 a	Assuming soma is spherical and ignoring axon and dendrite mass
38	ind	Nervous & endocrine	Human neuron, mean of areas of cerebral cortex	7.27e-09	0.00604	453.667	0.574769	Perikaryon projection area um2	Percentage	Haug 1987; Fig. 11 a	Assuming soma is spherical and ignoring axon and dendrite mass
38	ind	Nervous & endocrine	Human neuron, mean of areas of cerebral cortex	8.55e-09	0.00344	505.386	0.327366	Perikaryon projection area um2	Percentage	Haug 1987; Fig. 11 a	Assuming soma is spherical and ignoring axon and dendrite mass
38	ind	Nervous & endocrine	Human neuron, mean of areas of cerebral cortex	9.72e-09	0.00284	550.61	0.27042	Perikaryon projection area um2	Percentage	Haug 1987; Fig. 11 a	Assuming soma is spherical and ignoring axon and dendrite mass
38	ind	Nervous & endocrine	Human neuron, mean of areas of cerebral cortex	1.09e-08	0.00291	596.077	0.277046	Perikaryon projection area um2	Percentage	Haug 1987; Fig. 11 a	Assuming soma is spherical and ignoring axon and dendrite mass
39	ind	Nervous & endocrine	Human neuron, frontal cortex	2.72e-09	0.00408	235.313	0.395382	Perikaryon projection area um2	Percentage	Haug 1987; Fig. 11 d	Assuming soma is spherical and ignoring axon and dendrite mass
39	ind	Nervous & endocrine	Human neuron, frontal cortex	3.94e-09	0.0118	301.383	1.14683	Perikaryon projection area um2	Percentage	Haug 1987; Fig. 11 d	Assuming soma is spherical and ignoring axon and dendrite mass
39	ind	Nervous & endocrine	Human neuron, frontal cortex	4.9e-09	0.0468	348.837	4.53719	Perikaryon projection area um2	Percentage	Haug 1987; Fig. 11 d	Assuming soma is spherical and ignoring axon and dendrite mass
39	ind	Nervous & endocrine	Human neuron, frontal cortex	5.69e-09	0.0826	385.273	8.00231	Perikaryon projection area um2	Percentage	Haug 1987; Fig. 11 d	Assuming soma is spherical and ignoring axon and dendrite mass
39	ind	Nervous & endocrine	Human neuron, frontal cortex	6.39e-09	0.115	416.212	11.1191	Perikaryon projection area um2	Percentage	Haug 1987; Fig. 11 d	Assuming soma is spherical and ignoring axon and dendrite mass
39	ind	Nervous & endocrine	Human neuron, frontal cortex	6.93e-09	0.142	439.658	13.7141	Perikaryon projection area um2	Percentage	Haug 1987; Fig. 11 d	Assuming soma is spherical and ignoring axon and dendrite mass
39	ind	Nervous & endocrine	Human neuron, frontal cortex	7.46e-09	0.121	461.756	11.7644	Perikaryon projection area um2	Percentage	Haug 1987; Fig. 11 d	Assuming soma is spherical and ignoring axon and dendrite mass
39	ind	Nervous & endocrine	Human neuron, frontal cortex	7.93e-09	0.11	480.821	10.669	Perikaryon projection area um2	Percentage	Haug 1987; Fig. 11 d	Assuming soma is spherical and ignoring axon and dendrite mass
39	ind	Nervous & endocrine	Human neuron, frontal cortex	8.34e-09	0.0988	497.382	9.57103	Perikaryon projection area um2	Percentage	Haug 1987; Fig. 11 d	Assuming soma is spherical and ignoring axon and dendrite mass
39	ind	Nervous & endocrine	Human neuron, frontal cortex	8.75e-09	0.0813	513.463	7.87255	Perikaryon projection area um2	Percentage	Haug 1987; Fig. 11 d	Assuming soma is spherical and ignoring axon and dendrite mass
39	ind	Nervous & endocrine	Human neuron, frontal cortex	9.12e-09	0.0593	527.556	5.74349	Perikaryon projection area um2	Percentage	Haug 1987; Fig. 11 d	Assuming soma is spherical and ignoring axon and dendrite mass
39	ind	Nervous & endocrine	Human neuron, frontal cortex	9.67e-09	0.0542	548.603	5.25007	Perikaryon projection area um2	Percentage	Haug 1987; Fig. 11 d	Assuming soma is spherical and ignoring axon and dendrite mass
39	ind	Nervous & endocrine	Human neuron, frontal cortex	1.01e-08	0.0305	566.707	2.95354	Perikaryon projection area um2	Percentage	Haug 1987; Fig. 11 d	Assuming soma is spherical and ignoring axon and dendrite mass
39	ind	Nervous & endocrine	Human neuron, frontal cortex	1.06e-08	0.0165	583.777	1.59895	Perikaryon projection area um2	Percentage	Haug 1987; Fig. 11 d	Assuming soma is spherical and ignoring axon and dendrite mass
39	ind	Nervous & endocrine	Human neuron, frontal cortex	1.1e-08	0.0105	598.819	1.01383	Perikaryon projection area um2	Percentage	Haug 1987; Fig. 11 d	Assuming soma is spherical and ignoring axon and dendrite mass
39	ind	Nervous & endocrine	Human neuron, frontal cortex	1.14e-08	0.00708	613.852	0.685884	Perikaryon projection area um2	Percentage	Haug 1987; Fig. 11 d	Assuming soma is spherical and ignoring axon and dendrite mass
39	ind	Nervous & endocrine	Human neuron, frontal cortex	1.19e-08	0.00461	631.385	0.446142	Perikaryon projection area um2	Percentage	Haug 1987; Fig. 11 d	Assuming soma is spherical and ignoring axon and dendrite mass
39	ind	Nervous & endocrine	Human neuron, frontal cortex	1.24e-08	0.0039	648.413	0.377342	Perikaryon projection area um2	Percentage	Haug 1987; Fig. 11 d	Assuming soma is spherical and ignoring axon and dendrite mass
40	ind	Nervous & endocrine	Human corticomotor neuron soma in abductor pollicis (ADP)	5.23599e-10	0.00616305	10	0.620821	Corticomotor neuron soma diameter um	Percentage	Lemon 2008; Fig. 4 d (ADP)	Assuming soma is spherical and ignoring axon and dendrite mass
40	ind	Nervous & endocrine	Human corticomotor neuron soma in abductor pollicis (ADP)	1.43676e-09	0.103442	14	10.42	Corticomotor neuron soma diameter um	Percentage	Lemon 2008; Fig. 4 d (ADP)	Assuming soma is spherical and ignoring axon and dendrite mass
40	ind	Nervous & endocrine	Human corticomotor neuron soma in abductor pollicis (ADP)	3.05363e-09	0.127789	18	12.8725	Corticomotor neuron soma diameter um	Percentage	Lemon 2008; Fig. 4 d (ADP)	Assuming soma is spherical and ignoring axon and dendrite mass
40	ind	Nervous & endocrine	Human corticomotor neuron soma in abductor pollicis (ADP)	5.57528e-09	0.251911	22	25.3757	Corticomotor neuron soma diameter um	Percentage	Lemon 2008; Fig. 4 d (ADP)	Assuming soma is spherical and ignoring axon and dendrite mass
40	ind	Nervous & endocrine	Human corticomotor neuron soma in abductor pollicis (ADP)	9.20277e-09	0.214971	26	21.6546	Corticomotor neuron soma diameter um	Percentage	Lemon 2008; Fig. 4 d (ADP)	Assuming soma is spherical and ignoring axon and dendrite mass
40	ind	Nervous & endocrine	Human corticomotor neuron soma in abductor pollicis (ADP)	1.41372e-08	0.109148	30	10.9948	Corticomotor neuron soma diameter um	Percentage	Lemon 2008; Fig. 4 d (ADP)	Assuming soma is spherical and ignoring axon and dendrite mass
40	ind	Nervous & endocrine	Human corticomotor neuron soma in abductor pollicis (ADP)	2.05795e-08	0.0722081	34	7.27371	Corticomotor neuron soma diameter um	Percentage	Lemon 2008; Fig. 4 d (ADP)	Assuming soma is spherical and ignoring axon and dendrite mass
40	ind	Nervous & endocrine	Human corticomotor neuron soma in abductor pollicis (ADP)	2.87309e-08	0.0337487	38	3.3996	Corticomotor neuron soma diameter um	Percentage	Lemon 2008; Fig. 4 d (ADP)	Assuming soma is spherical and ignoring axon and dendrite mass
40	ind	Nervous & endocrine	Human corticomotor neuron soma in abductor pollicis (ADP)	3.87924e-08	0.0246665	42	2.48472	Corticomotor neuron soma diameter um	Percentage	Lemon 2008; Fig. 4 d (ADP)	Assuming soma is spherical and ignoring axon and dendrite mass
40	ind	Nervous & endocrine	Human corticomotor neuron soma in abductor pollicis (ADP)	5.0965e-08	0.027233	46	2.74325	Corticomotor neuron soma diameter um	Percentage	Lemon 2008; Fig. 4 d (ADP)	Assuming soma is spherical and ignoring axon and dendrite mass
40	ind	Nervous & endocrine	Human corticomotor neuron soma in abductor pollicis (ADP)	6.54498e-08	0.0120734	50	1.21619	Corticomotor neuron soma diameter um	Percentage	Lemon 2008; Fig. 4 d (ADP)	Assuming soma is spherical and ignoring axon and dendrite mass
40	ind	Nervous & endocrine	Human corticomotor neuron soma in abductor pollicis (ADP)	8.2448e-08	0.00653935	54	0.658726	Corticomotor neuron soma diameter um	Percentage	Lemon 2008; Fig. 4 d (ADP)	Assuming soma is spherical and ignoring axon and dendrite mass
40	ind	Nervous & endocrine	Human corticomotor neuron soma in abductor pollicis (ADP)	1.0216e-07	0.0101068	58	1.01808	Corticomotor neuron soma diameter um	Percentage	Lemon 2008; Fig. 4 d (ADP)	Assuming soma is spherical and ignoring axon and dendrite mass
41	ind	Nervous & endocrine	Human corticomotor neuron soma in abductor pollicis longus (ADPL)	1.43676e-09	0.0121766	14	1.22034	Corticomotor neuron soma diameter um	Percentage	Lemon 2008; Fig. 4 d (ADPL)	Assuming soma is spherical and ignoring axon and dendrite mass
41	ind	Nervous & endocrine	Human corticomotor neuron soma in abductor pollicis longus (ADPL)	3.05363e-09	0.0766109	18	7.67797	Corticomotor neuron soma diameter um	Percentage	Lemon 2008; Fig. 4 d (ADPL)	Assuming soma is spherical and ignoring axon and dendrite mass
41	ind	Nervous & endocrine	Human corticomotor neuron soma in abductor pollicis longus (ADPL)	5.57528e-09	0.232877	22	23.339	Corticomotor neuron soma diameter um	Percentage	Lemon 2008; Fig. 4 d (ADPL)	Assuming soma is spherical and ignoring axon and dendrite mass
41	ind	Nervous & endocrine	Human corticomotor neuron soma in abductor pollicis longus (ADPL)	9.20277e-09	0.290208	26	29.0847	Corticomotor neuron soma diameter um	Percentage	Lemon 2008; Fig. 4 d (ADPL)	Assuming soma is spherical and ignoring axon and dendrite mass
41	ind	Nervous & endocrine	Human corticomotor neuron soma in abductor pollicis longus (ADPL)	1.41372e-08	0.217149	30	21.7627	Corticomotor neuron soma diameter um	Percentage	Lemon 2008; Fig. 4 d (ADPL)	Assuming soma is spherical and ignoring axon and dendrite mass
41	ind	Nervous & endocrine	Human corticomotor neuron soma in abductor pollicis longus (ADPL)	2.05795e-08	0.0969051	34	9.71186	Corticomotor neuron soma diameter um	Percentage	Lemon 2008; Fig. 4 d (ADPL)	Assuming soma is spherical and ignoring axon and dendrite mass
41	ind	Nervous & endocrine	Human corticomotor neuron soma in abductor pollicis longus (ADPL)	2.87309e-08	0.0431253	38	4.32203	Corticomotor neuron soma diameter um	Percentage	Lemon 2008; Fig. 4 d (ADPL)	Assuming soma is spherical and ignoring axon and dendrite mass
41	ind	Nervous & endocrine	Human corticomotor neuron soma in abductor pollicis longus (ADPL)	3.87924e-08	0.0121766	42	1.22034	Corticomotor neuron soma diameter um	Percentage	Lemon 2008; Fig. 4 d (ADPL)	Assuming soma is spherical and ignoring axon and dendrite mass
41	ind	Nervous & endocrine	Human corticomotor neuron soma in abductor pollicis longus (ADPL)	5.0965e-08	0.00761035	46	0.762712	Corticomotor neuron soma diameter um	Percentage	Lemon 2008; Fig. 4 d (ADPL)	Assuming soma is spherical and ignoring axon and dendrite mass
41	ind	Nervous & endocrine	Human corticomotor neuron soma in abductor pollicis longus (ADPL)	6.54498e-08	0.0035515	50	0.355932	Corticomotor neuron soma diameter um	Percentage	Lemon 2008; Fig. 4 d (ADPL)	Assuming soma is spherical and ignoring axon and dendrite mass
41	ind	Nervous & endocrine	Human corticomotor neuron soma in abductor pollicis longus (ADPL)	8.2448e-08	0.00761035	54	0.762712	Corticomotor neuron soma diameter um	Percentage	Lemon 2008; Fig. 4 d (ADPL)	Assuming soma is spherical and ignoring axon and dendrite mass
42	ind	Nervous & endocrine	Human corticomotor neuron soma in extensor digitorum communis (EDC)	5.23599e-10	0.0207577	10	2.04082	Corticomotor neuron soma diameter um	Percentage	Lemon 2008; Fig. 4 d (EDC)	Assuming soma is spherical and ignoring axon and dendrite mass
42	ind	Nervous & endocrine	Human corticomotor neuron soma in extensor digitorum communis (EDC)	1.43676e-09	0.105864	14	10.4082	Corticomotor neuron soma diameter um	Percentage	Lemon 2008; Fig. 4 d (EDC)	Assuming soma is spherical and ignoring axon and dendrite mass
42	ind	Nervous & endocrine	Human corticomotor neuron soma in extensor digitorum communis (EDC)	3.05363e-09	0.180073	18	17.7041	Corticomotor neuron soma diameter um	Percentage	Lemon 2008; Fig. 4 d (EDC)	Assuming soma is spherical and ignoring axon and dendrite mass
42	ind	Nervous & endocrine	Human corticomotor neuron soma in extensor digitorum communis (EDC)	5.57528e-09	0.21588	22	21.2245	Corticomotor neuron soma diameter um	Percentage	Lemon 2008; Fig. 4 d (EDC)	Assuming soma is spherical and ignoring axon and dendrite mass
42	ind	Nervous & endocrine	Human corticomotor neuron soma in extensor digitorum communis (EDC)	9.20277e-09	0.163467	26	16.0714	Corticomotor neuron soma diameter um	Percentage	Lemon 2008; Fig. 4 d (EDC)	Assuming soma is spherical and ignoring axon and dendrite mass
42	ind	Nervous & endocrine	Human corticomotor neuron soma in extensor digitorum communis (EDC)	1.41372e-08	0.0773223	30	7.60204	Corticomotor neuron soma diameter um	Percentage	Lemon 2008; Fig. 4 d (EDC)	Assuming soma is spherical and ignoring axon and dendrite mass
42	ind	Nervous & endocrine	Human corticomotor neuron soma in extensor digitorum communis (EDC)	2.05795e-08	0.0576025	34	5.66326	Corticomotor neuron soma diameter um	Percentage	Lemon 2008; Fig. 4 d (EDC)	Assuming soma is spherical and ignoring axon and dendrite mass
42	ind	Nervous & endocrine	Human corticomotor neuron soma in extensor digitorum communis (EDC)	2.87309e-08	0.0700571	38	6.88776	Corticomotor neuron soma diameter um	Percentage	Lemon 2008; Fig. 4 d (EDC)	Assuming soma is spherical and ignoring axon and dendrite mass
42	ind	Nervous & endocrine	Human corticomotor neuron soma in extensor digitorum communis (EDC)	3.87924e-08	0.0389206	42	3.82653	Corticomotor neuron soma diameter um	Percentage	Lemon 2008; Fig. 4 d (EDC)	Assuming soma is spherical and ignoring axon and dendrite mass
42	ind	Nervous & endocrine	Human corticomotor neuron soma in extensor digitorum communis (EDC)	5.0965e-08	0.0316554	46	3.11224	Corticomotor neuron soma diameter um	Percentage	Lemon 2008; Fig. 4 d (EDC)	Assuming soma is spherical and ignoring axon and dendrite mass
42	ind	Nervous & endocrine	Human corticomotor neuron soma in extensor digitorum communis (EDC)	6.54498e-08	0.008822	50	0.867347	Corticomotor neuron soma diameter um	Percentage	Lemon 2008; Fig. 4 d (EDC)	Assuming soma is spherical and ignoring axon and dendrite mass
42	ind	Nervous & endocrine	Human corticomotor neuron soma in extensor digitorum communis (EDC)	8.2448e-08	0.0124546	54	1.22449	Corticomotor neuron soma diameter um	Percentage	Lemon 2008; Fig. 4 d (EDC)	Assuming soma is spherical and ignoring axon and dendrite mass
42	ind	Nervous & endocrine	Human corticomotor neuron soma in extensor digitorum communis (EDC)	1.0216e-07	0.0171251	58	1.68367	Corticomotor neuron soma diameter um	Percentage	Lemon 2008; Fig. 4 d (EDC)	Assuming soma is spherical and ignoring axon and dendrite mass
43	ind	Nervous & endocrine	Human neurons of the prefrontal cortex (SI)	2.76853e-09	0	0.25	0	Axon diameter um	Percentage	Wegiel et al. 2018; Fig. 2, SI, dashed line (control)	Mean axon area is 0.727 um2, while mean mass of pyramidal neurons in cerebral cortex is 4.1e-8 g. Assuming axons are similar length, with similar dendritic and soma mass, convert axon diameter to area and multiply by 5.64e-8
43	ind	Nervous & endocrine	Human neurons of the prefrontal cortex (SI)	3.98668e-09	0.00102093	0.3	0.19948	Axon diameter um	Percentage	Wegiel et al. 2018; Fig. 2, SI, dashed line (control)	Mean axon area is 0.727 um2, while mean mass of pyramidal neurons in cerebral cortex is 4.1e-8 g. Assuming axons are similar length, with similar dendritic and soma mass, convert axon diameter to area and multiply by 5.64e-8
43	ind	Nervous & endocrine	Human neurons of the prefrontal cortex (SI)	5.42632e-09	0.00325306	0.35	0.635618	Axon diameter um	Percentage	Wegiel et al. 2018; Fig. 2, SI, dashed line (control)	Mean axon area is 0.727 um2, while mean mass of pyramidal neurons in cerebral cortex is 4.1e-8 g. Assuming axons are similar length, with similar dendritic and soma mass, convert axon diameter to area and multiply by 5.64e-8
43	ind	Nervous & endocrine	Human neurons of the prefrontal cortex (SI)	7.08743e-09	0.013684	0.4	2.67373	Axon diameter um	Percentage	Wegiel et al. 2018; Fig. 2, SI, dashed line (control)	Mean axon area is 0.727 um2, while mean mass of pyramidal neurons in cerebral cortex is 4.1e-8 g. Assuming axons are similar length, with similar dendritic and soma mass, convert axon diameter to area and multiply by 5.64e-8
43	ind	Nervous & endocrine	Human neurons of the prefrontal cortex (SI)	8.97003e-09	0.0273939	0.45	5.35252	Axon diameter um	Percentage	Wegiel et al. 2018; Fig. 2, SI, dashed line (control)	Mean axon area is 0.727 um2, while mean mass of pyramidal neurons in cerebral cortex is 4.1e-8 g. Assuming axons are similar length, with similar dendritic and soma mass, convert axon diameter to area and multiply by 5.64e-8
43	ind	Nervous & endocrine	Human neurons of the prefrontal cortex (SI)	1.10741e-08	0.0460236	0.5	8.99261	Axon diameter um	Percentage	Wegiel et al. 2018; Fig. 2, SI, dashed line (control)	Mean axon area is 0.727 um2, while mean mass of pyramidal neurons in cerebral cortex is 4.1e-8 g. Assuming axons are similar length, with similar dendritic and soma mass, convert axon diameter to area and multiply by 5.64e-8
43	ind	Nervous & endocrine	Human neurons of the prefrontal cortex (SI)	1.33997e-08	0.0659945	0.55	12.8947	Axon diameter um	Percentage	Wegiel et al. 2018; Fig. 2, SI, dashed line (control)	Mean axon area is 0.727 um2, while mean mass of pyramidal neurons in cerebral cortex is 4.1e-8 g. Assuming axons are similar length, with similar dendritic and soma mass, convert axon diameter to area and multiply by 5.64e-8
43	ind	Nervous & endocrine	Human neurons of the prefrontal cortex (SI)	1.59467e-08	0.0724016	0.6	14.1466	Axon diameter um	Percentage	Wegiel et al. 2018; Fig. 2, SI, dashed line (control)	Mean axon area is 0.727 um2, while mean mass of pyramidal neurons in cerebral cortex is 4.1e-8 g. Assuming axons are similar length, with similar dendritic and soma mass, convert axon diameter to area and multiply by 5.64e-8
43	ind	Nervous & endocrine	Human neurons of the prefrontal cortex (SI)	1.87153e-08	0.0819377	0.65	16.0099	Axon diameter um	Percentage	Wegiel et al. 2018; Fig. 2, SI, dashed line (control)	Mean axon area is 0.727 um2, while mean mass of pyramidal neurons in cerebral cortex is 4.1e-8 g. Assuming axons are similar length, with similar dendritic and soma mass, convert axon diameter to area and multiply by 5.64e-8
43	ind	Nervous & endocrine	Human neurons of the prefrontal cortex (SI)	2.17053e-08	0.0811893	0.7	15.8637	Axon diameter um	Percentage	Wegiel et al. 2018; Fig. 2, SI, dashed line (control)	Mean axon area is 0.727 um2, while mean mass of pyramidal neurons in cerebral cortex is 4.1e-8 g. Assuming axons are similar length, with similar dendritic and soma mass, convert axon diameter to area and multiply by 5.64e-8
43	ind	Nervous & endocrine	Human neurons of the prefrontal cortex (SI)	2.49168e-08	0.0779052	0.75	15.222	Axon diameter um	Percentage	Wegiel et al. 2018; Fig. 2, SI, dashed line (control)	Mean axon area is 0.727 um2, while mean mass of pyramidal neurons in cerebral cortex is 4.1e-8 g. Assuming axons are similar length, with similar dendritic and soma mass, convert axon diameter to area and multiply by 5.64e-8
43	ind	Nervous & endocrine	Human neurons of the prefrontal cortex (SI)	2.83497e-08	0.0702996	0.8	13.7359	Axon diameter um	Percentage	Wegiel et al. 2018; Fig. 2, SI, dashed line (control)	Mean axon area is 0.727 um2, while mean mass of pyramidal neurons in cerebral cortex is 4.1e-8 g. Assuming axons are similar length, with similar dendritic and soma mass, convert axon diameter to area and multiply by 5.64e-8
43	ind	Nervous & endocrine	Human neurons of the prefrontal cortex (SI)	3.20042e-08	0.0598614	0.85	11.6964	Axon diameter um	Percentage	Wegiel et al. 2018; Fig. 2, SI, dashed line (control)	Mean axon area is 0.727 um2, while mean mass of pyramidal neurons in cerebral cortex is 4.1e-8 g. Assuming axons are similar length, with similar dendritic and soma mass, convert axon diameter to area and multiply by 5.64e-8
43	ind	Nervous & endocrine	Human neurons of the prefrontal cortex (SI)	3.58801e-08	0.0516587	0.9	10.0936	Axon diameter um	Percentage	Wegiel et al. 2018; Fig. 2, SI, dashed line (control)	Mean axon area is 0.727 um2, while mean mass of pyramidal neurons in cerebral cortex is 4.1e-8 g. Assuming axons are similar length, with similar dendritic and soma mass, convert axon diameter to area and multiply by 5.64e-8
43	ind	Nervous & endocrine	Human neurons of the prefrontal cortex (SI)	3.99776e-08	0.0450958	0.95	8.81131	Axon diameter um	Percentage	Wegiel et al. 2018; Fig. 2, SI, dashed line (control)	Mean axon area is 0.727 um2, while mean mass of pyramidal neurons in cerebral cortex is 4.1e-8 g. Assuming axons are similar length, with similar dendritic and soma mass, convert axon diameter to area and multiply by 5.64e-8
43	ind	Nervous & endocrine	Human neurons of the prefrontal cortex (SI)	4.42965e-08	0.0407696	1	7.96602	Axon diameter um	Percentage	Wegiel et al. 2018; Fig. 2, SI, dashed line (control)	Mean axon area is 0.727 um2, while mean mass of pyramidal neurons in cerebral cortex is 4.1e-8 g. Assuming axons are similar length, with similar dendritic and soma mass, convert axon diameter to area and multiply by 5.64e-8
43	ind	Nervous & endocrine	Human neurons of the prefrontal cortex (SI)	4.88368e-08	0.034057	1.05	6.65443	Axon diameter um	Percentage	Wegiel et al. 2018; Fig. 2, SI, dashed line (control)	Mean axon area is 0.727 um2, while mean mass of pyramidal neurons in cerebral cortex is 4.1e-8 g. Assuming axons are similar length, with similar dendritic and soma mass, convert axon diameter to area and multiply by 5.64e-8
43	ind	Nervous & endocrine	Human neurons of the prefrontal cortex (SI)	5.35987e-08	0.0282395	1.1	5.51775	Axon diameter um	Percentage	Wegiel et al. 2018; Fig. 2, SI, dashed line (control)	Mean axon area is 0.727 um2, while mean mass of pyramidal neurons in cerebral cortex is 4.1e-8 g. Assuming axons are similar length, with similar dendritic and soma mass, convert axon diameter to area and multiply by 5.64e-8
43	ind	Nervous & endocrine	Human neurons of the prefrontal cortex (SI)	5.85821e-08	0.0227204	1.15	4.43936	Axon diameter um	Percentage	Wegiel et al. 2018; Fig. 2, SI, dashed line (control)	Mean axon area is 0.727 um2, while mean mass of pyramidal neurons in cerebral cortex is 4.1e-8 g. Assuming axons are similar length, with similar dendritic and soma mass, convert axon diameter to area and multiply by 5.64e-8
43	ind	Nervous & endocrine	Human neurons of the prefrontal cortex (SI)	6.37869e-08	0.0210777	1.2	4.1184	Axon diameter um	Percentage	Wegiel et al. 2018; Fig. 2, SI, dashed line (control)	Mean axon area is 0.727 um2, while mean mass of pyramidal neurons in cerebral cortex is 4.1e-8 g. Assuming axons are similar length, with similar dendritic and soma mass, convert axon diameter to area and multiply by 5.64e-8
43	ind	Nervous & endocrine	Human neurons of the prefrontal cortex (SI)	6.92132e-08	0.0180921	1.25	3.53503	Axon diameter um	Percentage	Wegiel et al. 2018; Fig. 2, SI, dashed line (control)	Mean axon area is 0.727 um2, while mean mass of pyramidal neurons in cerebral cortex is 4.1e-8 g. Assuming axons are similar length, with similar dendritic and soma mass, convert axon diameter to area and multiply by 5.64e-8
43	ind	Nervous & endocrine	Human neurons of the prefrontal cortex (SI)	7.4861e-08	0.0161508	1.3	3.15573	Axon diameter um	Percentage	Wegiel et al. 2018; Fig. 2, SI, dashed line (control)	Mean axon area is 0.727 um2, while mean mass of pyramidal neurons in cerebral cortex is 4.1e-8 g. Assuming axons are similar length, with similar dendritic and soma mass, convert axon diameter to area and multiply by 5.64e-8
43	ind	Nervous & endocrine	Human neurons of the prefrontal cortex (SI)	8.07303e-08	0.0146566	1.35	2.86377	Axon diameter um	Percentage	Wegiel et al. 2018; Fig. 2, SI, dashed line (control)	Mean axon area is 0.727 um2, while mean mass of pyramidal neurons in cerebral cortex is 4.1e-8 g. Assuming axons are similar length, with similar dendritic and soma mass, convert axon diameter to area and multiply by 5.64e-8
43	ind	Nervous & endocrine	Human neurons of the prefrontal cortex (SI)	8.68211e-08	0.0140567	1.4	2.74655	Axon diameter um	Percentage	Wegiel et al. 2018; Fig. 2, SI, dashed line (control)	Mean axon area is 0.727 um2, while mean mass of pyramidal neurons in cerebral cortex is 4.1e-8 g. Assuming axons are similar length, with similar dendritic and soma mass, convert axon diameter to area and multiply by 5.64e-8
43	ind	Nervous & endocrine	Human neurons of the prefrontal cortex (SI)	9.31333e-08	0.0127104	1.45	2.4835	Axon diameter um	Percentage	Wegiel et al. 2018; Fig. 2, SI, dashed line (control)	Mean axon area is 0.727 um2, while mean mass of pyramidal neurons in cerebral cortex is 4.1e-8 g. Assuming axons are similar length, with similar dendritic and soma mass, convert axon diameter to area and multiply by 5.64e-8
43	ind	Nervous & endocrine	Human neurons of the prefrontal cortex (SI)	9.9667e-08	0.0106204	1.5	2.07513	Axon diameter um	Percentage	Wegiel et al. 2018; Fig. 2, SI, dashed line (control)	Mean axon area is 0.727 um2, while mean mass of pyramidal neurons in cerebral cortex is 4.1e-8 g. Assuming axons are similar length, with similar dendritic and soma mass, convert axon diameter to area and multiply by 5.64e-8
43	ind	Nervous & endocrine	Human neurons of the prefrontal cortex (SI)	1.06422e-07	0.00867917	1.55	1.69583	Axon diameter um	Percentage	Wegiel et al. 2018; Fig. 2, SI, dashed line (control)	Mean axon area is 0.727 um2, while mean mass of pyramidal neurons in cerebral cortex is 4.1e-8 g. Assuming axons are similar length, with similar dendritic and soma mass, convert axon diameter to area and multiply by 5.64e-8
43	ind	Nervous & endocrine	Human neurons of the prefrontal cortex (SI)	1.13399e-07	0.007632	1.6	1.49122	Axon diameter um	Percentage	Wegiel et al. 2018; Fig. 2, SI, dashed line (control)	Mean axon area is 0.727 um2, while mean mass of pyramidal neurons in cerebral cortex is 4.1e-8 g. Assuming axons are similar length, with similar dendritic and soma mass, convert axon diameter to area and multiply by 5.64e-8
43	ind	Nervous & endocrine	Human neurons of the prefrontal cortex (SI)	1.20597e-07	0.0064348	1.65	1.2573	Axon diameter um	Percentage	Wegiel et al. 2018; Fig. 2, SI, dashed line (control)	Mean axon area is 0.727 um2, while mean mass of pyramidal neurons in cerebral cortex is 4.1e-8 g. Assuming axons are similar length, with similar dendritic and soma mass, convert axon diameter to area and multiply by 5.64e-8
43	ind	Nervous & endocrine	Human neurons of the prefrontal cortex (SI)	1.28017e-07	0.00613297	1.7	1.19833	Axon diameter um	Percentage	Wegiel et al. 2018; Fig. 2, SI, dashed line (control)	Mean axon area is 0.727 um2, while mean mass of pyramidal neurons in cerebral cortex is 4.1e-8 g. Assuming axons are similar length, with similar dendritic and soma mass, convert axon diameter to area and multiply by 5.64e-8
43	ind	Nervous & endocrine	Human neurons of the prefrontal cortex (SI)	1.35658e-07	0.00553316	1.75	1.08113	Axon diameter um	Percentage	Wegiel et al. 2018; Fig. 2, SI, dashed line (control)	Mean axon area is 0.727 um2, while mean mass of pyramidal neurons in cerebral cortex is 4.1e-8 g. Assuming axons are similar length, with similar dendritic and soma mass, convert axon diameter to area and multiply by 5.64e-8
43	ind	Nervous & endocrine	Human neurons of the prefrontal cortex (SI)	1.43521e-07	0.004934	1.8	0.964059	Axon diameter um	Percentage	Wegiel et al. 2018; Fig. 2, SI, dashed line (control)	Mean axon area is 0.727 um2, while mean mass of pyramidal neurons in cerebral cortex is 4.1e-8 g. Assuming axons are similar length, with similar dendritic and soma mass, convert axon diameter to area and multiply by 5.64e-8
43	ind	Nervous & endocrine	Human neurons of the prefrontal cortex (SI)	1.51605e-07	0.00433532	1.85	0.847082	Axon diameter um	Percentage	Wegiel et al. 2018; Fig. 2, SI, dashed line (control)	Mean axon area is 0.727 um2, while mean mass of pyramidal neurons in cerebral cortex is 4.1e-8 g. Assuming axons are similar length, with similar dendritic and soma mass, convert axon diameter to area and multiply by 5.64e-8
43	ind	Nervous & endocrine	Human neurons of the prefrontal cortex (SI)	1.5991e-07	0.00358532	1.9	0.700539	Axon diameter um	Percentage	Wegiel et al. 2018; Fig. 2, SI, dashed line (control)	Mean axon area is 0.727 um2, while mean mass of pyramidal neurons in cerebral cortex is 4.1e-8 g. Assuming axons are similar length, with similar dendritic and soma mass, convert axon diameter to area and multiply by 5.64e-8
43	ind	Nervous & endocrine	Human neurons of the prefrontal cortex (SI)	1.68437e-07	0.00328364	1.95	0.641594	Axon diameter um	Percentage	Wegiel et al. 2018; Fig. 2, SI, dashed line (control)	Mean axon area is 0.727 um2, while mean mass of pyramidal neurons in cerebral cortex is 4.1e-8 g. Assuming axons are similar length, with similar dendritic and soma mass, convert axon diameter to area and multiply by 5.64e-8
43	ind	Nervous & endocrine	Human neurons of the prefrontal cortex (SI)	1.77186e-07	0.00268287	2	0.524209	Axon diameter um	Percentage	Wegiel et al. 2018; Fig. 2, SI, dashed line (control)	Mean axon area is 0.727 um2, while mean mass of pyramidal neurons in cerebral cortex is 4.1e-8 g. Assuming axons are similar length, with similar dendritic and soma mass, convert axon diameter to area and multiply by 5.64e-8
43	ind	Nervous & endocrine	Human neurons of the prefrontal cortex (SI)	1.86156e-07	0.00238104	2.05	0.465233	Axon diameter um	Percentage	Wegiel et al. 2018; Fig. 2, SI, dashed line (control)	Mean axon area is 0.727 um2, while mean mass of pyramidal neurons in cerebral cortex is 4.1e-8 g. Assuming axons are similar length, with similar dendritic and soma mass, convert axon diameter to area and multiply by 5.64e-8
43	ind	Nervous & endocrine	Human neurons of the prefrontal cortex (SI)	1.95347e-07	0.00237782	2.1	0.464604	Axon diameter um	Percentage	Wegiel et al. 2018; Fig. 2, SI, dashed line (control)	Mean axon area is 0.727 um2, while mean mass of pyramidal neurons in cerebral cortex is 4.1e-8 g. Assuming axons are similar length, with similar dendritic and soma mass, convert axon diameter to area and multiply by 5.64e-8
43	ind	Nervous & endocrine	Human neurons of the prefrontal cortex (SI)	2.0476e-07	0.00267176	2.15	0.522039	Axon diameter um	Percentage	Wegiel et al. 2018; Fig. 2, SI, dashed line (control)	Mean axon area is 0.727 um2, while mean mass of pyramidal neurons in cerebral cortex is 4.1e-8 g. Assuming axons are similar length, with similar dendritic and soma mass, convert axon diameter to area and multiply by 5.64e-8
43	ind	Nervous & endocrine	Human neurons of the prefrontal cortex (SI)	2.14395e-07	0.00207228	2.2	0.404905	Axon diameter um	Percentage	Wegiel et al. 2018; Fig. 2, SI, dashed line (control)	Mean axon area is 0.727 um2, while mean mass of pyramidal neurons in cerebral cortex is 4.1e-8 g. Assuming axons are similar length, with similar dendritic and soma mass, convert axon diameter to area and multiply by 5.64e-8
43	ind	Nervous & endocrine	Human neurons of the prefrontal cortex (SI)	2.24251e-07	0.00132357	2.25	0.258613	Axon diameter um	Percentage	Wegiel et al. 2018; Fig. 2, SI, dashed line (control)	Mean axon area is 0.727 um2, while mean mass of pyramidal neurons in cerebral cortex is 4.1e-8 g. Assuming axons are similar length, with similar dendritic and soma mass, convert axon diameter to area and multiply by 5.64e-8
43	ind	Nervous & endocrine	Human neurons of the prefrontal cortex (SI)	2.34328e-07	0.00117048	2.3	0.228701	Axon diameter um	Percentage	Wegiel et al. 2018; Fig. 2, SI, dashed line (control)	Mean axon area is 0.727 um2, while mean mass of pyramidal neurons in cerebral cortex is 4.1e-8 g. Assuming axons are similar length, with similar dendritic and soma mass, convert axon diameter to area and multiply by 5.64e-8
43	ind	Nervous & endocrine	Human neurons of the prefrontal cortex (SI)	2.44627e-07	0.00131616	2.35	0.257166	Axon diameter um	Percentage	Wegiel et al. 2018; Fig. 2, SI, dashed line (control)	Mean axon area is 0.727 um2, while mean mass of pyramidal neurons in cerebral cortex is 4.1e-8 g. Assuming axons are similar length, with similar dendritic and soma mass, convert axon diameter to area and multiply by 5.64e-8
43	ind	Nervous & endocrine	Human neurons of the prefrontal cortex (SI)	2.55148e-07	0.00116323	2.4	0.227285	Axon diameter um	Percentage	Wegiel et al. 2018; Fig. 2, SI, dashed line (control)	Mean axon area is 0.727 um2, while mean mass of pyramidal neurons in cerebral cortex is 4.1e-8 g. Assuming axons are similar length, with similar dendritic and soma mass, convert axon diameter to area and multiply by 5.64e-8
43	ind	Nervous & endocrine	Human neurons of the prefrontal cortex (SI)	2.65889e-07	0.000861075	2.45	0.168246	Axon diameter um	Percentage	Wegiel et al. 2018; Fig. 2, SI, dashed line (control)	Mean axon area is 0.727 um2, while mean mass of pyramidal neurons in cerebral cortex is 4.1e-8 g. Assuming axons are similar length, with similar dendritic and soma mass, convert axon diameter to area and multiply by 5.64e-8
43	ind	Nervous & endocrine	Human neurons of the prefrontal cortex (SI)	2.76853e-07	0.000558918	2.5	0.109208	Axon diameter um	Percentage	Wegiel et al. 2018; Fig. 2, SI, dashed line (control)	Mean axon area is 0.727 um2, while mean mass of pyramidal neurons in cerebral cortex is 4.1e-8 g. Assuming axons are similar length, with similar dendritic and soma mass, convert axon diameter to area and multiply by 5.64e-8
44	ind	Nervous & endocrine	Human neurons of the premotor and supplemetary motor cortex (SII)	8.9339e-11	0.000152569	0.05	0.0298885	Axon diameter um	Percentage	Wegiel et al. 2018; Fig. 2, SII, dashed line (control)	Mean axon area is 0.901 um2, while mean mass of pyramidal neurons in cerebral cortex is 4.1e-8 g. Assuming axons are similar length, with similar dendritic and soma mass, convert axon diameter to area and multiply by 4.55e-8
44	ind	Nervous & endocrine	Human neurons of the premotor and supplemetary motor cortex (SII)	3.57356e-10	0.000156106	0.1	0.0305814	Axon diameter um	Percentage	Wegiel et al. 2018; Fig. 2, SII, dashed line (control)	Mean axon area is 0.901 um2, while mean mass of pyramidal neurons in cerebral cortex is 4.1e-8 g. Assuming axons are similar length, with similar dendritic and soma mass, convert axon diameter to area and multiply by 4.55e-8
44	ind	Nervous & endocrine	Human neurons of the premotor and supplemetary motor cortex (SII)	8.04051e-10	0.000752073	0.15	0.147332	Axon diameter um	Percentage	Wegiel et al. 2018; Fig. 2, SII, dashed line (control)	Mean axon area is 0.901 um2, while mean mass of pyramidal neurons in cerebral cortex is 4.1e-8 g. Assuming axons are similar length, with similar dendritic and soma mass, convert axon diameter to area and multiply by 4.55e-8
44	ind	Nervous & endocrine	Human neurons of the premotor and supplemetary motor cortex (SII)	1.42942e-09	0.000459636	0.2	0.0900433	Axon diameter um	Percentage	Wegiel et al. 2018; Fig. 2, SII, dashed line (control)	Mean axon area is 0.901 um2, while mean mass of pyramidal neurons in cerebral cortex is 4.1e-8 g. Assuming axons are similar length, with similar dendritic and soma mass, convert axon diameter to area and multiply by 4.55e-8
44	ind	Nervous & endocrine	Human neurons of the premotor and supplemetary motor cortex (SII)	2.23348e-09	1.86491e-05	0.25	0.00365338	Axon diameter um	Percentage	Wegiel et al. 2018; Fig. 2, SII, dashed line (control)	Mean axon area is 0.901 um2, while mean mass of pyramidal neurons in cerebral cortex is 4.1e-8 g. Assuming axons are similar length, with similar dendritic and soma mass, convert axon diameter to area and multiply by 4.55e-8
44	ind	Nervous & endocrine	Human neurons of the premotor and supplemetary motor cortex (SII)	3.21621e-09	0.00165286	0.3	0.323797	Axon diameter um	Percentage	Wegiel et al. 2018; Fig. 2, SII, dashed line (control)	Mean axon area is 0.901 um2, while mean mass of pyramidal neurons in cerebral cortex is 4.1e-8 g. Assuming axons are similar length, with similar dendritic and soma mass, convert axon diameter to area and multiply by 4.55e-8
44	ind	Nervous & endocrine	Human neurons of the premotor and supplemetary motor cortex (SII)	4.37761e-09	0.00328771	0.35	0.644067	Axon diameter um	Percentage	Wegiel et al. 2018; Fig. 2, SII, dashed line (control)	Mean axon area is 0.901 um2, while mean mass of pyramidal neurons in cerebral cortex is 4.1e-8 g. Assuming axons are similar length, with similar dendritic and soma mass, convert axon diameter to area and multiply by 4.55e-8
44	ind	Nervous & endocrine	Human neurons of the premotor and supplemetary motor cortex (SII)	5.7177e-09	0.0108507	0.4	2.12567	Axon diameter um	Percentage	Wegiel et al. 2018; Fig. 2, SII, dashed line (control)	Mean axon area is 0.901 um2, while mean mass of pyramidal neurons in cerebral cortex is 4.1e-8 g. Assuming axons are similar length, with similar dendritic and soma mass, convert axon diameter to area and multiply by 4.55e-8
44	ind	Nervous & endocrine	Human neurons of the premotor and supplemetary motor cortex (SII)	7.23646e-09	0.0200447	0.45	3.92679	Axon diameter um	Percentage	Wegiel et al. 2018; Fig. 2, SII, dashed line (control)	Mean axon area is 0.901 um2, while mean mass of pyramidal neurons in cerebral cortex is 4.1e-8 g. Assuming axons are similar length, with similar dendritic and soma mass, convert axon diameter to area and multiply by 4.55e-8
44	ind	Nervous & endocrine	Human neurons of the premotor and supplemetary motor cortex (SII)	8.9339e-09	0.0339814	0.5	6.657	Axon diameter um	Percentage	Wegiel et al. 2018; Fig. 2, SII, dashed line (control)	Mean axon area is 0.901 um2, while mean mass of pyramidal neurons in cerebral cortex is 4.1e-8 g. Assuming axons are similar length, with similar dendritic and soma mass, convert axon diameter to area and multiply by 4.55e-8
44	ind	Nervous & endocrine	Human neurons of the premotor and supplemetary motor cortex (SII)	1.081e-08	0.0488078	0.55	9.56151	Axon diameter um	Percentage	Wegiel et al. 2018; Fig. 2, SII, dashed line (control)	Mean axon area is 0.901 um2, while mean mass of pyramidal neurons in cerebral cortex is 4.1e-8 g. Assuming axons are similar length, with similar dendritic and soma mass, convert axon diameter to area and multiply by 4.55e-8
44	ind	Nervous & endocrine	Human neurons of the premotor and supplemetary motor cortex (SII)	1.28648e-08	0.0608183	0.6	11.9144	Axon diameter um	Percentage	Wegiel et al. 2018; Fig. 2, SII, dashed line (control)	Mean axon area is 0.901 um2, while mean mass of pyramidal neurons in cerebral cortex is 4.1e-8 g. Assuming axons are similar length, with similar dendritic and soma mass, convert axon diameter to area and multiply by 4.55e-8
44	ind	Nervous & endocrine	Human neurons of the premotor and supplemetary motor cortex (SII)	1.50983e-08	0.0711984	0.65	13.9479	Axon diameter um	Percentage	Wegiel et al. 2018; Fig. 2, SII, dashed line (control)	Mean axon area is 0.901 um2, while mean mass of pyramidal neurons in cerebral cortex is 4.1e-8 g. Assuming axons are similar length, with similar dendritic and soma mass, convert axon diameter to area and multiply by 4.55e-8
44	ind	Nervous & endocrine	Human neurons of the premotor and supplemetary motor cortex (SII)	1.75105e-08	0.0712015	0.7	13.9485	Axon diameter um	Percentage	Wegiel et al. 2018; Fig. 2, SII, dashed line (control)	Mean axon area is 0.901 um2, while mean mass of pyramidal neurons in cerebral cortex is 4.1e-8 g. Assuming axons are similar length, with similar dendritic and soma mass, convert axon diameter to area and multiply by 4.55e-8
44	ind	Nervous & endocrine	Human neurons of the premotor and supplemetary motor cortex (SII)	2.01013e-08	0.0703168	0.75	13.7752	Axon diameter um	Percentage	Wegiel et al. 2018; Fig. 2, SII, dashed line (control)	Mean axon area is 0.901 um2, while mean mass of pyramidal neurons in cerebral cortex is 4.1e-8 g. Assuming axons are similar length, with similar dendritic and soma mass, convert axon diameter to area and multiply by 4.55e-8
44	ind	Nervous & endocrine	Human neurons of the premotor and supplemetary motor cortex (SII)	2.28708e-08	0.068689	0.8	13.4563	Axon diameter um	Percentage	Wegiel et al. 2018; Fig. 2, SII, dashed line (control)	Mean axon area is 0.901 um2, while mean mass of pyramidal neurons in cerebral cortex is 4.1e-8 g. Assuming axons are similar length, with similar dendritic and soma mass, convert axon diameter to area and multiply by 4.55e-8
44	ind	Nervous & endocrine	Human neurons of the premotor and supplemetary motor cortex (SII)	2.5819e-08	0.0664697	0.85	13.0215	Axon diameter um	Percentage	Wegiel et al. 2018; Fig. 2, SII, dashed line (control)	Mean axon area is 0.901 um2, while mean mass of pyramidal neurons in cerebral cortex is 4.1e-8 g. Assuming axons are similar length, with similar dendritic and soma mass, convert axon diameter to area and multiply by 4.55e-8
44	ind	Nervous & endocrine	Human neurons of the premotor and supplemetary motor cortex (SII)	2.89458e-08	0.0568384	0.9	11.1347	Axon diameter um	Percentage	Wegiel et al. 2018; Fig. 2, SII, dashed line (control)	Mean axon area is 0.901 um2, while mean mass of pyramidal neurons in cerebral cortex is 4.1e-8 g. Assuming axons are similar length, with similar dendritic and soma mass, convert axon diameter to area and multiply by 4.55e-8
44	ind	Nervous & endocrine	Human neurons of the premotor and supplemetary motor cortex (SII)	3.22514e-08	0.0494304	0.95	9.68349	Axon diameter um	Percentage	Wegiel et al. 2018; Fig. 2, SII, dashed line (control)	Mean axon area is 0.901 um2, while mean mass of pyramidal neurons in cerebral cortex is 4.1e-8 g. Assuming axons are similar length, with similar dendritic and soma mass, convert axon diameter to area and multiply by 4.55e-8
44	ind	Nervous & endocrine	Human neurons of the premotor and supplemetary motor cortex (SII)	3.57356e-08	0.0415782	1	8.14522	Axon diameter um	Percentage	Wegiel et al. 2018; Fig. 2, SII, dashed line (control)	Mean axon area is 0.901 um2, while mean mass of pyramidal neurons in cerebral cortex is 4.1e-8 g. Assuming axons are similar length, with similar dendritic and soma mass, convert axon diameter to area and multiply by 4.55e-8
44	ind	Nervous & endocrine	Human neurons of the premotor and supplemetary motor cortex (SII)	3.93985e-08	0.0340235	1.05	6.66525	Axon diameter um	Percentage	Wegiel et al. 2018; Fig. 2, SII, dashed line (control)	Mean axon area is 0.901 um2, while mean mass of pyramidal neurons in cerebral cortex is 4.1e-8 g. Assuming axons are similar length, with similar dendritic and soma mass, convert axon diameter to area and multiply by 4.55e-8
44	ind	Nervous & endocrine	Human neurons of the premotor and supplemetary motor cortex (SII)	4.32401e-08	0.0304689	1.1	5.96891	Axon diameter um	Percentage	Wegiel et al. 2018; Fig. 2, SII, dashed line (control)	Mean axon area is 0.901 um2, while mean mass of pyramidal neurons in cerebral cortex is 4.1e-8 g. Assuming axons are similar length, with similar dendritic and soma mass, convert axon diameter to area and multiply by 4.55e-8
44	ind	Nervous & endocrine	Human neurons of the premotor and supplemetary motor cortex (SII)	4.72604e-08	0.02647	1.15	5.18551	Axon diameter um	Percentage	Wegiel et al. 2018; Fig. 2, SII, dashed line (control)	Mean axon area is 0.901 um2, while mean mass of pyramidal neurons in cerebral cortex is 4.1e-8 g. Assuming axons are similar length, with similar dendritic and soma mass, convert axon diameter to area and multiply by 4.55e-8
44	ind	Nervous & endocrine	Human neurons of the premotor and supplemetary motor cortex (SII)	5.14593e-08	0.0243987	1.2	4.77973	Axon diameter um	Percentage	Wegiel et al. 2018; Fig. 2, SII, dashed line (control)	Mean axon area is 0.901 um2, while mean mass of pyramidal neurons in cerebral cortex is 4.1e-8 g. Assuming axons are similar length, with similar dendritic and soma mass, convert axon diameter to area and multiply by 4.55e-8
44	ind	Nervous & endocrine	Human neurons of the premotor and supplemetary motor cortex (SII)	5.58369e-08	0.0220313	1.25	4.31597	Axon diameter um	Percentage	Wegiel et al. 2018; Fig. 2, SII, dashed line (control)	Mean axon area is 0.901 um2, while mean mass of pyramidal neurons in cerebral cortex is 4.1e-8 g. Assuming axons are similar length, with similar dendritic and soma mass, convert axon diameter to area and multiply by 4.55e-8
44	ind	Nervous & endocrine	Human neurons of the premotor and supplemetary motor cortex (SII)	6.03932e-08	0.0204037	1.3	3.99712	Axon diameter um	Percentage	Wegiel et al. 2018; Fig. 2, SII, dashed line (control)	Mean axon area is 0.901 um2, while mean mass of pyramidal neurons in cerebral cortex is 4.1e-8 g. Assuming axons are similar length, with similar dendritic and soma mass, convert axon diameter to area and multiply by 4.55e-8
44	ind	Nervous & endocrine	Human neurons of the premotor and supplemetary motor cortex (SII)	6.51282e-08	0.0177393	1.35	3.47516	Axon diameter um	Percentage	Wegiel et al. 2018; Fig. 2, SII, dashed line (control)	Mean axon area is 0.901 um2, while mean mass of pyramidal neurons in cerebral cortex is 4.1e-8 g. Assuming axons are similar length, with similar dendritic and soma mass, convert axon diameter to area and multiply by 4.55e-8
44	ind	Nervous & endocrine	Human neurons of the premotor and supplemetary motor cortex (SII)	7.00418e-08	0.0147784	1.4	2.89512	Axon diameter um	Percentage	Wegiel et al. 2018; Fig. 2, SII, dashed line (control)	Mean axon area is 0.901 um2, while mean mass of pyramidal neurons in cerebral cortex is 4.1e-8 g. Assuming axons are similar length, with similar dendritic and soma mass, convert axon diameter to area and multiply by 4.55e-8
44	ind	Nervous & endocrine	Human neurons of the premotor and supplemetary motor cortex (SII)	7.51341e-08	0.0113739	1.45	2.22816	Axon diameter um	Percentage	Wegiel et al. 2018; Fig. 2, SII, dashed line (control)	Mean axon area is 0.901 um2, while mean mass of pyramidal neurons in cerebral cortex is 4.1e-8 g. Assuming axons are similar length, with similar dendritic and soma mass, convert axon diameter to area and multiply by 4.55e-8
44	ind	Nervous & endocrine	Human neurons of the premotor and supplemetary motor cortex (SII)	8.04051e-08	0.010784	1.5	2.1126	Axon diameter um	Percentage	Wegiel et al. 2018; Fig. 2, SII, dashed line (control)	Mean axon area is 0.901 um2, while mean mass of pyramidal neurons in cerebral cortex is 4.1e-8 g. Assuming axons are similar length, with similar dendritic and soma mass, convert axon diameter to area and multiply by 4.55e-8
44	ind	Nervous & endocrine	Human neurons of the premotor and supplemetary motor cortex (SII)	8.58548e-08	0.0096022	1.55	1.88108	Axon diameter um	Percentage	Wegiel et al. 2018; Fig. 2, SII, dashed line (control)	Mean axon area is 0.901 um2, while mean mass of pyramidal neurons in cerebral cortex is 4.1e-8 g. Assuming axons are similar length, with similar dendritic and soma mass, convert axon diameter to area and multiply by 4.55e-8
44	ind	Nervous & endocrine	Human neurons of the premotor and supplemetary motor cortex (SII)	9.14832e-08	0.00930896	1.6	1.82364	Axon diameter um	Percentage	Wegiel et al. 2018; Fig. 2, SII, dashed line (control)	Mean axon area is 0.901 um2, while mean mass of pyramidal neurons in cerebral cortex is 4.1e-8 g. Assuming axons are similar length, with similar dendritic and soma mass, convert axon diameter to area and multiply by 4.55e-8
44	ind	Nervous & endocrine	Human neurons of the premotor and supplemetary motor cortex (SII)	9.72902e-08	0.00886877	1.65	1.73741	Axon diameter um	Percentage	Wegiel et al. 2018; Fig. 2, SII, dashed line (control)	Mean axon area is 0.901 um2, while mean mass of pyramidal neurons in cerebral cortex is 4.1e-8 g. Assuming axons are similar length, with similar dendritic and soma mass, convert axon diameter to area and multiply by 4.55e-8
44	ind	Nervous & endocrine	Human neurons of the premotor and supplemetary motor cortex (SII)	1.03276e-07	0.00753761	1.7	1.47663	Axon diameter um	Percentage	Wegiel et al. 2018; Fig. 2, SII, dashed line (control)	Mean axon area is 0.901 um2, while mean mass of pyramidal neurons in cerebral cortex is 4.1e-8 g. Assuming axons are similar length, with similar dendritic and soma mass, convert axon diameter to area and multiply by 4.55e-8
44	ind	Nervous & endocrine	Human neurons of the premotor and supplemetary motor cortex (SII)	1.0944e-07	0.00605919	1.75	1.187	Axon diameter um	Percentage	Wegiel et al. 2018; Fig. 2, SII, dashed line (control)	Mean axon area is 0.901 um2, while mean mass of pyramidal neurons in cerebral cortex is 4.1e-8 g. Assuming axons are similar length, with similar dendritic and soma mass, convert axon diameter to area and multiply by 4.55e-8
44	ind	Nervous & endocrine	Human neurons of the premotor and supplemetary motor cortex (SII)	1.15783e-07	0.00650725	1.8	1.27478	Axon diameter um	Percentage	Wegiel et al. 2018; Fig. 2, SII, dashed line (control)	Mean axon area is 0.901 um2, while mean mass of pyramidal neurons in cerebral cortex is 4.1e-8 g. Assuming axons are similar length, with similar dendritic and soma mass, convert axon diameter to area and multiply by 4.55e-8
44	ind	Nervous & endocrine	Human neurons of the premotor and supplemetary motor cortex (SII)	1.22305e-07	0.00695563	1.85	1.36262	Axon diameter um	Percentage	Wegiel et al. 2018; Fig. 2, SII, dashed line (control)	Mean axon area is 0.901 um2, while mean mass of pyramidal neurons in cerebral cortex is 4.1e-8 g. Assuming axons are similar length, with similar dendritic and soma mass, convert axon diameter to area and multiply by 4.55e-8
44	ind	Nervous & endocrine	Human neurons of the premotor and supplemetary motor cortex (SII)	1.29006e-07	0.00651448	1.9	1.2762	Axon diameter um	Percentage	Wegiel et al. 2018; Fig. 2, SII, dashed line (control)	Mean axon area is 0.901 um2, while mean mass of pyramidal neurons in cerebral cortex is 4.1e-8 g. Assuming axons are similar length, with similar dendritic and soma mass, convert axon diameter to area and multiply by 4.55e-8
44	ind	Nervous & endocrine	Human neurons of the premotor and supplemetary motor cortex (SII)	1.35885e-07	0.00548075	1.95	1.07369	Axon diameter um	Percentage	Wegiel et al. 2018; Fig. 2, SII, dashed line (control)	Mean axon area is 0.901 um2, while mean mass of pyramidal neurons in cerebral cortex is 4.1e-8 g. Assuming axons are similar length, with similar dendritic and soma mass, convert axon diameter to area and multiply by 4.55e-8
44	ind	Nervous & endocrine	Human neurons of the premotor and supplemetary motor cortex (SII)	1.42942e-07	0.00429894	2	0.842168	Axon diameter um	Percentage	Wegiel et al. 2018; Fig. 2, SII, dashed line (control)	Mean axon area is 0.901 um2, while mean mass of pyramidal neurons in cerebral cortex is 4.1e-8 g. Assuming axons are similar length, with similar dendritic and soma mass, convert axon diameter to area and multiply by 4.55e-8
44	ind	Nervous & endocrine	Human neurons of the premotor and supplemetary motor cortex (SII)	1.50179e-07	0.00326488	2.05	0.639594	Axon diameter um	Percentage	Wegiel et al. 2018; Fig. 2, SII, dashed line (control)	Mean axon area is 0.901 um2, while mean mass of pyramidal neurons in cerebral cortex is 4.1e-8 g. Assuming axons are similar length, with similar dendritic and soma mass, convert axon diameter to area and multiply by 4.55e-8
44	ind	Nervous & endocrine	Human neurons of the premotor and supplemetary motor cortex (SII)	1.57594e-07	0.00341697	2.1	0.669388	Axon diameter um	Percentage	Wegiel et al. 2018; Fig. 2, SII, dashed line (control)	Mean axon area is 0.901 um2, while mean mass of pyramidal neurons in cerebral cortex is 4.1e-8 g. Assuming axons are similar length, with similar dendritic and soma mass, convert axon diameter to area and multiply by 4.55e-8
44	ind	Nervous & endocrine	Human neurons of the premotor and supplemetary motor cortex (SII)	1.65188e-07	0.00371728	2.15	0.72822	Axon diameter um	Percentage	Wegiel et al. 2018; Fig. 2, SII, dashed line (control)	Mean axon area is 0.901 um2, while mean mass of pyramidal neurons in cerebral cortex is 4.1e-8 g. Assuming axons are similar length, with similar dendritic and soma mass, convert axon diameter to area and multiply by 4.55e-8
44	ind	Nervous & endocrine	Human neurons of the premotor and supplemetary motor cortex (SII)	1.7296e-07	0.00372033	2.2	0.728819	Axon diameter um	Percentage	Wegiel et al. 2018; Fig. 2, SII, dashed line (control)	Mean axon area is 0.901 um2, while mean mass of pyramidal neurons in cerebral cortex is 4.1e-8 g. Assuming axons are similar length, with similar dendritic and soma mass, convert axon diameter to area and multiply by 4.55e-8
44	ind	Nervous & endocrine	Human neurons of the premotor and supplemetary motor cortex (SII)	1.80912e-07	0.00372403	2.25	0.729543	Axon diameter um	Percentage	Wegiel et al. 2018; Fig. 2, SII, dashed line (control)	Mean axon area is 0.901 um2, while mean mass of pyramidal neurons in cerebral cortex is 4.1e-8 g. Assuming axons are similar length, with similar dendritic and soma mass, convert axon diameter to area and multiply by 4.55e-8
44	ind	Nervous & endocrine	Human neurons of the premotor and supplemetary motor cortex (SII)	1.89041e-07	0.0028382	2.3	0.556007	Axon diameter um	Percentage	Wegiel et al. 2018; Fig. 2, SII, dashed line (control)	Mean axon area is 0.901 um2, while mean mass of pyramidal neurons in cerebral cortex is 4.1e-8 g. Assuming axons are similar length, with similar dendritic and soma mass, convert axon diameter to area and multiply by 4.55e-8
44	ind	Nervous & endocrine	Human neurons of the premotor and supplemetary motor cortex (SII)	1.9735e-07	0.0021014	2.35	0.411667	Axon diameter um	Percentage	Wegiel et al. 2018; Fig. 2, SII, dashed line (control)	Mean axon area is 0.901 um2, while mean mass of pyramidal neurons in cerebral cortex is 4.1e-8 g. Assuming axons are similar length, with similar dendritic and soma mass, convert axon diameter to area and multiply by 4.55e-8
44	ind	Nervous & endocrine	Human neurons of the premotor and supplemetary motor cortex (SII)	2.05837e-07	0.00210526	2.4	0.412423	Axon diameter um	Percentage	Wegiel et al. 2018; Fig. 2, SII, dashed line (control)	Mean axon area is 0.901 um2, while mean mass of pyramidal neurons in cerebral cortex is 4.1e-8 g. Assuming axons are similar length, with similar dendritic and soma mass, convert axon diameter to area and multiply by 4.55e-8
44	ind	Nervous & endocrine	Human neurons of the premotor and supplemetary motor cortex (SII)	2.14503e-07	0.00166508	2.45	0.326191	Axon diameter um	Percentage	Wegiel et al. 2018; Fig. 2, SII, dashed line (control)	Mean axon area is 0.901 um2, while mean mass of pyramidal neurons in cerebral cortex is 4.1e-8 g. Assuming axons are similar length, with similar dendritic and soma mass, convert axon diameter to area and multiply by 4.55e-8
44	ind	Nervous & endocrine	Human neurons of the premotor and supplemetary motor cortex (SII)	2.23348e-07	0.00166781	2.5	0.326726	Axon diameter um	Percentage	Wegiel et al. 2018; Fig. 2, SII, dashed line (control)	Mean axon area is 0.901 um2, while mean mass of pyramidal neurons in cerebral cortex is 4.1e-8 g. Assuming axons are similar length, with similar dendritic and soma mass, convert axon diameter to area and multiply by 4.55e-8
44	ind	Nervous & endocrine	Human neurons of the premotor and supplemetary motor cortex (SII)	2.32371e-07	0.00167151	2.55	0.32745	Axon diameter um	Percentage	Wegiel et al. 2018; Fig. 2, SII, dashed line (control)	Mean axon area is 0.901 um2, while mean mass of pyramidal neurons in cerebral cortex is 4.1e-8 g. Assuming axons are similar length, with similar dendritic and soma mass, convert axon diameter to area and multiply by 4.55e-8
44	ind	Nervous & endocrine	Human neurons of the premotor and supplemetary motor cortex (SII)	2.41573e-07	0.00137859	2.6	0.270067	Axon diameter um	Percentage	Wegiel et al. 2018; Fig. 2, SII, dashed line (control)	Mean axon area is 0.901 um2, while mean mass of pyramidal neurons in cerebral cortex is 4.1e-8 g. Assuming axons are similar length, with similar dendritic and soma mass, convert axon diameter to area and multiply by 4.55e-8
44	ind	Nervous & endocrine	Human neurons of the premotor and supplemetary motor cortex (SII)	2.50953e-07	0.00182713	2.65	0.357937	Axon diameter um	Percentage	Wegiel et al. 2018; Fig. 2, SII, dashed line (control)	Mean axon area is 0.901 um2, while mean mass of pyramidal neurons in cerebral cortex is 4.1e-8 g. Assuming axons are similar length, with similar dendritic and soma mass, convert axon diameter to area and multiply by 4.55e-8
44	ind	Nervous & endocrine	Human neurons of the premotor and supplemetary motor cortex (SII)	2.60513e-07	0.00153405	2.7	0.300522	Axon diameter um	Percentage	Wegiel et al. 2018; Fig. 2, SII, dashed line (control)	Mean axon area is 0.901 um2, while mean mass of pyramidal neurons in cerebral cortex is 4.1e-8 g. Assuming axons are similar length, with similar dendritic and soma mass, convert axon diameter to area and multiply by 4.55e-8
44	ind	Nervous & endocrine	Human neurons of the premotor and supplemetary motor cortex (SII)	2.70251e-07	0.00124129	2.75	0.243171	Axon diameter um	Percentage	Wegiel et al. 2018; Fig. 2, SII, dashed line (control)	Mean axon area is 0.901 um2, while mean mass of pyramidal neurons in cerebral cortex is 4.1e-8 g. Assuming axons are similar length, with similar dendritic and soma mass, convert axon diameter to area and multiply by 4.55e-8
44	ind	Nervous & endocrine	Human neurons of the premotor and supplemetary motor cortex (SII)	2.80167e-07	0.00139289	2.8	0.27287	Axon diameter um	Percentage	Wegiel et al. 2018; Fig. 2, SII, dashed line (control)	Mean axon area is 0.901 um2, while mean mass of pyramidal neurons in cerebral cortex is 4.1e-8 g. Assuming axons are similar length, with similar dendritic and soma mass, convert axon diameter to area and multiply by 4.55e-8
44	ind	Nervous & endocrine	Human neurons of the premotor and supplemetary motor cortex (SII)	2.90263e-07	0.000952551	2.85	0.186606	Axon diameter um	Percentage	Wegiel et al. 2018; Fig. 2, SII, dashed line (control)	Mean axon area is 0.901 um2, while mean mass of pyramidal neurons in cerebral cortex is 4.1e-8 g. Assuming axons are similar length, with similar dendritic and soma mass, convert axon diameter to area and multiply by 4.55e-8
44	ind	Nervous & endocrine	Human neurons of the premotor and supplemetary motor cortex (SII)	3.00537e-07	0.000955606	2.9	0.187204	Axon diameter um	Percentage	Wegiel et al. 2018; Fig. 2, SII, dashed line (control)	Mean axon area is 0.901 um2, while mean mass of pyramidal neurons in cerebral cortex is 4.1e-8 g. Assuming axons are similar length, with similar dendritic and soma mass, convert axon diameter to area and multiply by 4.55e-8
44	ind	Nervous & endocrine	Human neurons of the premotor and supplemetary motor cortex (SII)	3.10989e-07	0.00051478	2.95	0.100846	Axon diameter um	Percentage	Wegiel et al. 2018; Fig. 2, SII, dashed line (control)	Mean axon area is 0.901 um2, while mean mass of pyramidal neurons in cerebral cortex is 4.1e-8 g. Assuming axons are similar length, with similar dendritic and soma mass, convert axon diameter to area and multiply by 4.55e-8
45	ind	Nervous & endocrine	Human neurons of the motor cortex (SIII)	2.50346e-09	0.000153116	0.25	0.0295359	Axon diameter um	Percentage	Wegiel et al. 2018; Fig. 2, SIII, dashed line (control)	Assuming axons are similar length, with similar dendritic and soma mass, convert axon diameter to area and multiply by 5.1e-8 (average of 4.55e-8 and 5.64e-8; from SI and SII above) to convert to grams
45	ind	Nervous & endocrine	Human neurons of the motor cortex (SIII)	3.60498e-09	0.00076558	0.3	0.147679	Axon diameter um	Percentage	Wegiel et al. 2018; Fig. 2, SIII, dashed line (control)	Assuming axons are similar length, with similar dendritic and soma mass, convert axon diameter to area and multiply by 5.1e-8 (average of 4.55e-8 and 5.64e-8; from SI and SII above) to convert to grams
45	ind	Nervous & endocrine	Human neurons of the motor cortex (SIII)	4.90678e-09	0.00214362	0.35	0.413502	Axon diameter um	Percentage	Wegiel et al. 2018; Fig. 2, SIII, dashed line (control)	Assuming axons are similar length, with similar dendritic and soma mass, convert axon diameter to area and multiply by 5.1e-8 (average of 4.55e-8 and 5.64e-8; from SI and SII above) to convert to grams
45	ind	Nervous & endocrine	Human neurons of the motor cortex (SIII)	6.40885e-09	0.00872761	0.4	1.68354	Axon diameter um	Percentage	Wegiel et al. 2018; Fig. 2, SIII, dashed line (control)	Assuming axons are similar length, with similar dendritic and soma mass, convert axon diameter to area and multiply by 5.1e-8 (average of 4.55e-8 and 5.64e-8; from SI and SII above) to convert to grams
45	ind	Nervous & endocrine	Human neurons of the motor cortex (SIII)	8.1112e-09	0.0151585	0.45	2.92405	Axon diameter um	Percentage	Wegiel et al. 2018; Fig. 2, SIII, dashed line (control)	Assuming axons are similar length, with similar dendritic and soma mass, convert axon diameter to area and multiply by 5.1e-8 (average of 4.55e-8 and 5.64e-8; from SI and SII above) to convert to grams
45	ind	Nervous & endocrine	Human neurons of the motor cortex (SIII)	1.00138e-08	0.0260297	0.5	5.0211	Axon diameter um	Percentage	Wegiel et al. 2018; Fig. 2, SIII, dashed line (control)	Assuming axons are similar length, with similar dendritic and soma mass, convert axon diameter to area and multiply by 5.1e-8 (average of 4.55e-8 and 5.64e-8; from SI and SII above) to convert to grams
45	ind	Nervous & endocrine	Human neurons of the motor cortex (SIII)	1.21167e-08	0.0362885	0.55	7	Axon diameter um	Percentage	Wegiel et al. 2018; Fig. 2, SIII, dashed line (control)	Assuming axons are similar length, with similar dendritic and soma mass, convert axon diameter to area and multiply by 5.1e-8 (average of 4.55e-8 and 5.64e-8; from SI and SII above) to convert to grams
45	ind	Nervous & endocrine	Human neurons of the motor cortex (SIII)	1.44199e-08	0.0445567	0.6	8.59494	Axon diameter um	Percentage	Wegiel et al. 2018; Fig. 2, SIII, dashed line (control)	Assuming axons are similar length, with similar dendritic and soma mass, convert axon diameter to area and multiply by 5.1e-8 (average of 4.55e-8 and 5.64e-8; from SI and SII above) to convert to grams
45	ind	Nervous & endocrine	Human neurons of the motor cortex (SIII)	1.69234e-08	0.0526719	0.65	10.1603	Axon diameter um	Percentage	Wegiel et al. 2018; Fig. 2, SIII, dashed line (control)	Assuming axons are similar length, with similar dendritic and soma mass, convert axon diameter to area and multiply by 5.1e-8 (average of 4.55e-8 and 5.64e-8; from SI and SII above) to convert to grams
45	ind	Nervous & endocrine	Human neurons of the motor cortex (SIII)	1.96271e-08	0.0564998	0.7	10.8987	Axon diameter um	Percentage	Wegiel et al. 2018; Fig. 2, SIII, dashed line (control)	Assuming axons are similar length, with similar dendritic and soma mass, convert axon diameter to area and multiply by 5.1e-8 (average of 4.55e-8 and 5.64e-8; from SI and SII above) to convert to grams
45	ind	Nervous & endocrine	Human neurons of the motor cortex (SIII)	2.25311e-08	0.0591027	0.75	11.4008	Axon diameter um	Percentage	Wegiel et al. 2018; Fig. 2, SIII, dashed line (control)	Assuming axons are similar length, with similar dendritic and soma mass, convert axon diameter to area and multiply by 5.1e-8 (average of 4.55e-8 and 5.64e-8; from SI and SII above) to convert to grams
45	ind	Nervous & endocrine	Human neurons of the motor cortex (SIII)	2.56354e-08	0.0577247	0.8	11.135	Axon diameter um	Percentage	Wegiel et al. 2018; Fig. 2, SIII, dashed line (control)	Assuming axons are similar length, with similar dendritic and soma mass, convert axon diameter to area and multiply by 5.1e-8 (average of 4.55e-8 and 5.64e-8; from SI and SII above) to convert to grams
45	ind	Nervous & endocrine	Human neurons of the motor cortex (SIII)	2.894e-08	0.0545093	0.85	10.5148	Axon diameter um	Percentage	Wegiel et al. 2018; Fig. 2, SIII, dashed line (control)	Assuming axons are similar length, with similar dendritic and soma mass, convert axon diameter to area and multiply by 5.1e-8 (average of 4.55e-8 and 5.64e-8; from SI and SII above) to convert to grams
45	ind	Nervous & endocrine	Human neurons of the motor cortex (SIII)	3.24448e-08	0.0519063	0.9	10.0127	Axon diameter um	Percentage	Wegiel et al. 2018; Fig. 2, SIII, dashed line (control)	Assuming axons are similar length, with similar dendritic and soma mass, convert axon diameter to area and multiply by 5.1e-8 (average of 4.55e-8 and 5.64e-8; from SI and SII above) to convert to grams
45	ind	Nervous & endocrine	Human neurons of the motor cortex (SIII)	3.61499e-08	0.0486909	0.95	9.39241	Axon diameter um	Percentage	Wegiel et al. 2018; Fig. 2, SIII, dashed line (control)	Assuming axons are similar length, with similar dendritic and soma mass, convert axon diameter to area and multiply by 5.1e-8 (average of 4.55e-8 and 5.64e-8; from SI and SII above) to convert to grams
45	ind	Nervous & endocrine	Human neurons of the motor cortex (SIII)	4.00553e-08	0.0454754	1	8.77215	Axon diameter um	Percentage	Wegiel et al. 2018; Fig. 2, SIII, dashed line (control)	Assuming axons are similar length, with similar dendritic and soma mass, convert axon diameter to area and multiply by 5.1e-8 (average of 4.55e-8 and 5.64e-8; from SI and SII above) to convert to grams
45	ind	Nervous & endocrine	Human neurons of the motor cortex (SIII)	4.4161e-08	0.0416475	1.05	8.03375	Axon diameter um	Percentage	Wegiel et al. 2018; Fig. 2, SIII, dashed line (control)	Assuming axons are similar length, with similar dendritic and soma mass, convert axon diameter to area and multiply by 5.1e-8 (average of 4.55e-8 and 5.64e-8; from SI and SII above) to convert to grams
45	ind	Nervous & endocrine	Human neurons of the motor cortex (SIII)	4.84669e-08	0.0375134	1.1	7.23629	Axon diameter um	Percentage	Wegiel et al. 2018; Fig. 2, SIII, dashed line (control)	Assuming axons are similar length, with similar dendritic and soma mass, convert axon diameter to area and multiply by 5.1e-8 (average of 4.55e-8 and 5.64e-8; from SI and SII above) to convert to grams
45	ind	Nervous & endocrine	Human neurons of the motor cortex (SIII)	5.29731e-08	0.0329199	1.15	6.35021	Axon diameter um	Percentage	Wegiel et al. 2018; Fig. 2, SIII, dashed line (control)	Assuming axons are similar length, with similar dendritic and soma mass, convert axon diameter to area and multiply by 5.1e-8 (average of 4.55e-8 and 5.64e-8; from SI and SII above) to convert to grams
45	ind	Nervous & endocrine	Human neurons of the motor cortex (SIII)	5.76796e-08	0.0298576	1.2	5.75949	Axon diameter um	Percentage	Wegiel et al. 2018; Fig. 2, SIII, dashed line (control)	Assuming axons are similar length, with similar dendritic and soma mass, convert axon diameter to area and multiply by 5.1e-8 (average of 4.55e-8 and 5.64e-8; from SI and SII above) to convert to grams
45	ind	Nervous & endocrine	Human neurons of the motor cortex (SIII)	6.25864e-08	0.0267953	1.25	5.16878	Axon diameter um	Percentage	Wegiel et al. 2018; Fig. 2, SIII, dashed line (control)	Assuming axons are similar length, with similar dendritic and soma mass, convert axon diameter to area and multiply by 5.1e-8 (average of 4.55e-8 and 5.64e-8; from SI and SII above) to convert to grams
45	ind	Nervous & endocrine	Human neurons of the motor cortex (SIII)	6.76935e-08	0.0257235	1.3	4.96202	Axon diameter um	Percentage	Wegiel et al. 2018; Fig. 2, SIII, dashed line (control)	Assuming axons are similar length, with similar dendritic and soma mass, convert axon diameter to area and multiply by 5.1e-8 (average of 4.55e-8 and 5.64e-8; from SI and SII above) to convert to grams
45	ind	Nervous & endocrine	Human neurons of the motor cortex (SIII)	7.30008e-08	0.0244985	1.35	4.72574	Axon diameter um	Percentage	Wegiel et al. 2018; Fig. 2, SIII, dashed line (control)	Assuming axons are similar length, with similar dendritic and soma mass, convert axon diameter to area and multiply by 5.1e-8 (average of 4.55e-8 and 5.64e-8; from SI and SII above) to convert to grams
45	ind	Nervous & endocrine	Human neurons of the motor cortex (SIII)	7.85084e-08	0.0192926	1.4	3.72152	Axon diameter um	Percentage	Wegiel et al. 2018; Fig. 2, SIII, dashed line (control)	Assuming axons are similar length, with similar dendritic and soma mass, convert axon diameter to area and multiply by 5.1e-8 (average of 4.55e-8 and 5.64e-8; from SI and SII above) to convert to grams
45	ind	Nervous & endocrine	Human neurons of the motor cortex (SIII)	8.42163e-08	0.0136273	1.45	2.62869	Axon diameter um	Percentage	Wegiel et al. 2018; Fig. 2, SIII, dashed line (control)	Assuming axons are similar length, with similar dendritic and soma mass, convert axon diameter to area and multiply by 5.1e-8 (average of 4.55e-8 and 5.64e-8; from SI and SII above) to convert to grams
45	ind	Nervous & endocrine	Human neurons of the motor cortex (SIII)	9.01244e-08	0.0143929	1.5	2.77637	Axon diameter um	Percentage	Wegiel et al. 2018; Fig. 2, SIII, dashed line (control)	Assuming axons are similar length, with similar dendritic and soma mass, convert axon diameter to area and multiply by 5.1e-8 (average of 4.55e-8 and 5.64e-8; from SI and SII above) to convert to grams
45	ind	Nervous & endocrine	Human neurons of the motor cortex (SIII)	9.62329e-08	0.0151585	1.55	2.92405	Axon diameter um	Percentage	Wegiel et al. 2018; Fig. 2, SIII, dashed line (control)	Assuming axons are similar length, with similar dendritic and soma mass, convert axon diameter to area and multiply by 5.1e-8 (average of 4.55e-8 and 5.64e-8; from SI and SII above) to convert to grams
45	ind	Nervous & endocrine	Human neurons of the motor cortex (SIII)	1.02542e-07	0.0148522	1.6	2.86498	Axon diameter um	Percentage	Wegiel et al. 2018; Fig. 2, SIII, dashed line (control)	Assuming axons are similar length, with similar dendritic and soma mass, convert axon diameter to area and multiply by 5.1e-8 (average of 4.55e-8 and 5.64e-8; from SI and SII above) to convert to grams
45	ind	Nervous & endocrine	Human neurons of the motor cortex (SIII)	1.09051e-07	0.0139335	1.65	2.68776	Axon diameter um	Percentage	Wegiel et al. 2018; Fig. 2, SIII, dashed line (control)	Assuming axons are similar length, with similar dendritic and soma mass, convert axon diameter to area and multiply by 5.1e-8 (average of 4.55e-8 and 5.64e-8; from SI and SII above) to convert to grams
45	ind	Nervous & endocrine	Human neurons of the motor cortex (SIII)	1.1576e-07	0.0116368	1.7	2.24473	Axon diameter um	Percentage	Wegiel et al. 2018; Fig. 2, SIII, dashed line (control)	Assuming axons are similar length, with similar dendritic and soma mass, convert axon diameter to area and multiply by 5.1e-8 (average of 4.55e-8 and 5.64e-8; from SI and SII above) to convert to grams
45	ind	Nervous & endocrine	Human neurons of the motor cortex (SIII)	1.22669e-07	0.00949319	1.75	1.83122	Axon diameter um	Percentage	Wegiel et al. 2018; Fig. 2, SIII, dashed line (control)	Assuming axons are similar length, with similar dendritic and soma mass, convert axon diameter to area and multiply by 5.1e-8 (average of 4.55e-8 and 5.64e-8; from SI and SII above) to convert to grams
45	ind	Nervous & endocrine	Human neurons of the motor cortex (SIII)	1.29779e-07	0.0101056	1.8	1.94937	Axon diameter um	Percentage	Wegiel et al. 2018; Fig. 2, SIII, dashed line (control)	Assuming axons are similar length, with similar dendritic and soma mass, convert axon diameter to area and multiply by 5.1e-8 (average of 4.55e-8 and 5.64e-8; from SI and SII above) to convert to grams
45	ind	Nervous & endocrine	Human neurons of the motor cortex (SIII)	1.37089e-07	0.0110243	1.85	2.12658	Axon diameter um	Percentage	Wegiel et al. 2018; Fig. 2, SIII, dashed line (control)	Assuming axons are similar length, with similar dendritic and soma mass, convert axon diameter to area and multiply by 5.1e-8 (average of 4.55e-8 and 5.64e-8; from SI and SII above) to convert to grams
45	ind	Nervous & endocrine	Human neurons of the motor cortex (SIII)	1.446e-07	0.00995253	1.9	1.91983	Axon diameter um	Percentage	Wegiel et al. 2018; Fig. 2, SIII, dashed line (control)	Assuming axons are similar length, with similar dendritic and soma mass, convert axon diameter to area and multiply by 5.1e-8 (average of 4.55e-8 and 5.64e-8; from SI and SII above) to convert to grams
45	ind	Nervous & endocrine	Human neurons of the motor cortex (SIII)	1.5231e-07	0.00888072	1.95	1.71308	Axon diameter um	Percentage	Wegiel et al. 2018; Fig. 2, SIII, dashed line (control)	Assuming axons are similar length, with similar dendritic and soma mass, convert axon diameter to area and multiply by 5.1e-8 (average of 4.55e-8 and 5.64e-8; from SI and SII above) to convert to grams
45	ind	Nervous & endocrine	Human neurons of the motor cortex (SIII)	1.60221e-07	0.00719645	2	1.38819	Axon diameter um	Percentage	Wegiel et al. 2018; Fig. 2, SIII, dashed line (control)	Assuming axons are similar length, with similar dendritic and soma mass, convert axon diameter to area and multiply by 5.1e-8 (average of 4.55e-8 and 5.64e-8; from SI and SII above) to convert to grams
45	ind	Nervous & endocrine	Human neurons of the motor cortex (SIII)	1.68332e-07	0.00551217	2.05	1.06329	Axon diameter um	Percentage	Wegiel et al. 2018; Fig. 2, SIII, dashed line (control)	Assuming axons are similar length, with similar dendritic and soma mass, convert axon diameter to area and multiply by 5.1e-8 (average of 4.55e-8 and 5.64e-8; from SI and SII above) to convert to grams
45	ind	Nervous & endocrine	Human neurons of the motor cortex (SIII)	1.76644e-07	0.00535906	2.1	1.03376	Axon diameter um	Percentage	Wegiel et al. 2018; Fig. 2, SIII, dashed line (control)	Assuming axons are similar length, with similar dendritic and soma mass, convert axon diameter to area and multiply by 5.1e-8 (average of 4.55e-8 and 5.64e-8; from SI and SII above) to convert to grams
45	ind	Nervous & endocrine	Human neurons of the motor cortex (SIII)	1.85156e-07	0.00551217	2.15	1.06329	Axon diameter um	Percentage	Wegiel et al. 2018; Fig. 2, SIII, dashed line (control)	Assuming axons are similar length, with similar dendritic and soma mass, convert axon diameter to area and multiply by 5.1e-8 (average of 4.55e-8 and 5.64e-8; from SI and SII above) to convert to grams
45	ind	Nervous & endocrine	Human neurons of the motor cortex (SIII)	1.93868e-07	0.00520594	2.2	1.00422	Axon diameter um	Percentage	Wegiel et al. 2018; Fig. 2, SIII, dashed line (control)	Assuming axons are similar length, with similar dendritic and soma mass, convert axon diameter to area and multiply by 5.1e-8 (average of 4.55e-8 and 5.64e-8; from SI and SII above) to convert to grams
45	ind	Nervous & endocrine	Human neurons of the motor cortex (SIII)	2.0278e-07	0.00489971	2.25	0.945148	Axon diameter um	Percentage	Wegiel et al. 2018; Fig. 2, SIII, dashed line (control)	Assuming axons are similar length, with similar dendritic and soma mass, convert axon diameter to area and multiply by 5.1e-8 (average of 4.55e-8 and 5.64e-8; from SI and SII above) to convert to grams
45	ind	Nervous & endocrine	Human neurons of the motor cortex (SIII)	2.11893e-07	0.00505282	2.3	0.974684	Axon diameter um	Percentage	Wegiel et al. 2018; Fig. 2, SIII, dashed line (control)	Assuming axons are similar length, with similar dendritic and soma mass, convert axon diameter to area and multiply by 5.1e-8 (average of 4.55e-8 and 5.64e-8; from SI and SII above) to convert to grams
45	ind	Nervous & endocrine	Human neurons of the motor cortex (SIII)	2.21205e-07	0.00489971	2.35	0.945148	Axon diameter um	Percentage	Wegiel et al. 2018; Fig. 2, SIII, dashed line (control)	Assuming axons are similar length, with similar dendritic and soma mass, convert axon diameter to area and multiply by 5.1e-8 (average of 4.55e-8 and 5.64e-8; from SI and SII above) to convert to grams
45	ind	Nervous & endocrine	Human neurons of the motor cortex (SIII)	2.30719e-07	0.0038279	2.4	0.738397	Axon diameter um	Percentage	Wegiel et al. 2018; Fig. 2, SIII, dashed line (control)	Assuming axons are similar length, with similar dendritic and soma mass, convert axon diameter to area and multiply by 5.1e-8 (average of 4.55e-8 and 5.64e-8; from SI and SII above) to convert to grams
45	ind	Nervous & endocrine	Human neurons of the motor cortex (SIII)	2.40432e-07	0.00352167	2.45	0.679325	Axon diameter um	Percentage	Wegiel et al. 2018; Fig. 2, SIII, dashed line (control)	Assuming axons are similar length, with similar dendritic and soma mass, convert axon diameter to area and multiply by 5.1e-8 (average of 4.55e-8 and 5.64e-8; from SI and SII above) to convert to grams
45	ind	Nervous & endocrine	Human neurons of the motor cortex (SIII)	2.50346e-07	0.00321543	2.5	0.620253	Axon diameter um	Percentage	Wegiel et al. 2018; Fig. 2, SIII, dashed line (control)	Assuming axons are similar length, with similar dendritic and soma mass, convert axon diameter to area and multiply by 5.1e-8 (average of 4.55e-8 and 5.64e-8; from SI and SII above) to convert to grams
45	ind	Nervous & endocrine	Human neurons of the motor cortex (SIII)	2.6046e-07	0.00321543	2.55	0.620253	Axon diameter um	Percentage	Wegiel et al. 2018; Fig. 2, SIII, dashed line (control)	Assuming axons are similar length, with similar dendritic and soma mass, convert axon diameter to area and multiply by 5.1e-8 (average of 4.55e-8 and 5.64e-8; from SI and SII above) to convert to grams
45	ind	Nervous & endocrine	Human neurons of the motor cortex (SIII)	2.70774e-07	0.00306232	2.6	0.590717	Axon diameter um	Percentage	Wegiel et al. 2018; Fig. 2, SIII, dashed line (control)	Assuming axons are similar length, with similar dendritic and soma mass, convert axon diameter to area and multiply by 5.1e-8 (average of 4.55e-8 and 5.64e-8; from SI and SII above) to convert to grams
45	ind	Nervous & endocrine	Human neurons of the motor cortex (SIII)	2.81288e-07	0.00229674	2.65	0.443038	Axon diameter um	Percentage	Wegiel et al. 2018; Fig. 2, SIII, dashed line (control)	Assuming axons are similar length, with similar dendritic and soma mass, convert axon diameter to area and multiply by 5.1e-8 (average of 4.55e-8 and 5.64e-8; from SI and SII above) to convert to grams
45	ind	Nervous & endocrine	Human neurons of the motor cortex (SIII)	2.92003e-07	0.00168428	2.7	0.324895	Axon diameter um	Percentage	Wegiel et al. 2018; Fig. 2, SIII, dashed line (control)	Assuming axons are similar length, with similar dendritic and soma mass, convert axon diameter to area and multiply by 5.1e-8 (average of 4.55e-8 and 5.64e-8; from SI and SII above) to convert to grams
45	ind	Nervous & endocrine	Human neurons of the motor cortex (SIII)	3.02918e-07	0.00122493	2.75	0.236287	Axon diameter um	Percentage	Wegiel et al. 2018; Fig. 2, SIII, dashed line (control)	Assuming axons are similar length, with similar dendritic and soma mass, convert axon diameter to area and multiply by 5.1e-8 (average of 4.55e-8 and 5.64e-8; from SI and SII above) to convert to grams
45	ind	Nervous & endocrine	Human neurons of the motor cortex (SIII)	3.14034e-07	0.00107181	2.8	0.206751	Axon diameter um	Percentage	Wegiel et al. 2018; Fig. 2, SIII, dashed line (control)	Assuming axons are similar length, with similar dendritic and soma mass, convert axon diameter to area and multiply by 5.1e-8 (average of 4.55e-8 and 5.64e-8; from SI and SII above) to convert to grams
45	ind	Nervous & endocrine	Human neurons of the motor cortex (SIII)	3.25349e-07	0.00107181	2.85	0.206751	Axon diameter um	Percentage	Wegiel et al. 2018; Fig. 2, SIII, dashed line (control)	Assuming axons are similar length, with similar dendritic and soma mass, convert axon diameter to area and multiply by 5.1e-8 (average of 4.55e-8 and 5.64e-8; from SI and SII above) to convert to grams
45	ind	Nervous & endocrine	Human neurons of the motor cortex (SIII)	3.36865e-07	0.000459348	2.9	0.0886076	Axon diameter um	Percentage	Wegiel et al. 2018; Fig. 2, SIII, dashed line (control)	Assuming axons are similar length, with similar dendritic and soma mass, convert axon diameter to area and multiply by 5.1e-8 (average of 4.55e-8 and 5.64e-8; from SI and SII above) to convert to grams
46	ind	Nervous & endocrine	Human neurons of the sensory cortex (SIV)	1.60221e-09	0.000166917	0.2	0.0322787	Axon diameter um	Percentage	Wegiel et al. 2018; Fig. 2, SIV, dashed line (control)	Assuming axons are similar length, with similar dendritic and soma mass, convert axon diameter to area and multiply by 5.1e-8 (average of 4.55e-8 and 5.64e-8; from SI and SII above) to convert to grams
46	ind	Nervous & endocrine	Human neurons of the sensory cortex (SIV)	2.50346e-09	0.000473259	0.25	0.0915197	Axon diameter um	Percentage	Wegiel et al. 2018; Fig. 2, SIV, dashed line (control)	Assuming axons are similar length, with similar dendritic and soma mass, convert axon diameter to area and multiply by 5.1e-8 (average of 4.55e-8 and 5.64e-8; from SI and SII above) to convert to grams
46	ind	Nervous & endocrine	Human neurons of the sensory cortex (SIV)	3.60498e-09	0.00335667	0.3	0.649119	Axon diameter um	Percentage	Wegiel et al. 2018; Fig. 2, SIV, dashed line (control)	Assuming axons are similar length, with similar dendritic and soma mass, convert axon diameter to area and multiply by 5.1e-8 (average of 4.55e-8 and 5.64e-8; from SI and SII above) to convert to grams
46	ind	Nervous & endocrine	Human neurons of the sensory cortex (SIV)	4.90678e-09	0.00836091	0.35	1.61685	Axon diameter um	Percentage	Wegiel et al. 2018; Fig. 2, SIV, dashed line (control)	Assuming axons are similar length, with similar dendritic and soma mass, convert axon diameter to area and multiply by 5.1e-8 (average of 4.55e-8 and 5.64e-8; from SI and SII above) to convert to grams
46	ind	Nervous & endocrine	Human neurons of the sensory cortex (SIV)	6.40885e-09	0.0195784	0.4	3.78611	Axon diameter um	Percentage	Wegiel et al. 2018; Fig. 2, SIV, dashed line (control)	Assuming axons are similar length, with similar dendritic and soma mass, convert axon diameter to area and multiply by 5.1e-8 (average of 4.55e-8 and 5.64e-8; from SI and SII above) to convert to grams
46	ind	Nervous & endocrine	Human neurons of the sensory cortex (SIV)	8.1112e-09	0.030796	0.45	5.9554	Axon diameter um	Percentage	Wegiel et al. 2018; Fig. 2, SIV, dashed line (control)	Assuming axons are similar length, with similar dendritic and soma mass, convert axon diameter to area and multiply by 5.1e-8 (average of 4.55e-8 and 5.64e-8; from SI and SII above) to convert to grams
46	ind	Nervous & endocrine	Human neurons of the sensory cortex (SIV)	1.00138e-08	0.0344363	0.5	6.65936	Axon diameter um	Percentage	Wegiel et al. 2018; Fig. 2, SIV, dashed line (control)	Assuming axons are similar length, with similar dendritic and soma mass, convert axon diameter to area and multiply by 5.1e-8 (average of 4.55e-8 and 5.64e-8; from SI and SII above) to convert to grams
46	ind	Nervous & endocrine	Human neurons of the sensory cortex (SIV)	1.21167e-08	0.0376223	0.55	7.27547	Axon diameter um	Percentage	Wegiel et al. 2018; Fig. 2, SIV, dashed line (control)	Assuming axons are similar length, with similar dendritic and soma mass, convert axon diameter to area and multiply by 5.1e-8 (average of 4.55e-8 and 5.64e-8; from SI and SII above) to convert to grams
46	ind	Nervous & endocrine	Human neurons of the sensory cortex (SIV)	1.44199e-08	0.0426267	0.6	8.24323	Axon diameter um	Percentage	Wegiel et al. 2018; Fig. 2, SIV, dashed line (control)	Assuming axons are similar length, with similar dendritic and soma mass, convert axon diameter to area and multiply by 5.1e-8 (average of 4.55e-8 and 5.64e-8; from SI and SII above) to convert to grams
46	ind	Nervous & endocrine	Human neurons of the sensory cortex (SIV)	1.69234e-08	0.0483897	0.65	9.3577	Axon diameter um	Percentage	Wegiel et al. 2018; Fig. 2, SIV, dashed line (control)	Assuming axons are similar length, with similar dendritic and soma mass, convert axon diameter to area and multiply by 5.1e-8 (average of 4.55e-8 and 5.64e-8; from SI and SII above) to convert to grams
46	ind	Nervous & endocrine	Human neurons of the sensory cortex (SIV)	1.96271e-08	0.0511208	0.7	9.88584	Axon diameter um	Percentage	Wegiel et al. 2018; Fig. 2, SIV, dashed line (control)	Assuming axons are similar length, with similar dendritic and soma mass, convert axon diameter to area and multiply by 5.1e-8 (average of 4.55e-8 and 5.64e-8; from SI and SII above) to convert to grams
46	ind	Nervous & endocrine	Human neurons of the sensory cortex (SIV)	2.25311e-08	0.0532457	0.75	10.2968	Axon diameter um	Percentage	Wegiel et al. 2018; Fig. 2, SIV, dashed line (control)	Assuming axons are similar length, with similar dendritic and soma mass, convert axon diameter to area and multiply by 5.1e-8 (average of 4.55e-8 and 5.64e-8; from SI and SII above) to convert to grams
46	ind	Nervous & endocrine	Human neurons of the sensory cortex (SIV)	2.56354e-08	0.0505219	0.8	9.77001	Axon diameter um	Percentage	Wegiel et al. 2018; Fig. 2, SIV, dashed line (control)	Assuming axons are similar length, with similar dendritic and soma mass, convert axon diameter to area and multiply by 5.1e-8 (average of 4.55e-8 and 5.64e-8; from SI and SII above) to convert to grams
46	ind	Nervous & endocrine	Human neurons of the sensory cortex (SIV)	2.894e-08	0.0473439	0.85	9.15545	Axon diameter um	Percentage	Wegiel et al. 2018; Fig. 2, SIV, dashed line (control)	Assuming axons are similar length, with similar dendritic and soma mass, convert axon diameter to area and multiply by 5.1e-8 (average of 4.55e-8 and 5.64e-8; from SI and SII above) to convert to grams
46	ind	Nervous & endocrine	Human neurons of the sensory cortex (SIV)	3.24448e-08	0.0452257	0.9	8.74583	Axon diameter um	Percentage	Wegiel et al. 2018; Fig. 2, SIV, dashed line (control)	Assuming axons are similar length, with similar dendritic and soma mass, convert axon diameter to area and multiply by 5.1e-8 (average of 4.55e-8 and 5.64e-8; from SI and SII above) to convert to grams
46	ind	Nervous & endocrine	Human neurons of the sensory cortex (SIV)	3.61499e-08	0.0434115	0.95	8.395	Axon diameter um	Percentage	Wegiel et al. 2018; Fig. 2, SIV, dashed line (control)	Assuming axons are similar length, with similar dendritic and soma mass, convert axon diameter to area and multiply by 5.1e-8 (average of 4.55e-8 and 5.64e-8; from SI and SII above) to convert to grams
46	ind	Nervous & endocrine	Human neurons of the sensory cortex (SIV)	4.00553e-08	0.0411418	1	7.95608	Axon diameter um	Percentage	Wegiel et al. 2018; Fig. 2, SIV, dashed line (control)	Assuming axons are similar length, with similar dendritic and soma mass, convert axon diameter to area and multiply by 5.1e-8 (average of 4.55e-8 and 5.64e-8; from SI and SII above) to convert to grams
46	ind	Nervous & endocrine	Human neurons of the sensory cortex (SIV)	4.4161e-08	0.0382667	1.05	7.40009	Axon diameter um	Percentage	Wegiel et al. 2018; Fig. 2, SIV, dashed line (control)	Assuming axons are similar length, with similar dendritic and soma mass, convert axon diameter to area and multiply by 5.1e-8 (average of 4.55e-8 and 5.64e-8; from SI and SII above) to convert to grams
46	ind	Nervous & endocrine	Human neurons of the sensory cortex (SIV)	4.84669e-08	0.033876	1.1	6.551	Axon diameter um	Percentage	Wegiel et al. 2018; Fig. 2, SIV, dashed line (control)	Assuming axons are similar length, with similar dendritic and soma mass, convert axon diameter to area and multiply by 5.1e-8 (average of 4.55e-8 and 5.64e-8; from SI and SII above) to convert to grams
46	ind	Nervous & endocrine	Human neurons of the sensory cortex (SIV)	5.29731e-08	0.0297881	1.15	5.76049	Axon diameter um	Percentage	Wegiel et al. 2018; Fig. 2, SIV, dashed line (control)	Assuming axons are similar length, with similar dendritic and soma mass, convert axon diameter to area and multiply by 5.1e-8 (average of 4.55e-8 and 5.64e-8; from SI and SII above) to convert to grams
46	ind	Nervous & endocrine	Human neurons of the sensory cortex (SIV)	5.76796e-08	0.0299433	1.2	5.79049	Axon diameter um	Percentage	Wegiel et al. 2018; Fig. 2, SIV, dashed line (control)	Assuming axons are similar length, with similar dendritic and soma mass, convert axon diameter to area and multiply by 5.1e-8 (average of 4.55e-8 and 5.64e-8; from SI and SII above) to convert to grams
46	ind	Nervous & endocrine	Human neurons of the sensory cortex (SIV)	6.25864e-08	0.0305532	1.25	5.90843	Axon diameter um	Percentage	Wegiel et al. 2018; Fig. 2, SIV, dashed line (control)	Assuming axons are similar length, with similar dendritic and soma mass, convert axon diameter to area and multiply by 5.1e-8 (average of 4.55e-8 and 5.64e-8; from SI and SII above) to convert to grams
46	ind	Nervous & endocrine	Human neurons of the sensory cortex (SIV)	6.76935e-08	0.0257077	1.3	4.9714	Axon diameter um	Percentage	Wegiel et al. 2018; Fig. 2, SIV, dashed line (control)	Assuming axons are similar length, with similar dendritic and soma mass, convert axon diameter to area and multiply by 5.1e-8 (average of 4.55e-8 and 5.64e-8; from SI and SII above) to convert to grams
46	ind	Nervous & endocrine	Human neurons of the sensory cortex (SIV)	7.30008e-08	0.0205589	1.35	3.97573	Axon diameter um	Percentage	Wegiel et al. 2018; Fig. 2, SIV, dashed line (control)	Assuming axons are similar length, with similar dendritic and soma mass, convert axon diameter to area and multiply by 5.1e-8 (average of 4.55e-8 and 5.64e-8; from SI and SII above) to convert to grams
46	ind	Nervous & endocrine	Human neurons of the sensory cortex (SIV)	7.85084e-08	0.0187449	1.4	3.62493	Axon diameter um	Percentage	Wegiel et al. 2018; Fig. 2, SIV, dashed line (control)	Assuming axons are similar length, with similar dendritic and soma mass, convert axon diameter to area and multiply by 5.1e-8 (average of 4.55e-8 and 5.64e-8; from SI and SII above) to convert to grams
46	ind	Nervous & endocrine	Human neurons of the sensory cortex (SIV)	8.42163e-08	0.0169308	1.45	3.27411	Axon diameter um	Percentage	Wegiel et al. 2018; Fig. 2, SIV, dashed line (control)	Assuming axons are similar length, with similar dendritic and soma mass, convert axon diameter to area and multiply by 5.1e-8 (average of 4.55e-8 and 5.64e-8; from SI and SII above) to convert to grams
46	ind	Nervous & endocrine	Human neurons of the sensory cortex (SIV)	9.01244e-08	0.0148129	1.5	2.86455	Axon diameter um	Percentage	Wegiel et al. 2018; Fig. 2, SIV, dashed line (control)	Assuming axons are similar length, with similar dendritic and soma mass, convert axon diameter to area and multiply by 5.1e-8 (average of 4.55e-8 and 5.64e-8; from SI and SII above) to convert to grams
46	ind	Nervous & endocrine	Human neurons of the sensory cortex (SIV)	9.62329e-08	0.0123918	1.55	2.39635	Axon diameter um	Percentage	Wegiel et al. 2018; Fig. 2, SIV, dashed line (control)	Assuming axons are similar length, with similar dendritic and soma mass, convert axon diameter to area and multiply by 5.1e-8 (average of 4.55e-8 and 5.64e-8; from SI and SII above) to convert to grams
46	ind	Nervous & endocrine	Human neurons of the sensory cortex (SIV)	1.02542e-07	0.0120925	1.6	2.33847	Axon diameter um	Percentage	Wegiel et al. 2018; Fig. 2, SIV, dashed line (control)	Assuming axons are similar length, with similar dendritic and soma mass, convert axon diameter to area and multiply by 5.1e-8 (average of 4.55e-8 and 5.64e-8; from SI and SII above) to convert to grams
46	ind	Nervous & endocrine	Human neurons of the sensory cortex (SIV)	1.09051e-07	0.0117929	1.65	2.28052	Axon diameter um	Percentage	Wegiel et al. 2018; Fig. 2, SIV, dashed line (control)	Assuming axons are similar length, with similar dendritic and soma mass, convert axon diameter to area and multiply by 5.1e-8 (average of 4.55e-8 and 5.64e-8; from SI and SII above) to convert to grams
46	ind	Nervous & endocrine	Human neurons of the sensory cortex (SIV)	1.1576e-07	0.0122515	1.7	2.36923	Axon diameter um	Percentage	Wegiel et al. 2018; Fig. 2, SIV, dashed line (control)	Assuming axons are similar length, with similar dendritic and soma mass, convert axon diameter to area and multiply by 5.1e-8 (average of 4.55e-8 and 5.64e-8; from SI and SII above) to convert to grams
46	ind	Nervous & endocrine	Human neurons of the sensory cortex (SIV)	1.22669e-07	0.0130138	1.75	2.51663	Axon diameter um	Percentage	Wegiel et al. 2018; Fig. 2, SIV, dashed line (control)	Assuming axons are similar length, with similar dendritic and soma mass, convert axon diameter to area and multiply by 5.1e-8 (average of 4.55e-8 and 5.64e-8; from SI and SII above) to convert to grams
46	ind	Nervous & endocrine	Human neurons of the sensory cortex (SIV)	1.29779e-07	0.0113502	1.8	2.19492	Axon diameter um	Percentage	Wegiel et al. 2018; Fig. 2, SIV, dashed line (control)	Assuming axons are similar length, with similar dendritic and soma mass, convert axon diameter to area and multiply by 5.1e-8 (average of 4.55e-8 and 5.64e-8; from SI and SII above) to convert to grams
46	ind	Nervous & endocrine	Human neurons of the sensory cortex (SIV)	1.37089e-07	0.00998999	1.85	1.93188	Axon diameter um	Percentage	Wegiel et al. 2018; Fig. 2, SIV, dashed line (control)	Assuming axons are similar length, with similar dendritic and soma mass, convert axon diameter to area and multiply by 5.1e-8 (average of 4.55e-8 and 5.64e-8; from SI and SII above) to convert to grams
46	ind	Nervous & endocrine	Human neurons of the sensory cortex (SIV)	1.446e-07	0.00832654	1.9	1.6102	Axon diameter um	Percentage	Wegiel et al. 2018; Fig. 2, SIV, dashed line (control)	Assuming axons are similar length, with similar dendritic and soma mass, convert axon diameter to area and multiply by 5.1e-8 (average of 4.55e-8 and 5.64e-8; from SI and SII above) to convert to grams
46	ind	Nervous & endocrine	Human neurons of the sensory cortex (SIV)	1.5231e-07	0.00636068	1.95	1.23004	Axon diameter um	Percentage	Wegiel et al. 2018; Fig. 2, SIV, dashed line (control)	Assuming axons are similar length, with similar dendritic and soma mass, convert axon diameter to area and multiply by 5.1e-8 (average of 4.55e-8 and 5.64e-8; from SI and SII above) to convert to grams
46	ind	Nervous & endocrine	Human neurons of the sensory cortex (SIV)	1.60221e-07	0.00848626	2	1.64109	Axon diameter um	Percentage	Wegiel et al. 2018; Fig. 2, SIV, dashed line (control)	Assuming axons are similar length, with similar dendritic and soma mass, convert axon diameter to area and multiply by 5.1e-8 (average of 4.55e-8 and 5.64e-8; from SI and SII above) to convert to grams
46	ind	Nervous & endocrine	Human neurons of the sensory cortex (SIV)	1.68332e-07	0.00985334	2.05	1.90546	Axon diameter um	Percentage	Wegiel et al. 2018; Fig. 2, SIV, dashed line (control)	Assuming axons are similar length, with similar dendritic and soma mass, convert axon diameter to area and multiply by 5.1e-8 (average of 4.55e-8 and 5.64e-8; from SI and SII above) to convert to grams
46	ind	Nervous & endocrine	Human neurons of the sensory cortex (SIV)	1.76644e-07	0.00743272	2.1	1.43735	Axon diameter um	Percentage	Wegiel et al. 2018; Fig. 2, SIV, dashed line (control)	Assuming axons are similar length, with similar dendritic and soma mass, convert axon diameter to area and multiply by 5.1e-8 (average of 4.55e-8 and 5.64e-8; from SI and SII above) to convert to grams
46	ind	Nervous & endocrine	Human neurons of the sensory cortex (SIV)	1.85156e-07	0.0051633	2.15	0.998489	Axon diameter um	Percentage	Wegiel et al. 2018; Fig. 2, SIV, dashed line (control)	Assuming axons are similar length, with similar dendritic and soma mass, convert axon diameter to area and multiply by 5.1e-8 (average of 4.55e-8 and 5.64e-8; from SI and SII above) to convert to grams
46	ind	Nervous & endocrine	Human neurons of the sensory cortex (SIV)	1.93868e-07	0.00486367	2.2	0.940545	Axon diameter um	Percentage	Wegiel et al. 2018; Fig. 2, SIV, dashed line (control)	Assuming axons are similar length, with similar dendritic and soma mass, convert axon diameter to area and multiply by 5.1e-8 (average of 4.55e-8 and 5.64e-8; from SI and SII above) to convert to grams
46	ind	Nervous & endocrine	Human neurons of the sensory cortex (SIV)	2.0278e-07	0.00456485	2.25	0.88276	Axon diameter um	Percentage	Wegiel et al. 2018; Fig. 2, SIV, dashed line (control)	Assuming axons are similar length, with similar dendritic and soma mass, convert axon diameter to area and multiply by 5.1e-8 (average of 4.55e-8 and 5.64e-8; from SI and SII above) to convert to grams
46	ind	Nervous & endocrine	Human neurons of the sensory cortex (SIV)	2.11893e-07	0.0029019	2.3	0.561175	Axon diameter um	Percentage	Wegiel et al. 2018; Fig. 2, SIV, dashed line (control)	Assuming axons are similar length, with similar dendritic and soma mass, convert axon diameter to area and multiply by 5.1e-8 (average of 4.55e-8 and 5.64e-8; from SI and SII above) to convert to grams
46	ind	Nervous & endocrine	Human neurons of the sensory cortex (SIV)	2.21205e-07	0.00184476	2.35	0.356743	Axon diameter um	Percentage	Wegiel et al. 2018; Fig. 2, SIV, dashed line (control)	Assuming axons are similar length, with similar dendritic and soma mass, convert axon diameter to area and multiply by 5.1e-8 (average of 4.55e-8 and 5.64e-8; from SI and SII above) to convert to grams
46	ind	Nervous & endocrine	Human neurons of the sensory cortex (SIV)	2.30719e-07	0.00336371	2.4	0.65048	Axon diameter um	Percentage	Wegiel et al. 2018; Fig. 2, SIV, dashed line (control)	Assuming axons are similar length, with similar dendritic and soma mass, convert axon diameter to area and multiply by 5.1e-8 (average of 4.55e-8 and 5.64e-8; from SI and SII above) to convert to grams
46	ind	Nervous & endocrine	Human neurons of the sensory cortex (SIV)	2.40432e-07	0.00488281	2.45	0.944248	Axon diameter um	Percentage	Wegiel et al. 2018; Fig. 2, SIV, dashed line (control)	Assuming axons are similar length, with similar dendritic and soma mass, convert axon diameter to area and multiply by 5.1e-8 (average of 4.55e-8 and 5.64e-8; from SI and SII above) to convert to grams
46	ind	Nervous & endocrine	Human neurons of the sensory cortex (SIV)	2.50346e-07	0.00443214	2.5	0.857095	Axon diameter um	Percentage	Wegiel et al. 2018; Fig. 2, SIV, dashed line (control)	Assuming axons are similar length, with similar dendritic and soma mass, convert axon diameter to area and multiply by 5.1e-8 (average of 4.55e-8 and 5.64e-8; from SI and SII above) to convert to grams
46	ind	Nervous & endocrine	Human neurons of the sensory cortex (SIV)	2.6046e-07	0.00383026	2.55	0.740702	Axon diameter um	Percentage	Wegiel et al. 2018; Fig. 2, SIV, dashed line (control)	Assuming axons are similar length, with similar dendritic and soma mass, convert axon diameter to area and multiply by 5.1e-8 (average of 4.55e-8 and 5.64e-8; from SI and SII above) to convert to grams
46	ind	Nervous & endocrine	Human neurons of the sensory cortex (SIV)	2.70774e-07	0.00292448	2.6	0.565542	Axon diameter um	Percentage	Wegiel et al. 2018; Fig. 2, SIV, dashed line (control)	Assuming axons are similar length, with similar dendritic and soma mass, convert axon diameter to area and multiply by 5.1e-8 (average of 4.55e-8 and 5.64e-8; from SI and SII above) to convert to grams
46	ind	Nervous & endocrine	Human neurons of the sensory cortex (SIV)	2.81288e-07	0.0020197	2.65	0.390573	Axon diameter um	Percentage	Wegiel et al. 2018; Fig. 2, SIV, dashed line (control)	Assuming axons are similar length, with similar dendritic and soma mass, convert axon diameter to area and multiply by 5.1e-8 (average of 4.55e-8 and 5.64e-8; from SI and SII above) to convert to grams
46	ind	Nervous & endocrine	Human neurons of the sensory cortex (SIV)	2.92003e-07	0.00217434	2.7	0.420478	Axon diameter um	Percentage	Wegiel et al. 2018; Fig. 2, SIV, dashed line (control)	Assuming axons are similar length, with similar dendritic and soma mass, convert axon diameter to area and multiply by 5.1e-8 (average of 4.55e-8 and 5.64e-8; from SI and SII above) to convert to grams
46	ind	Nervous & endocrine	Human neurons of the sensory cortex (SIV)	3.02918e-07	0.00217827	2.75	0.421237	Axon diameter um	Percentage	Wegiel et al. 2018; Fig. 2, SIV, dashed line (control)	Assuming axons are similar length, with similar dendritic and soma mass, convert axon diameter to area and multiply by 5.1e-8 (average of 4.55e-8 and 5.64e-8; from SI and SII above) to convert to grams
46	ind	Nervous & endocrine	Human neurons of the sensory cortex (SIV)	3.14034e-07	0.00218187	2.8	0.421934	Axon diameter um	Percentage	Wegiel et al. 2018; Fig. 2, SIV, dashed line (control)	Assuming axons are similar length, with similar dendritic and soma mass, convert axon diameter to area and multiply by 5.1e-8 (average of 4.55e-8 and 5.64e-8; from SI and SII above) to convert to grams
46	ind	Nervous & endocrine	Human neurons of the sensory cortex (SIV)	3.25349e-07	0.00233733	2.85	0.451997	Axon diameter um	Percentage	Wegiel et al. 2018; Fig. 2, SIV, dashed line (control)	Assuming axons are similar length, with similar dendritic and soma mass, convert axon diameter to area and multiply by 5.1e-8 (average of 4.55e-8 and 5.64e-8; from SI and SII above) to convert to grams
46	ind	Nervous & endocrine	Human neurons of the sensory cortex (SIV)	3.36865e-07	0.0024923	2.9	0.481966	Axon diameter um	Percentage	Wegiel et al. 2018; Fig. 2, SIV, dashed line (control)	Assuming axons are similar length, with similar dendritic and soma mass, convert axon diameter to area and multiply by 5.1e-8 (average of 4.55e-8 and 5.64e-8; from SI and SII above) to convert to grams
46	ind	Nervous & endocrine	Human neurons of the sensory cortex (SIV)	3.48581e-07	0.00234551	2.95	0.45358	Axon diameter um	Percentage	Wegiel et al. 2018; Fig. 2, SIV, dashed line (control)	Assuming axons are similar length, with similar dendritic and soma mass, convert axon diameter to area and multiply by 5.1e-8 (average of 4.55e-8 and 5.64e-8; from SI and SII above) to convert to grams
46	ind	Nervous & endocrine	Human neurons of the sensory cortex (SIV)	3.60498e-07	0.00265169	3	0.512789	Axon diameter um	Percentage	Wegiel et al. 2018; Fig. 2, SIV, dashed line (control)	Assuming axons are similar length, with similar dendritic and soma mass, convert axon diameter to area and multiply by 5.1e-8 (average of 4.55e-8 and 5.64e-8; from SI and SII above) to convert to grams
46	ind	Nervous & endocrine	Human neurons of the sensory cortex (SIV)	3.72614e-07	0.00250392	3.05	0.484213	Axon diameter um	Percentage	Wegiel et al. 2018; Fig. 2, SIV, dashed line (control)	Assuming axons are similar length, with similar dendritic and soma mass, convert axon diameter to area and multiply by 5.1e-8 (average of 4.55e-8 and 5.64e-8; from SI and SII above) to convert to grams
47	ind	Nervous & endocrine	Human neurons of the parietal, occipital, and temporal cortices (SV)	1.60221e-09	0.000285884	0.2	0.0558413	Axon diameter um	Percentage	Wegiel et al. 2018; Fig. 2, SV, dashed line (control)	Assuming axons are similar length, with similar dendritic and soma mass, convert axon diameter to area and multiply by 5.1e-8 (average of 4.55e-8 and 5.64e-8; from SI and SII above) to convert to grams
47	ind	Nervous & endocrine	Human neurons of the parietal, occipital, and temporal cortices (SV)	2.50346e-09	0.00043175	0.25	0.0843331	Axon diameter um	Percentage	Wegiel et al. 2018; Fig. 2, SV, dashed line (control)	Assuming axons are similar length, with similar dendritic and soma mass, convert axon diameter to area and multiply by 5.1e-8 (average of 4.55e-8 and 5.64e-8; from SI and SII above) to convert to grams
47	ind	Nervous & endocrine	Human neurons of the parietal, occipital, and temporal cortices (SV)	3.60498e-09	0.00178288	0.3	0.348247	Axon diameter um	Percentage	Wegiel et al. 2018; Fig. 2, SV, dashed line (control)	Assuming axons are similar length, with similar dendritic and soma mass, convert axon diameter to area and multiply by 5.1e-8 (average of 4.55e-8 and 5.64e-8; from SI and SII above) to convert to grams
47	ind	Nervous & endocrine	Human neurons of the parietal, occipital, and temporal cortices (SV)	4.90678e-09	0.00403795	0.35	0.788727	Axon diameter um	Percentage	Wegiel et al. 2018; Fig. 2, SV, dashed line (control)	Assuming axons are similar length, with similar dendritic and soma mass, convert axon diameter to area and multiply by 5.1e-8 (average of 4.55e-8 and 5.64e-8; from SI and SII above) to convert to grams
47	ind	Nervous & endocrine	Human neurons of the parietal, occipital, and temporal cortices (SV)	6.40885e-09	0.00795017	0.4	1.5529	Axon diameter um	Percentage	Wegiel et al. 2018; Fig. 2, SV, dashed line (control)	Assuming axons are similar length, with similar dendritic and soma mass, convert axon diameter to area and multiply by 5.1e-8 (average of 4.55e-8 and 5.64e-8; from SI and SII above) to convert to grams
47	ind	Nervous & endocrine	Human neurons of the parietal, occipital, and temporal cortices (SV)	8.1112e-09	0.0138189	0.45	2.69923	Axon diameter um	Percentage	Wegiel et al. 2018; Fig. 2, SV, dashed line (control)	Assuming axons are similar length, with similar dendritic and soma mass, convert axon diameter to area and multiply by 5.1e-8 (average of 4.55e-8 and 5.64e-8; from SI and SII above) to convert to grams
47	ind	Nervous & endocrine	Human neurons of the parietal, occipital, and temporal cortices (SV)	1.00138e-08	0.02029	0.5	3.96321	Axon diameter um	Percentage	Wegiel et al. 2018; Fig. 2, SV, dashed line (control)	Assuming axons are similar length, with similar dendritic and soma mass, convert axon diameter to area and multiply by 5.1e-8 (average of 4.55e-8 and 5.64e-8; from SI and SII above) to convert to grams
47	ind	Nervous & endocrine	Human neurons of the parietal, occipital, and temporal cortices (SV)	1.21167e-08	0.0278149	0.55	5.43304	Axon diameter um	Percentage	Wegiel et al. 2018; Fig. 2, SV, dashed line (control)	Assuming axons are similar length, with similar dendritic and soma mass, convert axon diameter to area and multiply by 5.1e-8 (average of 4.55e-8 and 5.64e-8; from SI and SII above) to convert to grams
47	ind	Nervous & endocrine	Human neurons of the parietal, occipital, and temporal cortices (SV)	1.44199e-08	0.040761	0.6	7.9618	Axon diameter um	Percentage	Wegiel et al. 2018; Fig. 2, SV, dashed line (control)	Assuming axons are similar length, with similar dendritic and soma mass, convert axon diameter to area and multiply by 5.1e-8 (average of 4.55e-8 and 5.64e-8; from SI and SII above) to convert to grams
47	ind	Nervous & endocrine	Human neurons of the parietal, occipital, and temporal cortices (SV)	1.69234e-08	0.055664	0.65	10.8728	Axon diameter um	Percentage	Wegiel et al. 2018; Fig. 2, SV, dashed line (control)	Assuming axons are similar length, with similar dendritic and soma mass, convert axon diameter to area and multiply by 5.1e-8 (average of 4.55e-8 and 5.64e-8; from SI and SII above) to convert to grams
47	ind	Nervous & endocrine	Human neurons of the parietal, occipital, and temporal cortices (SV)	1.96271e-08	0.0582199	0.7	11.372	Axon diameter um	Percentage	Wegiel et al. 2018; Fig. 2, SV, dashed line (control)	Assuming axons are similar length, with similar dendritic and soma mass, convert axon diameter to area and multiply by 5.1e-8 (average of 4.55e-8 and 5.64e-8; from SI and SII above) to convert to grams
47	ind	Nervous & endocrine	Human neurons of the parietal, occipital, and temporal cortices (SV)	2.25311e-08	0.0600236	0.75	11.7243	Axon diameter um	Percentage	Wegiel et al. 2018; Fig. 2, SV, dashed line (control)	Assuming axons are similar length, with similar dendritic and soma mass, convert axon diameter to area and multiply by 5.1e-8 (average of 4.55e-8 and 5.64e-8; from SI and SII above) to convert to grams
47	ind	Nervous & endocrine	Human neurons of the parietal, occipital, and temporal cortices (SV)	2.56354e-08	0.0579116	0.8	11.3118	Axon diameter um	Percentage	Wegiel et al. 2018; Fig. 2, SV, dashed line (control)	Assuming axons are similar length, with similar dendritic and soma mass, convert axon diameter to area and multiply by 5.1e-8 (average of 4.55e-8 and 5.64e-8; from SI and SII above) to convert to grams
47	ind	Nervous & endocrine	Human neurons of the parietal, occipital, and temporal cortices (SV)	2.894e-08	0.0556488	0.85	10.8698	Axon diameter um	Percentage	Wegiel et al. 2018; Fig. 2, SV, dashed line (control)	Assuming axons are similar length, with similar dendritic and soma mass, convert axon diameter to area and multiply by 5.1e-8 (average of 4.55e-8 and 5.64e-8; from SI and SII above) to convert to grams
47	ind	Nervous & endocrine	Human neurons of the parietal, occipital, and temporal cortices (SV)	3.24448e-08	0.0538383	0.9	10.5162	Axon diameter um	Percentage	Wegiel et al. 2018; Fig. 2, SV, dashed line (control)	Assuming axons are similar length, with similar dendritic and soma mass, convert axon diameter to area and multiply by 5.1e-8 (average of 4.55e-8 and 5.64e-8; from SI and SII above) to convert to grams
47	ind	Nervous & endocrine	Human neurons of the parietal, occipital, and temporal cortices (SV)	3.61499e-08	0.052028	0.95	10.1626	Axon diameter um	Percentage	Wegiel et al. 2018; Fig. 2, SV, dashed line (control)	Assuming axons are similar length, with similar dendritic and soma mass, convert axon diameter to area and multiply by 5.1e-8 (average of 4.55e-8 and 5.64e-8; from SI and SII above) to convert to grams
47	ind	Nervous & endocrine	Human neurons of the parietal, occipital, and temporal cortices (SV)	4.00553e-08	0.0481092	1	9.39711	Axon diameter um	Percentage	Wegiel et al. 2018; Fig. 2, SV, dashed line (control)	Assuming axons are similar length, with similar dendritic and soma mass, convert axon diameter to area and multiply by 5.1e-8 (average of 4.55e-8 and 5.64e-8; from SI and SII above) to convert to grams
47	ind	Nervous & endocrine	Human neurons of the parietal, occipital, and temporal cortices (SV)	4.4161e-08	0.0426841	1.05	8.33743	Axon diameter um	Percentage	Wegiel et al. 2018; Fig. 2, SV, dashed line (control)	Assuming axons are similar length, with similar dendritic and soma mass, convert axon diameter to area and multiply by 5.1e-8 (average of 4.55e-8 and 5.64e-8; from SI and SII above) to convert to grams
47	ind	Nervous & endocrine	Human neurons of the parietal, occipital, and temporal cortices (SV)	4.84669e-08	0.0396696	1.1	7.74862	Axon diameter um	Percentage	Wegiel et al. 2018; Fig. 2, SV, dashed line (control)	Assuming axons are similar length, with similar dendritic and soma mass, convert axon diameter to area and multiply by 5.1e-8 (average of 4.55e-8 and 5.64e-8; from SI and SII above) to convert to grams
47	ind	Nervous & endocrine	Human neurons of the parietal, occipital, and temporal cortices (SV)	5.29731e-08	0.0356002	1.15	6.95374	Axon diameter um	Percentage	Wegiel et al. 2018; Fig. 2, SV, dashed line (control)	Assuming axons are similar length, with similar dendritic and soma mass, convert axon diameter to area and multiply by 5.1e-8 (average of 4.55e-8 and 5.64e-8; from SI and SII above) to convert to grams
47	ind	Nervous & endocrine	Human neurons of the parietal, occipital, and temporal cortices (SV)	5.76796e-08	0.0318317	1.2	6.21765	Axon diameter um	Percentage	Wegiel et al. 2018; Fig. 2, SV, dashed line (control)	Assuming axons are similar length, with similar dendritic and soma mass, convert axon diameter to area and multiply by 5.1e-8 (average of 4.55e-8 and 5.64e-8; from SI and SII above) to convert to grams
47	ind	Nervous & endocrine	Human neurons of the parietal, occipital, and temporal cortices (SV)	6.25864e-08	0.0280628	1.25	5.48146	Axon diameter um	Percentage	Wegiel et al. 2018; Fig. 2, SV, dashed line (control)	Assuming axons are similar length, with similar dendritic and soma mass, convert axon diameter to area and multiply by 5.1e-8 (average of 4.55e-8 and 5.64e-8; from SI and SII above) to convert to grams
47	ind	Nervous & endocrine	Human neurons of the parietal, occipital, and temporal cortices (SV)	6.76935e-08	0.0258007	1.3	5.03962	Axon diameter um	Percentage	Wegiel et al. 2018; Fig. 2, SV, dashed line (control)	Assuming axons are similar length, with similar dendritic and soma mass, convert axon diameter to area and multiply by 5.1e-8 (average of 4.55e-8 and 5.64e-8; from SI and SII above) to convert to grams
47	ind	Nervous & endocrine	Human neurons of the parietal, occipital, and temporal cortices (SV)	7.30008e-08	0.0232377	1.35	4.53898	Axon diameter um	Percentage	Wegiel et al. 2018; Fig. 2, SV, dashed line (control)	Assuming axons are similar length, with similar dendritic and soma mass, convert axon diameter to area and multiply by 5.1e-8 (average of 4.55e-8 and 5.64e-8; from SI and SII above) to convert to grams
47	ind	Nervous & endocrine	Human neurons of the parietal, occipital, and temporal cortices (SV)	7.85084e-08	0.0209753	1.4	4.09707	Axon diameter um	Percentage	Wegiel et al. 2018; Fig. 2, SV, dashed line (control)	Assuming axons are similar length, with similar dendritic and soma mass, convert axon diameter to area and multiply by 5.1e-8 (average of 4.55e-8 and 5.64e-8; from SI and SII above) to convert to grams
47	ind	Nervous & endocrine	Human neurons of the parietal, occipital, and temporal cortices (SV)	8.42163e-08	0.0184112	1.45	3.59625	Axon diameter um	Percentage	Wegiel et al. 2018; Fig. 2, SV, dashed line (control)	Assuming axons are similar length, with similar dendritic and soma mass, convert axon diameter to area and multiply by 5.1e-8 (average of 4.55e-8 and 5.64e-8; from SI and SII above) to convert to grams
47	ind	Nervous & endocrine	Human neurons of the parietal, occipital, and temporal cortices (SV)	9.01244e-08	0.0173535	1.5	3.38963	Axon diameter um	Percentage	Wegiel et al. 2018; Fig. 2, SV, dashed line (control)	Assuming axons are similar length, with similar dendritic and soma mass, convert axon diameter to area and multiply by 5.1e-8 (average of 4.55e-8 and 5.64e-8; from SI and SII above) to convert to grams
47	ind	Nervous & endocrine	Human neurons of the parietal, occipital, and temporal cortices (SV)	9.62329e-08	0.0161453	1.55	3.15364	Axon diameter um	Percentage	Wegiel et al. 2018; Fig. 2, SV, dashed line (control)	Assuming axons are similar length, with similar dendritic and soma mass, convert axon diameter to area and multiply by 5.1e-8 (average of 4.55e-8 and 5.64e-8; from SI and SII above) to convert to grams
47	ind	Nervous & endocrine	Human neurons of the parietal, occipital, and temporal cortices (SV)	1.02542e-07	0.0147865	1.6	2.88823	Axon diameter um	Percentage	Wegiel et al. 2018; Fig. 2, SV, dashed line (control)	Assuming axons are similar length, with similar dendritic and soma mass, convert axon diameter to area and multiply by 5.1e-8 (average of 4.55e-8 and 5.64e-8; from SI and SII above) to convert to grams
47	ind	Nervous & endocrine	Human neurons of the parietal, occipital, and temporal cortices (SV)	1.09051e-07	0.013427	1.65	2.62267	Axon diameter um	Percentage	Wegiel et al. 2018; Fig. 2, SV, dashed line (control)	Assuming axons are similar length, with similar dendritic and soma mass, convert axon diameter to area and multiply by 5.1e-8 (average of 4.55e-8 and 5.64e-8; from SI and SII above) to convert to grams
47	ind	Nervous & endocrine	Human neurons of the parietal, occipital, and temporal cortices (SV)	1.1576e-07	0.0114661	1.7	2.23965	Axon diameter um	Percentage	Wegiel et al. 2018; Fig. 2, SV, dashed line (control)	Assuming axons are similar length, with similar dendritic and soma mass, convert axon diameter to area and multiply by 5.1e-8 (average of 4.55e-8 and 5.64e-8; from SI and SII above) to convert to grams
47	ind	Nervous & endocrine	Human neurons of the parietal, occipital, and temporal cortices (SV)	1.22669e-07	0.00935441	1.75	1.82719	Axon diameter um	Percentage	Wegiel et al. 2018; Fig. 2, SV, dashed line (control)	Assuming axons are similar length, with similar dendritic and soma mass, convert axon diameter to area and multiply by 5.1e-8 (average of 4.55e-8 and 5.64e-8; from SI and SII above) to convert to grams
47	ind	Nervous & endocrine	Human neurons of the parietal, occipital, and temporal cortices (SV)	1.29779e-07	0.00919994	1.8	1.79701	Axon diameter um	Percentage	Wegiel et al. 2018; Fig. 2, SV, dashed line (control)	Assuming axons are similar length, with similar dendritic and soma mass, convert axon diameter to area and multiply by 5.1e-8 (average of 4.55e-8 and 5.64e-8; from SI and SII above) to convert to grams
47	ind	Nervous & endocrine	Human neurons of the parietal, occipital, and temporal cortices (SV)	1.37089e-07	0.00889554	1.85	1.73755	Axon diameter um	Percentage	Wegiel et al. 2018; Fig. 2, SV, dashed line (control)	Assuming axons are similar length, with similar dendritic and soma mass, convert axon diameter to area and multiply by 5.1e-8 (average of 4.55e-8 and 5.64e-8; from SI and SII above) to convert to grams
47	ind	Nervous & endocrine	Human neurons of the parietal, occipital, and temporal cortices (SV)	1.446e-07	0.00889148	1.9	1.73676	Axon diameter um	Percentage	Wegiel et al. 2018; Fig. 2, SV, dashed line (control)	Assuming axons are similar length, with similar dendritic and soma mass, convert axon diameter to area and multiply by 5.1e-8 (average of 4.55e-8 and 5.64e-8; from SI and SII above) to convert to grams
47	ind	Nervous & endocrine	Human neurons of the parietal, occipital, and temporal cortices (SV)	1.5231e-07	0.00843569	1.95	1.64773	Axon diameter um	Percentage	Wegiel et al. 2018; Fig. 2, SV, dashed line (control)	Assuming axons are similar length, with similar dendritic and soma mass, convert axon diameter to area and multiply by 5.1e-8 (average of 4.55e-8 and 5.64e-8; from SI and SII above) to convert to grams
47	ind	Nervous & endocrine	Human neurons of the parietal, occipital, and temporal cortices (SV)	1.60221e-07	0.00767923	2	1.49997	Axon diameter um	Percentage	Wegiel et al. 2018; Fig. 2, SV, dashed line (control)	Assuming axons are similar length, with similar dendritic and soma mass, convert axon diameter to area and multiply by 5.1e-8 (average of 4.55e-8 and 5.64e-8; from SI and SII above) to convert to grams
47	ind	Nervous & endocrine	Human neurons of the parietal, occipital, and temporal cortices (SV)	1.68332e-07	0.00647056	2.05	1.26389	Axon diameter um	Percentage	Wegiel et al. 2018; Fig. 2, SV, dashed line (control)	Assuming axons are similar length, with similar dendritic and soma mass, convert axon diameter to area and multiply by 5.1e-8 (average of 4.55e-8 and 5.64e-8; from SI and SII above) to convert to grams
47	ind	Nervous & endocrine	Human neurons of the parietal, occipital, and temporal cortices (SV)	1.76644e-07	0.0057141	2.1	1.11613	Axon diameter um	Percentage	Wegiel et al. 2018; Fig. 2, SV, dashed line (control)	Assuming axons are similar length, with similar dendritic and soma mass, convert axon diameter to area and multiply by 5.1e-8 (average of 4.55e-8 and 5.64e-8; from SI and SII above) to convert to grams
47	ind	Nervous & endocrine	Human neurons of the parietal, occipital, and temporal cortices (SV)	1.85156e-07	0.00495732	2.15	0.968308	Axon diameter um	Percentage	Wegiel et al. 2018; Fig. 2, SV, dashed line (control)	Assuming axons are similar length, with similar dendritic and soma mass, convert axon diameter to area and multiply by 5.1e-8 (average of 4.55e-8 and 5.64e-8; from SI and SII above) to convert to grams
47	ind	Nervous & endocrine	Human neurons of the parietal, occipital, and temporal cortices (SV)	1.93868e-07	0.00465276	2.2	0.908818	Axon diameter um	Percentage	Wegiel et al. 2018; Fig. 2, SV, dashed line (control)	Assuming axons are similar length, with similar dendritic and soma mass, convert axon diameter to area and multiply by 5.1e-8 (average of 4.55e-8 and 5.64e-8; from SI and SII above) to convert to grams
47	ind	Nervous & endocrine	Human neurons of the parietal, occipital, and temporal cortices (SV)	2.0278e-07	0.00419746	2.25	0.819884	Axon diameter um	Percentage	Wegiel et al. 2018; Fig. 2, SV, dashed line (control)	Assuming axons are similar length, with similar dendritic and soma mass, convert axon diameter to area and multiply by 5.1e-8 (average of 4.55e-8 and 5.64e-8; from SI and SII above) to convert to grams
47	ind	Nervous & endocrine	Human neurons of the parietal, occipital, and temporal cortices (SV)	2.11893e-07	0.00344052	2.3	0.672031	Axon diameter um	Percentage	Wegiel et al. 2018; Fig. 2, SV, dashed line (control)	Assuming axons are similar length, with similar dendritic and soma mass, convert axon diameter to area and multiply by 5.1e-8 (average of 4.55e-8 and 5.64e-8; from SI and SII above) to convert to grams
47	ind	Nervous & endocrine	Human neurons of the parietal, occipital, and temporal cortices (SV)	2.21205e-07	0.00283447	2.35	0.553654	Axon diameter um	Percentage	Wegiel et al. 2018; Fig. 2, SV, dashed line (control)	Assuming axons are similar length, with similar dendritic and soma mass, convert axon diameter to area and multiply by 5.1e-8 (average of 4.55e-8 and 5.64e-8; from SI and SII above) to convert to grams
47	ind	Nervous & endocrine	Human neurons of the parietal, occipital, and temporal cortices (SV)	2.30719e-07	0.00298131	2.4	0.582336	Axon diameter um	Percentage	Wegiel et al. 2018; Fig. 2, SV, dashed line (control)	Assuming axons are similar length, with similar dendritic and soma mass, convert axon diameter to area and multiply by 5.1e-8 (average of 4.55e-8 and 5.64e-8; from SI and SII above) to convert to grams
47	ind	Nervous & endocrine	Human neurons of the parietal, occipital, and temporal cortices (SV)	2.40432e-07	0.00282651	2.45	0.552099	Axon diameter um	Percentage	Wegiel et al. 2018; Fig. 2, SV, dashed line (control)	Assuming axons are similar length, with similar dendritic and soma mass, convert axon diameter to area and multiply by 5.1e-8 (average of 4.55e-8 and 5.64e-8; from SI and SII above) to convert to grams
47	ind	Nervous & endocrine	Human neurons of the parietal, occipital, and temporal cortices (SV)	2.50346e-07	0.0028231	2.5	0.551433	Axon diameter um	Percentage	Wegiel et al. 2018; Fig. 2, SV, dashed line (control)	Assuming axons are similar length, with similar dendritic and soma mass, convert axon diameter to area and multiply by 5.1e-8 (average of 4.55e-8 and 5.64e-8; from SI and SII above) to convert to grams
47	ind	Nervous & endocrine	Human neurons of the parietal, occipital, and temporal cortices (SV)	2.6046e-07	0.00281872	2.55	0.550576	Axon diameter um	Percentage	Wegiel et al. 2018; Fig. 2, SV, dashed line (control)	Assuming axons are similar length, with similar dendritic and soma mass, convert axon diameter to area and multiply by 5.1e-8 (average of 4.55e-8 and 5.64e-8; from SI and SII above) to convert to grams
47	ind	Nervous & endocrine	Human neurons of the parietal, occipital, and temporal cortices (SV)	2.70774e-07	0.0017616	2.6	0.34409	Axon diameter um	Percentage	Wegiel et al. 2018; Fig. 2, SV, dashed line (control)	Assuming axons are similar length, with similar dendritic and soma mass, convert axon diameter to area and multiply by 5.1e-8 (average of 4.55e-8 and 5.64e-8; from SI and SII above) to convert to grams
47	ind	Nervous & endocrine	Human neurons of the parietal, occipital, and temporal cortices (SV)	2.81288e-07	0.00115474	2.65	0.225555	Axon diameter um	Percentage	Wegiel et al. 2018; Fig. 2, SV, dashed line (control)	Assuming axons are similar length, with similar dendritic and soma mass, convert axon diameter to area and multiply by 5.1e-8 (average of 4.55e-8 and 5.64e-8; from SI and SII above) to convert to grams
47	ind	Nervous & endocrine	Human neurons of the parietal, occipital, and temporal cortices (SV)	2.92003e-07	0.00100141	2.7	0.195603	Axon diameter um	Percentage	Wegiel et al. 2018; Fig. 2, SV, dashed line (control)	Assuming axons are similar length, with similar dendritic and soma mass, convert axon diameter to area and multiply by 5.1e-8 (average of 4.55e-8 and 5.64e-8; from SI and SII above) to convert to grams
47	ind	Nervous & endocrine	Human neurons of the parietal, occipital, and temporal cortices (SV)	3.02918e-07	0.00129915	2.75	0.253761	Axon diameter um	Percentage	Wegiel et al. 2018; Fig. 2, SV, dashed line (control)	Assuming axons are similar length, with similar dendritic and soma mass, convert axon diameter to area and multiply by 5.1e-8 (average of 4.55e-8 and 5.64e-8; from SI and SII above) to convert to grams
47	ind	Nervous & endocrine	Human neurons of the parietal, occipital, and temporal cortices (SV)	3.14034e-07	0.000541555	2.8	0.105781	Axon diameter um	Percentage	Wegiel et al. 2018; Fig. 2, SV, dashed line (control)	Assuming axons are similar length, with similar dendritic and soma mass, convert axon diameter to area and multiply by 5.1e-8 (average of 4.55e-8 and 5.64e-8; from SI and SII above) to convert to grams
48	ind	Nervous & endocrine	Human motor cortex neuron perikaryon	1.61386e-11	0.000615763	16.1386	664531	Perikaryon volume, um3	Number of neurons	Toft et al. 2005; Fig. 3 a, white squares	Ignoring axon and dendrite mass
48	ind	Nervous & endocrine	Human motor cortex neuron perikaryon	2.63844e-11	0.000645495	26.3844	696618	Perikaryon volume, um3	Number of neurons	Toft et al. 2005; Fig. 3 a, white squares	Ignoring axon and dendrite mass
48	ind	Nervous & endocrine	Human motor cortex neuron perikaryon	4.36951e-11	0.00179017	43.6951	1.93195e+06	Perikaryon volume, um3	Number of neurons	Toft et al. 2005; Fig. 3 a, white squares	Ignoring axon and dendrite mass
48	ind	Nervous & endocrine	Human motor cortex neuron perikaryon	7.05137e-11	0.00349037	70.5137	3.7668e+06	Perikaryon volume, um3	Number of neurons	Toft et al. 2005; Fig. 3 a, white squares	Ignoring axon and dendrite mass
48	ind	Nervous & endocrine	Human motor cortex neuron perikaryon	1.1676e-10	0.0090917	116.76	9811758	Perikaryon volume, um3	Number of neurons	Toft et al. 2005; Fig. 3 a, white squares	Ignoring axon and dendrite mass
48	ind	Nervous & endocrine	Human motor cortex neuron perikaryon	1.93201e-10	0.0364192	193.201	39303608	Perikaryon volume, um3	Number of neurons	Toft et al. 2005; Fig. 3 a, white squares	Ignoring axon and dendrite mass
48	ind	Nervous & endocrine	Human motor cortex neuron perikaryon	3.19338e-10	0.0971716	319.338	104867600	Perikaryon volume, um3	Number of neurons	Toft et al. 2005; Fig. 3 a, white squares	Ignoring axon and dendrite mass
48	ind	Nervous & endocrine	Human motor cortex neuron perikaryon	5.21231e-10	0.146782	521.231	158406704	Perikaryon volume, um3	Number of neurons	Toft et al. 2005; Fig. 3 a, white squares	Ignoring axon and dendrite mass
48	ind	Nervous & endocrine	Human motor cortex neuron perikaryon	8.61124e-10	0.222018	861.124	239601952	Perikaryon volume, um3	Number of neurons	Toft et al. 2005; Fig. 3 a, white squares	Ignoring axon and dendrite mass
48	ind	Nervous & endocrine	Human motor cortex neuron perikaryon	1.40698e-09	0.240432	1406.98	259473728	Perikaryon volume, um3	Number of neurons	Toft et al. 2005; Fig. 3 a, white squares	Ignoring axon and dendrite mass
48	ind	Nervous & endocrine	Human motor cortex neuron perikaryon	2.33739e-09	0.145758	2337.39	157302240	Perikaryon volume, um3	Number of neurons	Toft et al. 2005; Fig. 3 a, white squares	Ignoring axon and dendrite mass
48	ind	Nervous & endocrine	Human motor cortex neuron perikaryon	3.88149e-09	0.0633406	3881.49	68357224	Perikaryon volume, um3	Number of neurons	Toft et al. 2005; Fig. 3 a, white squares	Ignoring axon and dendrite mass
48	ind	Nervous & endocrine	Human motor cortex neuron perikaryon	6.27328e-09	0.0188031	6273.28	20292270	Perikaryon volume, um3	Number of neurons	Toft et al. 2005; Fig. 3 a, white squares	Ignoring axon and dendrite mass
48	ind	Nervous & endocrine	Human motor cortex neuron perikaryon	1.03933e-08	0.00769195	10393.3	8301153	Perikaryon volume, um3	Number of neurons	Toft et al. 2005; Fig. 3 a, white squares	Ignoring axon and dendrite mass
48	ind	Nervous & endocrine	Human motor cortex neuron perikaryon	1.72154e-08	0.00326581	17215.4	3.52446e+06	Perikaryon volume, um3	Number of neurons	Toft et al. 2005; Fig. 3 a, white squares	Ignoring axon and dendrite mass
48	ind	Nervous & endocrine	Human motor cortex neuron perikaryon	2.81464e-08	0.0016243	28146.4	1.75294e+06	Perikaryon volume, um3	Number of neurons	Toft et al. 2005; Fig. 3 a, white squares	Ignoring axon and dendrite mass
48	ind	Nervous & endocrine	Human motor cortex neuron perikaryon	4.72226e-08	0.00109851	47222.6	1.18552e+06	Perikaryon volume, um3	Number of neurons	Toft et al. 2005; Fig. 3 a, white squares	Ignoring axon and dendrite mass
49	ind	Nervous & endocrine	Human retinal ganglion; optic nerve	6.33385e-09	0.0636934	0.206632	10743.5	Axon diameter um	Axon density per mm2	Mikelberg et al. 1989; Fig. 5.	Use axon diameter and axon mean length of ~80mm, and soma body size of 18.5um diameter. This is the formula used for the mean axon diameter in dataset
49	ind	Nervous & endocrine	Human retinal ganglion; optic nerve	9.61802e-09	0.186263	0.303635	31418	Axon diameter um	Axon density per mm2	Mikelberg et al. 1989; Fig. 5.	Use axon diameter and axon mean length of ~80mm, and soma body size of 18.5um diameter. This is the formula used for the mean axon diameter in dataset
49	ind	Nervous & endocrine	Human retinal ganglion; optic nerve	1.4371e-08	0.177038	0.404758	29861.9	Axon diameter um	Axon density per mm2	Mikelberg et al. 1989; Fig. 5.	Use axon diameter and axon mean length of ~80mm, and soma body size of 18.5um diameter. This is the formula used for the mean axon diameter in dataset
49	ind	Nervous & endocrine	Human retinal ganglion; optic nerve	2.01753e-08	0.0917021	0.501306	15467.9	Axon diameter um	Axon density per mm2	Mikelberg et al. 1989; Fig. 5.	Use axon diameter and axon mean length of ~80mm, and soma body size of 18.5um diameter. This is the formula used for the mean axon diameter in dataset
49	ind	Nervous & endocrine	Human retinal ganglion; optic nerve	2.79028e-08	0.0653083	0.606442	11015.9	Axon diameter um	Axon density per mm2	Mikelberg et al. 1989; Fig. 5.	Use axon diameter and axon mean length of ~80mm, and soma body size of 18.5um diameter. This is the formula used for the mean axon diameter in dataset
49	ind	Nervous & endocrine	Human retinal ganglion; optic nerve	3.56974e-08	0.0732478	0.696597	12355.1	Axon diameter um	Axon density per mm2	Mikelberg et al. 1989; Fig. 5.	Use axon diameter and axon mean length of ~80mm, and soma body size of 18.5um diameter. This is the formula used for the mean axon diameter in dataset
49	ind	Nervous & endocrine	Human retinal ganglion; optic nerve	4.5416e-08	0.045922	0.794809	7745.9	Axon diameter um	Axon density per mm2	Mikelberg et al. 1989; Fig. 5.	Use axon diameter and axon mean length of ~80mm, and soma body size of 18.5um diameter. This is the formula used for the mean axon diameter in dataset
49	ind	Nervous & endocrine	Human retinal ganglion; optic nerve	5.67446e-08	0.0408734	0.895802	6894.33	Axon diameter um	Axon density per mm2	Mikelberg et al. 1989; Fig. 5.	Use axon diameter and axon mean length of ~80mm, and soma body size of 18.5um diameter. This is the formula used for the mean axon diameter in dataset
49	ind	Nervous & endocrine	Human retinal ganglion; optic nerve	6.9872e-08	0.0395393	1.00015	6669.3	Axon diameter um	Axon density per mm2	Mikelberg et al. 1989; Fig. 5.	Use axon diameter and axon mean length of ~80mm, and soma body size of 18.5um diameter. This is the formula used for the mean axon diameter in dataset
49	ind	Nervous & endocrine	Human retinal ganglion; optic nerve	8.19541e-08	0.0298423	1.08738	5033.65	Axon diameter um	Axon density per mm2	Mikelberg et al. 1989; Fig. 5.	Use axon diameter and axon mean length of ~80mm, and soma body size of 18.5um diameter. This is the formula used for the mean axon diameter in dataset
49	ind	Nervous & endocrine	Human retinal ganglion; optic nerve	9.77483e-08	0.0257238	1.19182	4338.96	Axon diameter um	Axon density per mm2	Mikelberg et al. 1989; Fig. 5.	Use axon diameter and axon mean length of ~80mm, and soma body size of 18.5um diameter. This is the formula used for the mean axon diameter in dataset
49	ind	Nervous & endocrine	Human retinal ganglion; optic nerve	1.1497e-07	0.0253178	1.29615	4270.48	Axon diameter um	Axon density per mm2	Mikelberg et al. 1989; Fig. 5.	Use axon diameter and axon mean length of ~80mm, and soma body size of 18.5um diameter. This is the formula used for the mean axon diameter in dataset
49	ind	Nervous & endocrine	Human retinal ganglion; optic nerve	1.33679e-07	0.0174868	1.40071	2949.58	Axon diameter um	Axon density per mm2	Mikelberg et al. 1989; Fig. 5.	Use axon diameter and axon mean length of ~80mm, and soma body size of 18.5um diameter. This is the formula used for the mean axon diameter in dataset
49	ind	Nervous & endocrine	Human retinal ganglion; optic nerve	1.51025e-07	0.0175371	1.49111	2958.07	Axon diameter um	Axon density per mm2	Mikelberg et al. 1989; Fig. 5.	Use axon diameter and axon mean length of ~80mm, and soma body size of 18.5um diameter. This is the formula used for the mean axon diameter in dataset
49	ind	Nervous & endocrine	Human retinal ganglion; optic nerve	1.71651e-07	0.0175933	1.59194	2967.54	Axon diameter um	Axon density per mm2	Mikelberg et al. 1989; Fig. 5.	Use axon diameter and axon mean length of ~80mm, and soma body size of 18.5um diameter. This is the formula used for the mean axon diameter in dataset
49	ind	Nervous & endocrine	Human retinal ganglion; optic nerve	1.94432e-07	0.0144029	1.69635	2429.41	Axon diameter um	Axon density per mm2	Mikelberg et al. 1989; Fig. 5.	Use axon diameter and axon mean length of ~80mm, and soma body size of 18.5um diameter. This is the formula used for the mean axon diameter in dataset
49	ind	Nervous & endocrine	Human retinal ganglion; optic nerve	2.1948e-07	0.0126066	1.8042	2126.42	Axon diameter um	Axon density per mm2	Mikelberg et al. 1989; Fig. 5.	Use axon diameter and axon mean length of ~80mm, and soma body size of 18.5um diameter. This is the formula used for the mean axon diameter in dataset
49	ind	Nervous & endocrine	Human retinal ganglion; optic nerve	2.4167e-07	0.0121929	1.89461	2056.64	Axon diameter um	Axon density per mm2	Mikelberg et al. 1989; Fig. 5.	Use axon diameter and axon mean length of ~80mm, and soma body size of 18.5um diameter. This is the formula used for the mean axon diameter in dataset
49	ind	Nervous & endocrine	Human retinal ganglion; optic nerve	2.68636e-07	0.00993066	1.99899	1675.05	Axon diameter um	Axon density per mm2	Mikelberg et al. 1989; Fig. 5.	Use axon diameter and axon mean length of ~80mm, and soma body size of 18.5um diameter. This is the formula used for the mean axon diameter in dataset
49	ind	Nervous & endocrine	Human retinal ganglion; optic nerve	2.96071e-07	0.00859461	2.09987	1449.7	Axon diameter um	Axon density per mm2	Mikelberg et al. 1989; Fig. 5.	Use axon diameter and axon mean length of ~80mm, and soma body size of 18.5um diameter. This is the formula used for the mean axon diameter in dataset
49	ind	Nervous & endocrine	Human retinal ganglion; optic nerve	3.24843e-07	0.00865076	2.2007	1459.17	Axon diameter um	Axon density per mm2	Mikelberg et al. 1989; Fig. 5.	Use axon diameter and axon mean length of ~80mm, and soma body size of 18.5um diameter. This is the formula used for the mean axon diameter in dataset
49	ind	Nervous & endocrine	Human retinal ganglion; optic nerve	3.51804e-07	0.00684484	2.29116	1154.55	Axon diameter um	Axon density per mm2	Mikelberg et al. 1989; Fig. 5.	Use axon diameter and axon mean length of ~80mm, and soma body size of 18.5um diameter. This is the formula used for the mean axon diameter in dataset
49	ind	Nervous & endocrine	Human retinal ganglion; optic nerve	3.84258e-07	0.00504665	2.39553	851.245	Axon diameter um	Axon density per mm2	Mikelberg et al. 1989; Fig. 5.	Use axon diameter and axon mean length of ~80mm, and soma body size of 18.5um diameter. This is the formula used for the mean axon diameter in dataset
49	ind	Nervous & endocrine	Human retinal ganglion; optic nerve	4.16991e-07	0.00463874	2.49638	782.439	Axon diameter um	Axon density per mm2	Mikelberg et al. 1989; Fig. 5.	Use axon diameter and axon mean length of ~80mm, and soma body size of 18.5um diameter. This is the formula used for the mean axon diameter in dataset
50	ind	Nervous & endocrine	Human pyramidal neuron	2.5e-09	0.263389	2500	113.743	Pyramidal cell volume um3	Number of observations	Rivara et al. 2003; Fig. 6 A, LHS	Assuming um3 = 1e-12 grams
50	ind	Nervous & endocrine	Human pyramidal neuron	3.5e-09	0.347762	3500	150.178	Pyramidal cell volume um3	Number of observations	Rivara et al. 2003; Fig. 6 A, LHS	Assuming um3 = 1e-12 grams
50	ind	Nervous & endocrine	Human pyramidal neuron	4.5e-09	0.142333	4500	61.4653	Pyramidal cell volume um3	Number of observations	Rivara et al. 2003; Fig. 6 A, LHS	Assuming um3 = 1e-12 grams
50	ind	Nervous & endocrine	Human pyramidal neuron	5.5e-09	0.0997798	5500	43.0891	Pyramidal cell volume um3	Number of observations	Rivara et al. 2003; Fig. 6 A, LHS	Assuming um3 = 1e-12 grams
50	ind	Nervous & endocrine	Human pyramidal neuron	6.5e-09	0.0652971	6500	28.198	Pyramidal cell volume um3	Number of observations	Rivara et al. 2003; Fig. 6 A, LHS	Assuming um3 = 1e-12 grams
50	ind	Nervous & endocrine	Human pyramidal neuron	7.5e-09	0.0227439	7500	9.82178	Pyramidal cell volume um3	Number of observations	Rivara et al. 2003; Fig. 6 A, LHS	Assuming um3 = 1e-12 grams
50	ind	Nervous & endocrine	Human pyramidal neuron	8.5e-09	0.0154072	8500	6.65347	Pyramidal cell volume um3	Number of observations	Rivara et al. 2003; Fig. 6 A, LHS	Assuming um3 = 1e-12 grams
50	ind	Nervous & endocrine	Human pyramidal neuron	9.5e-09	0.0176082	9500	7.60396	Pyramidal cell volume um3	Number of observations	Rivara et al. 2003; Fig. 6 A, LHS	Assuming um3 = 1e-12 grams
50	ind	Nervous & endocrine	Human pyramidal neuron	1.05e-08	0.0139398	10500	6.0198	Pyramidal cell volume um3	Number of observations	Rivara et al. 2003; Fig. 6 A, LHS	Assuming um3 = 1e-12 grams
50	ind	Nervous & endocrine	Human pyramidal neuron	1.15e-08	0.00146735	11500	0.633663	Pyramidal cell volume um3	Number of observations	Rivara et al. 2003; Fig. 6 A, LHS	Assuming um3 = 1e-12 grams
50	ind	Nervous & endocrine	Human pyramidal neuron	1.25e-08	0	12500	0	Pyramidal cell volume um3	Number of observations	Rivara et al. 2003; Fig. 6 A, LHS	Assuming um3 = 1e-12 grams
50	ind	Nervous & endocrine	Human pyramidal neuron	1.35e-08	0	13500	0	Pyramidal cell volume um3	Number of observations	Rivara et al. 2003; Fig. 6 A, LHS	Assuming um3 = 1e-12 grams
50	ind	Nervous & endocrine	Human pyramidal neuron	1.45e-08	0	14500	0	Pyramidal cell volume um3	Number of observations	Rivara et al. 2003; Fig. 6 A, LHS	Assuming um3 = 1e-12 grams
50	ind	Nervous & endocrine	Human pyramidal neuron	1.55e-08	0.0029347	15500	1.26733	Pyramidal cell volume um3	Number of observations	Rivara et al. 2003; Fig. 6 A, LHS	Assuming um3 = 1e-12 grams
50	ind	Nervous & endocrine	Human pyramidal neuron	1.65e-08	0	16500	0	Pyramidal cell volume um3	Number of observations	Rivara et al. 2003; Fig. 6 A, LHS	Assuming um3 = 1e-12 grams
50	ind	Nervous & endocrine	Human pyramidal neuron	1.75e-08	0.00220103	17500	0.950495	Pyramidal cell volume um3	Number of observations	Rivara et al. 2003; Fig. 6 A, LHS	Assuming um3 = 1e-12 grams
50	ind	Nervous & endocrine	Human pyramidal neuron	1.85e-08	0.00513573	18500	2.21782	Pyramidal cell volume um3	Number of observations	Rivara et al. 2003; Fig. 6 A, LHS	Assuming um3 = 1e-12 grams
51	ind	Nervous & endocrine	Human Betz cell	3.25e-08	0.173675	32500	30.1587	Betz cell volume um3	Number of observations	Rivara et al. 2003; Fig. 6 A,RHS	Assuming um3 = 1e-12 grams
51	ind	Nervous & endocrine	Human Betz cell	5.75e-08	0.230348	57500	40	Betz cell volume um3	Number of observations	Rivara et al. 2003; Fig. 6 A,RHS	Assuming um3 = 1e-12 grams
51	ind	Nervous & endocrine	Human Betz cell	8.25e-08	0.195613	82500	33.9683	Betz cell volume um3	Number of observations	Rivara et al. 2003; Fig. 6 A,RHS	Assuming um3 = 1e-12 grams
51	ind	Nervous & endocrine	Human Betz cell	1.075e-07	0.133456	107500	23.1746	Betz cell volume um3	Number of observations	Rivara et al. 2003; Fig. 6 A,RHS	Assuming um3 = 1e-12 grams
51	ind	Nervous & endocrine	Human Betz cell	1.325e-07	0.0639857	132500	11.1111	Betz cell volume um3	Number of observations	Rivara et al. 2003; Fig. 6 A,RHS	Assuming um3 = 1e-12 grams
51	ind	Nervous & endocrine	Human Betz cell	1.575e-07	0.045704	157500	7.93651	Betz cell volume um3	Number of observations	Rivara et al. 2003; Fig. 6 A,RHS	Assuming um3 = 1e-12 grams
51	ind	Nervous & endocrine	Human Betz cell	1.825e-07	0.0603293	182500	10.4762	Betz cell volume um3	Number of observations	Rivara et al. 2003; Fig. 6 A,RHS	Assuming um3 = 1e-12 grams
51	ind	Nervous & endocrine	Human Betz cell	2.075e-07	0.0164535	207500	2.85714	Betz cell volume um3	Number of observations	Rivara et al. 2003; Fig. 6 A,RHS	Assuming um3 = 1e-12 grams
51	ind	Nervous & endocrine	Human Betz cell	2.325e-07	0.0237661	232500	4.12698	Betz cell volume um3	Number of observations	Rivara et al. 2003; Fig. 6 A,RHS	Assuming um3 = 1e-12 grams
51	ind	Nervous & endocrine	Human Betz cell	2.575e-07	0.0127971	257500	2.22222	Betz cell volume um3	Number of observations	Rivara et al. 2003; Fig. 6 A,RHS	Assuming um3 = 1e-12 grams
51	ind	Nervous & endocrine	Human Betz cell	2.825e-07	0.0127971	282500	2.22222	Betz cell volume um3	Number of observations	Rivara et al. 2003; Fig. 6 A,RHS	Assuming um3 = 1e-12 grams
51	ind	Nervous & endocrine	Human Betz cell	3.075e-07	0	307500	0	Betz cell volume um3	Number of observations	Rivara et al. 2003; Fig. 6 A,RHS	Assuming um3 = 1e-12 grams
51	ind	Nervous & endocrine	Human Betz cell	3.325e-07	0.0182816	332500	3.1746	Betz cell volume um3	Number of observations	Rivara et al. 2003; Fig. 6 A,RHS	Assuming um3 = 1e-12 grams
51	ind	Nervous & endocrine	Human Betz cell	3.575e-07	0	357500	0	Betz cell volume um3	Number of observations	Rivara et al. 2003; Fig. 6 A,RHS	Assuming um3 = 1e-12 grams
51	ind	Nervous & endocrine	Human Betz cell	3.825e-07	0	382500	0	Betz cell volume um3	Number of observations	Rivara et al. 2003; Fig. 6 A,RHS	Assuming um3 = 1e-12 grams
51	ind	Nervous & endocrine	Human Betz cell	4.075e-07	0	407500	0	Betz cell volume um3	Number of observations	Rivara et al. 2003; Fig. 6 A,RHS	Assuming um3 = 1e-12 grams
51	ind	Nervous & endocrine	Human Betz cell	4.325e-07	0.00548449	432500	0.952381	Betz cell volume um3	Number of observations	Rivara et al. 2003; Fig. 6 A,RHS	Assuming um3 = 1e-12 grams
51	ind	Nervous & endocrine	Human Betz cell	4.575e-07	0	457500	0	Betz cell volume um3	Number of observations	Rivara et al. 2003; Fig. 6 A,RHS	Assuming um3 = 1e-12 grams
51	ind	Nervous & endocrine	Human Betz cell	4.825e-07	0.00731265	482500	1.26984	Betz cell volume um3	Number of observations	Rivara et al. 2003; Fig. 6 A,RHS	Assuming um3 = 1e-12 grams
52	ind	Nervous & endocrine	Mouse corpus callosum neuron	5.69494e-09	0.000340346	0.157046	0.00109513	Axon diameter um	Probability density	Sepehrband et al. 2016; Fig. 2, top (blue bars)	Mean axon area is 0.3 um2, while mean mass of corpus callosum neurons is 8.83e-8 g. Assuming axons are similar length, with similar dendritic and soma mass, convert axon diameter to area and multiply by 2.94e-7
52	ind	Nervous & endocrine	Mouse corpus callosum neuron	7.62449e-09	0.00093597	0.181713	0.00301167	Axon diameter um	Probability density	Sepehrband et al. 2016; Fig. 2, top (blue bars)	Mean axon area is 0.3 um2, while mean mass of corpus callosum neurons is 8.83e-8 g. Assuming axons are similar length, with similar dendritic and soma mass, convert axon diameter to area and multiply by 2.94e-7
52	ind	Nervous & endocrine	Mouse corpus callosum neuron	1.03413e-08	0.00536186	0.211626	0.0172529	Axon diameter um	Probability density	Sepehrband et al. 2016; Fig. 2, top (blue bars)	Mean axon area is 0.3 um2, while mean mass of corpus callosum neurons is 8.83e-8 g. Assuming axons are similar length, with similar dendritic and soma mass, convert axon diameter to area and multiply by 2.94e-7
52	ind	Nervous & endocrine	Mouse corpus callosum neuron	1.34785e-08	0.0143369	0.241603	0.046132	Axon diameter um	Probability density	Sepehrband et al. 2016; Fig. 2, top (blue bars)	Mean axon area is 0.3 um2, while mean mass of corpus callosum neurons is 8.83e-8 g. Assuming axons are similar length, with similar dendritic and soma mass, convert axon diameter to area and multiply by 2.94e-7
52	ind	Nervous & endocrine	Mouse corpus callosum neuron	1.73713e-08	0.0308538	0.274282	0.0992782	Axon diameter um	Probability density	Sepehrband et al. 2016; Fig. 2, top (blue bars)	Mean axon area is 0.3 um2, while mean mass of corpus callosum neurons is 8.83e-8 g. Assuming axons are similar length, with similar dendritic and soma mass, convert axon diameter to area and multiply by 2.94e-7
52	ind	Nervous & endocrine	Mouse corpus callosum neuron	2.15691e-08	0.0450962	0.305631	0.145106	Axon diameter um	Probability density	Sepehrband et al. 2016; Fig. 2, top (blue bars)	Mean axon area is 0.3 um2, while mean mass of corpus callosum neurons is 8.83e-8 g. Assuming axons are similar length, with similar dendritic and soma mass, convert axon diameter to area and multiply by 2.94e-7
52	ind	Nervous & endocrine	Mouse corpus callosum neuron	2.60119e-08	0.0559867	0.335635	0.180148	Axon diameter um	Probability density	Sepehrband et al. 2016; Fig. 2, top (blue bars)	Mean axon area is 0.3 um2, while mean mass of corpus callosum neurons is 8.83e-8 g. Assuming axons are similar length, with similar dendritic and soma mass, convert axon diameter to area and multiply by 2.94e-7
52	ind	Nervous & endocrine	Mouse corpus callosum neuron	3.10914e-08	0.0674756	0.366945	0.217116	Axon diameter um	Probability density	Sepehrband et al. 2016; Fig. 2, top (blue bars)	Mean axon area is 0.3 um2, while mean mass of corpus callosum neurons is 8.83e-8 g. Assuming axons are similar length, with similar dendritic and soma mass, convert axon diameter to area and multiply by 2.94e-7
52	ind	Nervous & endocrine	Mouse corpus callosum neuron	3.66063e-08	0.0722605	0.398161	0.232513	Axon diameter um	Probability density	Sepehrband et al. 2016; Fig. 2, top (blue bars)	Mean axon area is 0.3 um2, while mean mass of corpus callosum neurons is 8.83e-8 g. Assuming axons are similar length, with similar dendritic and soma mass, convert axon diameter to area and multiply by 2.94e-7
52	ind	Nervous & endocrine	Mouse corpus callosum neuron	4.22958e-08	0.0704612	0.427987	0.226723	Axon diameter um	Probability density	Sepehrband et al. 2016; Fig. 2, top (blue bars)	Mean axon area is 0.3 um2, while mean mass of corpus callosum neurons is 8.83e-8 g. Assuming axons are similar length, with similar dendritic and soma mass, convert axon diameter to area and multiply by 2.94e-7
52	ind	Nervous & endocrine	Mouse corpus callosum neuron	4.86685e-08	0.0678237	0.459098	0.218236	Axon diameter um	Probability density	Sepehrband et al. 2016; Fig. 2, top (blue bars)	Mean axon area is 0.3 um2, while mean mass of corpus callosum neurons is 8.83e-8 g. Assuming axons are similar length, with similar dendritic and soma mass, convert axon diameter to area and multiply by 2.94e-7
52	ind	Nervous & endocrine	Mouse corpus callosum neuron	5.57817e-08	0.0649467	0.491504	0.208979	Axon diameter um	Probability density	Sepehrband et al. 2016; Fig. 2, top (blue bars)	Mean axon area is 0.3 um2, while mean mass of corpus callosum neurons is 8.83e-8 g. Assuming axons are similar length, with similar dendritic and soma mass, convert axon diameter to area and multiply by 2.94e-7
52	ind	Nervous & endocrine	Mouse corpus callosum neuron	6.24392e-08	0.0614715	0.520008	0.197797	Axon diameter um	Probability density	Sepehrband et al. 2016; Fig. 2, top (blue bars)	Mean axon area is 0.3 um2, while mean mass of corpus callosum neurons is 8.83e-8 g. Assuming axons are similar length, with similar dendritic and soma mass, convert axon diameter to area and multiply by 2.94e-7
52	ind	Nervous & endocrine	Mouse corpus callosum neuron	7.04562e-08	0.0564396	0.552384	0.181606	Axon diameter um	Probability density	Sepehrband et al. 2016; Fig. 2, top (blue bars)	Mean axon area is 0.3 um2, while mean mass of corpus callosum neurons is 8.83e-8 g. Assuming axons are similar length, with similar dendritic and soma mass, convert axon diameter to area and multiply by 2.94e-7
52	ind	Nervous & endocrine	Mouse corpus callosum neuron	7.92999e-08	0.0492526	0.586027	0.15848	Axon diameter um	Probability density	Sepehrband et al. 2016; Fig. 2, top (blue bars)	Mean axon area is 0.3 um2, while mean mass of corpus callosum neurons is 8.83e-8 g. Assuming axons are similar length, with similar dendritic and soma mass, convert axon diameter to area and multiply by 2.94e-7
52	ind	Nervous & endocrine	Mouse corpus callosum neuron	8.71916e-08	0.0432635	0.614496	0.139209	Axon diameter um	Probability density	Sepehrband et al. 2016; Fig. 2, top (blue bars)	Mean axon area is 0.3 um2, while mean mass of corpus callosum neurons is 8.83e-8 g. Assuming axons are similar length, with similar dendritic and soma mass, convert axon diameter to area and multiply by 2.94e-7
52	ind	Nervous & endocrine	Mouse corpus callosum neuron	9.58459e-08	0.0378727	0.644271	0.121863	Axon diameter um	Probability density	Sepehrband et al. 2016; Fig. 2, top (blue bars)	Mean axon area is 0.3 um2, while mean mass of corpus callosum neurons is 8.83e-8 g. Assuming axons are similar length, with similar dendritic and soma mass, convert axon diameter to area and multiply by 2.94e-7
52	ind	Nervous & endocrine	Mouse corpus callosum neuron	1.05301e-07	0.0296086	0.675303	0.0952716	Axon diameter um	Probability density	Sepehrband et al. 2016; Fig. 2, top (blue bars)	Mean axon area is 0.3 um2, while mean mass of corpus callosum neurons is 8.83e-8 g. Assuming axons are similar length, with similar dendritic and soma mass, convert axon diameter to area and multiply by 2.94e-7
52	ind	Nervous & endocrine	Mouse corpus callosum neuron	1.16519e-07	0.0308016	0.710362	0.0991102	Axon diameter um	Probability density	Sepehrband et al. 2016; Fig. 2, top (blue bars)	Mean axon area is 0.3 um2, while mean mass of corpus callosum neurons is 8.83e-8 g. Assuming axons are similar length, with similar dendritic and soma mass, convert axon diameter to area and multiply by 2.94e-7
52	ind	Nervous & endocrine	Mouse corpus callosum neuron	1.26484e-07	0.0239742	0.740117	0.0771418	Axon diameter um	Probability density	Sepehrband et al. 2016; Fig. 2, top (blue bars)	Mean axon area is 0.3 um2, while mean mass of corpus callosum neurons is 8.83e-8 g. Assuming axons are similar length, with similar dendritic and soma mass, convert axon diameter to area and multiply by 2.94e-7
52	ind	Nervous & endocrine	Mouse corpus callosum neuron	1.36424e-07	0.0224145	0.768648	0.0721231	Axon diameter um	Probability density	Sepehrband et al. 2016; Fig. 2, top (blue bars)	Mean axon area is 0.3 um2, while mean mass of corpus callosum neurons is 8.83e-8 g. Assuming axons are similar length, with similar dendritic and soma mass, convert axon diameter to area and multiply by 2.94e-7
52	ind	Nervous & endocrine	Mouse corpus callosum neuron	1.47682e-07	0.0179813	0.799734	0.0578584	Axon diameter um	Probability density	Sepehrband et al. 2016; Fig. 2, top (blue bars)	Mean axon area is 0.3 um2, while mean mass of corpus callosum neurons is 8.83e-8 g. Assuming axons are similar length, with similar dendritic and soma mass, convert axon diameter to area and multiply by 2.94e-7
52	ind	Nervous & endocrine	Mouse corpus callosum neuron	1.59389e-07	0.014027	0.830827	0.0451346	Axon diameter um	Probability density	Sepehrband et al. 2016; Fig. 2, top (blue bars)	Mean axon area is 0.3 um2, while mean mass of corpus callosum neurons is 8.83e-8 g. Assuming axons are similar length, with similar dendritic and soma mass, convert axon diameter to area and multiply by 2.94e-7
52	ind	Nervous & endocrine	Mouse corpus callosum neuron	1.7105e-07	0.0143825	0.860683	0.0462787	Axon diameter um	Probability density	Sepehrband et al. 2016; Fig. 2, top (blue bars)	Mean axon area is 0.3 um2, while mean mass of corpus callosum neurons is 8.83e-8 g. Assuming axons are similar length, with similar dendritic and soma mass, convert axon diameter to area and multiply by 2.94e-7
52	ind	Nervous & endocrine	Mouse corpus callosum neuron	1.84707e-07	0.0112659	0.894383	0.0362503	Axon diameter um	Probability density	Sepehrband et al. 2016; Fig. 2, top (blue bars)	Mean axon area is 0.3 um2, while mean mass of corpus callosum neurons is 8.83e-8 g. Assuming axons are similar length, with similar dendritic and soma mass, convert axon diameter to area and multiply by 2.94e-7
52	ind	Nervous & endocrine	Mouse corpus callosum neuron	1.96138e-07	0.0116218	0.921643	0.0373954	Axon diameter um	Probability density	Sepehrband et al. 2016; Fig. 2, top (blue bars)	Mean axon area is 0.3 um2, while mean mass of corpus callosum neurons is 8.83e-8 g. Assuming axons are similar length, with similar dendritic and soma mass, convert axon diameter to area and multiply by 2.94e-7
52	ind	Nervous & endocrine	Mouse corpus callosum neuron	2.09027e-07	0.00802675	0.951443	0.0258277	Axon diameter um	Probability density	Sepehrband et al. 2016; Fig. 2, top (blue bars)	Mean axon area is 0.3 um2, while mean mass of corpus callosum neurons is 8.83e-8 g. Assuming axons are similar length, with similar dendritic and soma mass, convert axon diameter to area and multiply by 2.94e-7
52	ind	Nervous & endocrine	Mouse corpus callosum neuron	2.23534e-07	0.00922002	0.983907	0.0296673	Axon diameter um	Probability density	Sepehrband et al. 2016; Fig. 2, top (blue bars)	Mean axon area is 0.3 um2, while mean mass of corpus callosum neurons is 8.83e-8 g. Assuming axons are similar length, with similar dendritic and soma mass, convert axon diameter to area and multiply by 2.94e-7
52	ind	Nervous & endocrine	Mouse corpus callosum neuron	2.37286e-07	0.006463	1.01372	0.020796	Axon diameter um	Probability density	Sepehrband et al. 2016; Fig. 2, top (blue bars)	Mean axon area is 0.3 um2, while mean mass of corpus callosum neurons is 8.83e-8 g. Assuming axons are similar length, with similar dendritic and soma mass, convert axon diameter to area and multiply by 2.94e-7
52	ind	Nervous & endocrine	Mouse corpus callosum neuron	2.52713e-07	0.0056211	1.04615	0.018087	Axon diameter um	Probability density	Sepehrband et al. 2016; Fig. 2, top (blue bars)	Mean axon area is 0.3 um2, while mean mass of corpus callosum neurons is 8.83e-8 g. Assuming axons are similar length, with similar dendritic and soma mass, convert axon diameter to area and multiply by 2.94e-7
52	ind	Nervous & endocrine	Mouse corpus callosum neuron	2.68633e-07	0.00573694	1.0786	0.0184597	Axon diameter um	Probability density	Sepehrband et al. 2016; Fig. 2, top (blue bars)	Mean axon area is 0.3 um2, while mean mass of corpus callosum neurons is 8.83e-8 g. Assuming axons are similar length, with similar dendritic and soma mass, convert axon diameter to area and multiply by 2.94e-7
52	ind	Nervous & endocrine	Mouse corpus callosum neuron	2.84366e-07	0.0048952	1.10974	0.0157513	Axon diameter um	Probability density	Sepehrband et al. 2016; Fig. 2, top (blue bars)	Mean axon area is 0.3 um2, while mean mass of corpus callosum neurons is 8.83e-8 g. Assuming axons are similar length, with similar dendritic and soma mass, convert axon diameter to area and multiply by 2.94e-7
52	ind	Nervous & endocrine	Mouse corpus callosum neuron	3.00552e-07	0.00465204	1.14088	0.0149689	Axon diameter um	Probability density	Sepehrband et al. 2016; Fig. 2, top (blue bars)	Mean axon area is 0.3 um2, while mean mass of corpus callosum neurons is 8.83e-8 g. Assuming axons are similar length, with similar dendritic and soma mass, convert axon diameter to area and multiply by 2.94e-7
52	ind	Nervous & endocrine	Mouse corpus callosum neuron	3.16482e-07	0.00428932	1.17073	0.0138017	Axon diameter um	Probability density	Sepehrband et al. 2016; Fig. 2, top (blue bars)	Mean axon area is 0.3 um2, while mean mass of corpus callosum neurons is 8.83e-8 g. Assuming axons are similar length, with similar dendritic and soma mass, convert axon diameter to area and multiply by 2.94e-7
52	ind	Nervous & endocrine	Mouse corpus callosum neuron	3.3354e-07	0.00332787	1.20186	0.0107081	Axon diameter um	Probability density	Sepehrband et al. 2016; Fig. 2, top (blue bars)	Mean axon area is 0.3 um2, while mean mass of corpus callosum neurons is 8.83e-8 g. Assuming axons are similar length, with similar dendritic and soma mass, convert axon diameter to area and multiply by 2.94e-7
52	ind	Nervous & endocrine	Mouse corpus callosum neuron	3.51046e-07	0.00260585	1.233	0.00838484	Axon diameter um	Probability density	Sepehrband et al. 2016; Fig. 2, top (blue bars)	Mean axon area is 0.3 um2, while mean mass of corpus callosum neurons is 8.83e-8 g. Assuming axons are similar length, with similar dendritic and soma mass, convert axon diameter to area and multiply by 2.94e-7
52	ind	Nervous & endocrine	Mouse corpus callosum neuron	3.68246e-07	0.00212341	1.26285	0.00683251	Axon diameter um	Probability density	Sepehrband et al. 2016; Fig. 2, top (blue bars)	Mean axon area is 0.3 um2, while mean mass of corpus callosum neurons is 8.83e-8 g. Assuming axons are similar length, with similar dendritic and soma mass, convert axon diameter to area and multiply by 2.94e-7
52	ind	Nervous & endocrine	Mouse corpus callosum neuron	3.8664e-07	0.00259855	1.294	0.00836134	Axon diameter um	Probability density	Sepehrband et al. 2016; Fig. 2, top (blue bars)	Mean axon area is 0.3 um2, while mean mass of corpus callosum neurons is 8.83e-8 g. Assuming axons are similar length, with similar dendritic and soma mass, convert axon diameter to area and multiply by 2.94e-7
52	ind	Nervous & endocrine	Mouse corpus callosum neuron	4.04676e-07	0.00163725	1.32384	0.00526818	Axon diameter um	Probability density	Sepehrband et al. 2016; Fig. 2, top (blue bars)	Mean axon area is 0.3 um2, while mean mass of corpus callosum neurons is 8.83e-8 g. Assuming axons are similar length, with similar dendritic and soma mass, convert axon diameter to area and multiply by 2.94e-7
52	ind	Nervous & endocrine	Mouse corpus callosum neuron	4.23134e-07	0.00199282	1.35369	0.0064123	Axon diameter um	Probability density	Sepehrband et al. 2016; Fig. 2, top (blue bars)	Mean axon area is 0.3 um2, while mean mass of corpus callosum neurons is 8.83e-8 g. Assuming axons are similar length, with similar dendritic and soma mass, convert axon diameter to area and multiply by 2.94e-7
52	ind	Nervous & endocrine	Mouse corpus callosum neuron	4.42001e-07	0.00198925	1.38355	0.0064008	Axon diameter um	Probability density	Sepehrband et al. 2016; Fig. 2, top (blue bars)	Mean axon area is 0.3 um2, while mean mass of corpus callosum neurons is 8.83e-8 g. Assuming axons are similar length, with similar dendritic and soma mass, convert axon diameter to area and multiply by 2.94e-7
52	ind	Nervous & endocrine	Mouse corpus callosum neuron	4.62976e-07	0.00198536	1.41599	0.0063883	Axon diameter um	Probability density	Sepehrband et al. 2016; Fig. 2, top (blue bars)	Mean axon area is 0.3 um2, while mean mass of corpus callosum neurons is 8.83e-8 g. Assuming axons are similar length, with similar dendritic and soma mass, convert axon diameter to area and multiply by 2.94e-7
52	ind	Nervous & endocrine	Mouse corpus callosum neuron	4.84431e-07	0.0013829	1.44843	0.00444976	Axon diameter um	Probability density	Sepehrband et al. 2016; Fig. 2, top (blue bars)	Mean axon area is 0.3 um2, while mean mass of corpus callosum neurons is 8.83e-8 g. Assuming axons are similar length, with similar dendritic and soma mass, convert axon diameter to area and multiply by 2.94e-7
52	ind	Nervous & endocrine	Mouse corpus callosum neuron	5.05492e-07	0.0016186	1.47958	0.00520818	Axon diameter um	Probability density	Sepehrband et al. 2016; Fig. 2, top (blue bars)	Mean axon area is 0.3 um2, while mean mass of corpus callosum neurons is 8.83e-8 g. Assuming axons are similar length, with similar dendritic and soma mass, convert axon diameter to area and multiply by 2.94e-7
52	ind	Nervous & endocrine	Mouse corpus callosum neuron	5.27902e-07	0.00125557	1.51202	0.00404006	Axon diameter um	Probability density	Sepehrband et al. 2016; Fig. 2, top (blue bars)	Mean axon area is 0.3 um2, while mean mass of corpus callosum neurons is 8.83e-8 g. Assuming axons are similar length, with similar dendritic and soma mass, convert axon diameter to area and multiply by 2.94e-7
52	ind	Nervous & endocrine	Mouse corpus callosum neuron	5.48956e-07	0.00161115	1.54188	0.00518418	Axon diameter um	Probability density	Sepehrband et al. 2016; Fig. 2, top (blue bars)	Mean axon area is 0.3 um2, while mean mass of corpus callosum neurons is 8.83e-8 g. Assuming axons are similar length, with similar dendritic and soma mass, convert axon diameter to area and multiply by 2.94e-7
52	ind	Nervous & endocrine	Mouse corpus callosum neuron	5.70412e-07	0.00112871	1.57172	0.00363185	Axon diameter um	Probability density	Sepehrband et al. 2016; Fig. 2, top (blue bars)	Mean axon area is 0.3 um2, while mean mass of corpus callosum neurons is 8.83e-8 g. Assuming axons are similar length, with similar dendritic and soma mass, convert axon diameter to area and multiply by 2.94e-7
52	ind	Nervous & endocrine	Mouse corpus callosum neuron	5.92285e-07	0.00112514	1.60157	0.00362036	Axon diameter um	Probability density	Sepehrband et al. 2016; Fig. 2, top (blue bars)	Mean axon area is 0.3 um2, while mean mass of corpus callosum neurons is 8.83e-8 g. Assuming axons are similar length, with similar dendritic and soma mass, convert axon diameter to area and multiply by 2.94e-7
52	ind	Nervous & endocrine	Mouse corpus callosum neuron	6.14566e-07	0.000882133	1.63142	0.00283844	Axon diameter um	Probability density	Sepehrband et al. 2016; Fig. 2, top (blue bars)	Mean axon area is 0.3 um2, while mean mass of corpus callosum neurons is 8.83e-8 g. Assuming axons are similar length, with similar dendritic and soma mass, convert axon diameter to area and multiply by 2.94e-7
52	ind	Nervous & endocrine	Mouse corpus callosum neuron	6.4025e-07	0.000638663	1.66516	0.00205503	Axon diameter um	Probability density	Sepehrband et al. 2016; Fig. 2, top (blue bars)	Mean axon area is 0.3 um2, while mean mass of corpus callosum neurons is 8.83e-8 g. Assuming axons are similar length, with similar dendritic and soma mass, convert axon diameter to area and multiply by 2.94e-7
52	ind	Nervous & endocrine	Mouse corpus callosum neuron	6.63409e-07	0.000515374	1.69501	0.00165832	Axon diameter um	Probability density	Sepehrband et al. 2016; Fig. 2, top (blue bars)	Mean axon area is 0.3 um2, while mean mass of corpus callosum neurons is 8.83e-8 g. Assuming axons are similar length, with similar dendritic and soma mass, convert axon diameter to area and multiply by 2.94e-7
52	ind	Nervous & endocrine	Mouse corpus callosum neuron	6.8905e-07	0.000391774	1.72746	0.00126061	Axon diameter um	Probability density	Sepehrband et al. 2016; Fig. 2, top (blue bars)	Mean axon area is 0.3 um2, while mean mass of corpus callosum neurons is 8.83e-8 g. Assuming axons are similar length, with similar dendritic and soma mass, convert axon diameter to area and multiply by 2.94e-7
52	ind	Nervous & endocrine	Mouse corpus callosum neuron	7.08864e-07	0.000508538	1.75212	0.00163632	Axon diameter um	Probability density	Sepehrband et al. 2016; Fig. 2, top (blue bars)	Mean axon area is 0.3 um2, while mean mass of corpus callosum neurons is 8.83e-8 g. Assuming axons are similar length, with similar dendritic and soma mass, convert axon diameter to area and multiply by 2.94e-7
52	ind	Nervous & endocrine	Mouse corpus callosum neuron	7.32153e-07	0.000265689	1.78067	0.000854907	Axon diameter um	Probability density	Sepehrband et al. 2016; Fig. 2, top (blue bars)	Mean axon area is 0.3 um2, while mean mass of corpus callosum neurons is 8.83e-8 g. Assuming axons are similar length, with similar dendritic and soma mass, convert axon diameter to area and multiply by 2.94e-7
52	ind	Nervous & endocrine	Mouse corpus callosum neuron	7.66706e-07	0.000500147	1.8222	0.00160932	Axon diameter um	Probability density	Sepehrband et al. 2016; Fig. 2, top (blue bars)	Mean axon area is 0.3 um2, while mean mass of corpus callosum neurons is 8.83e-8 g. Assuming axons are similar length, with similar dendritic and soma mass, convert axon diameter to area and multiply by 2.94e-7
52	ind	Nervous & endocrine	Mouse corpus callosum neuron	7.96474e-07	0.000136806	1.85724	0.000440202	Axon diameter um	Probability density	Sepehrband et al. 2016; Fig. 2, top (blue bars)	Mean axon area is 0.3 um2, while mean mass of corpus callosum neurons is 8.83e-8 g. Assuming axons are similar length, with similar dendritic and soma mass, convert axon diameter to area and multiply by 2.94e-7
52	ind	Nervous & endocrine	Mouse corpus callosum neuron	8.22283e-07	0.000133233	1.88709	0.000428703	Axon diameter um	Probability density	Sepehrband et al. 2016; Fig. 2, top (blue bars)	Mean axon area is 0.3 um2, while mean mass of corpus callosum neurons is 8.83e-8 g. Assuming axons are similar length, with similar dendritic and soma mass, convert axon diameter to area and multiply by 2.94e-7
52	ind	Nervous & endocrine	Mouse corpus callosum neuron	8.47359e-07	0.000488961	1.91565	0.00157333	Axon diameter um	Probability density	Sepehrband et al. 2016; Fig. 2, top (blue bars)	Mean axon area is 0.3 um2, while mean mass of corpus callosum neurons is 8.83e-8 g. Assuming axons are similar length, with similar dendritic and soma mass, convert axon diameter to area and multiply by 2.94e-7
53	vio	Respiratory	Human pulmonary alveolar macrophage	2.6694e-10	0.000752	102.291	0.169	Cell area um2	Percentage	Haley et al 1991; Fig. 2 F	Multiply diameter by 0.7 to go from "fried-egg" area (from blood smear) to spherical area; assumes macrophage is spherical
53	vio	Respiratory	Human pulmonary alveolar macrophage	3.62776e-10	0.0017	125.503	0.381638	Cell area um2	Percentage	Haley et al 1991; Fig. 2 F	Multiply diameter by 0.7 to go from "fried-egg" area (from blood smear) to spherical area; assumes macrophage is spherical
53	vio	Respiratory	Human pulmonary alveolar macrophage	4.6771e-10	0.00371	148.666	0.831452	Cell area um2	Percentage	Haley et al 1991; Fig. 2 F	Multiply diameter by 0.7 to go from "fried-egg" area (from blood smear) to spherical area; assumes macrophage is spherical
53	vio	Respiratory	Human pulmonary alveolar macrophage	6.64912e-10	0.00889	187.962	1.9935	Cell area um2	Percentage	Haley et al 1991; Fig. 2 F	Multiply diameter by 0.7 to go from "fried-egg" area (from blood smear) to spherical area; assumes macrophage is spherical
53	vio	Respiratory	Human pulmonary alveolar macrophage	8.16942e-10	0.0143	215.62	3.20696	Cell area um2	Percentage	Haley et al 1991; Fig. 2 F	Multiply diameter by 0.7 to go from "fried-egg" area (from blood smear) to spherical area; assumes macrophage is spherical
53	vio	Respiratory	Human pulmonary alveolar macrophage	1.02039e-09	0.0236	250.076	5.28956	Cell area um2	Percentage	Haley et al 1991; Fig. 2 F	Multiply diameter by 0.7 to go from "fried-egg" area (from blood smear) to spherical area; assumes macrophage is spherical
53	vio	Respiratory	Human pulmonary alveolar macrophage	1.20072e-09	0.0325	278.734	7.29261	Cell area um2	Percentage	Haley et al 1991; Fig. 2 F	Multiply diameter by 0.7 to go from "fried-egg" area (from blood smear) to spherical area; assumes macrophage is spherical
53	vio	Respiratory	Human pulmonary alveolar macrophage	1.41414e-09	0.042	310.853	9.4276	Cell area um2	Percentage	Haley et al 1991; Fig. 2 F	Multiply diameter by 0.7 to go from "fried-egg" area (from blood smear) to spherical area; assumes macrophage is spherical
53	vio	Respiratory	Human pulmonary alveolar macrophage	1.65573e-09	0.0511	345.32	11.4576	Cell area um2	Percentage	Haley et al 1991; Fig. 2 F	Multiply diameter by 0.7 to go from "fried-egg" area (from blood smear) to spherical area; assumes macrophage is spherical
53	vio	Respiratory	Human pulmonary alveolar macrophage	1.86724e-09	0.0566	374.135	12.6975	Cell area um2	Percentage	Haley et al 1991; Fig. 2 F	Multiply diameter by 0.7 to go from "fried-egg" area (from blood smear) to spherical area; assumes macrophage is spherical
53	vio	Respiratory	Human pulmonary alveolar macrophage	2.13311e-09	0.0601	408.855	13.4906	Cell area um2	Percentage	Haley et al 1991; Fig. 2 F	Multiply diameter by 0.7 to go from "fried-egg" area (from blood smear) to spherical area; assumes macrophage is spherical
53	vio	Respiratory	Human pulmonary alveolar macrophage	2.38284e-09	0.0618	440.174	13.8623	Cell area um2	Percentage	Haley et al 1991; Fig. 2 F	Multiply diameter by 0.7 to go from "fried-egg" area (from blood smear) to spherical area; assumes macrophage is spherical
53	vio	Respiratory	Human pulmonary alveolar macrophage	2.68181e-09	0.0609	476.263	13.6556	Cell area um2	Percentage	Haley et al 1991; Fig. 2 F	Multiply diameter by 0.7 to go from "fried-egg" area (from blood smear) to spherical area; assumes macrophage is spherical
53	vio	Respiratory	Human pulmonary alveolar macrophage	2.86104e-09	0.0596	497.253	13.3683	Cell area um2	Percentage	Haley et al 1991; Fig. 2 F	Multiply diameter by 0.7 to go from "fried-egg" area (from blood smear) to spherical area; assumes macrophage is spherical
53	vio	Respiratory	Human pulmonary alveolar macrophage	3.1059e-09	0.058	525.235	13.0029	Cell area um2	Percentage	Haley et al 1991; Fig. 2 F	Multiply diameter by 0.7 to go from "fried-egg" area (from blood smear) to spherical area; assumes macrophage is spherical
53	vio	Respiratory	Human pulmonary alveolar macrophage	3.42174e-09	0.0548	560.264	12.296	Cell area um2	Percentage	Haley et al 1991; Fig. 2 F	Multiply diameter by 0.7 to go from "fried-egg" area (from blood smear) to spherical area; assumes macrophage is spherical
53	vio	Respiratory	Human pulmonary alveolar macrophage	3.71507e-09	0.0508	591.842	11.4046	Cell area um2	Percentage	Haley et al 1991; Fig. 2 F	Multiply diameter by 0.7 to go from "fried-egg" area (from blood smear) to spherical area; assumes macrophage is spherical
53	vio	Respiratory	Human pulmonary alveolar macrophage	4.03899e-09	0.0465	625.763	10.4345	Cell area um2	Percentage	Haley et al 1991; Fig. 2 F	Multiply diameter by 0.7 to go from "fried-egg" area (from blood smear) to spherical area; assumes macrophage is spherical
53	vio	Respiratory	Human pulmonary alveolar macrophage	4.32544e-09	0.0427	655.01	9.5691	Cell area um2	Percentage	Haley et al 1991; Fig. 2 F	Multiply diameter by 0.7 to go from "fried-egg" area (from blood smear) to spherical area; assumes macrophage is spherical
53	vio	Respiratory	Human pulmonary alveolar macrophage	4.6183e-09	0.0389	684.252	8.73006	Cell area um2	Percentage	Haley et al 1991; Fig. 2 F	Multiply diameter by 0.7 to go from "fried-egg" area (from blood smear) to spherical area; assumes macrophage is spherical
53	vio	Respiratory	Human pulmonary alveolar macrophage	4.96605e-09	0.0344	718.183	7.7073	Cell area um2	Percentage	Haley et al 1991; Fig. 2 F	Multiply diameter by 0.7 to go from "fried-egg" area (from blood smear) to spherical area; assumes macrophage is spherical
53	vio	Respiratory	Human pulmonary alveolar macrophage	5.30972e-09	0.0299	750.946	6.71073	Cell area um2	Percentage	Haley et al 1991; Fig. 2 F	Multiply diameter by 0.7 to go from "fried-egg" area (from blood smear) to spherical area; assumes macrophage is spherical
53	vio	Respiratory	Human pulmonary alveolar macrophage	5.58484e-09	0.0269	776.668	6.02922	Cell area um2	Percentage	Haley et al 1991; Fig. 2 F	Multiply diameter by 0.7 to go from "fried-egg" area (from blood smear) to spherical area; assumes macrophage is spherical
53	vio	Respiratory	Human pulmonary alveolar macrophage	6.00606e-09	0.0224	815.245	5.03326	Cell area um2	Percentage	Haley et al 1991; Fig. 2 F	Multiply diameter by 0.7 to go from "fried-egg" area (from blood smear) to spherical area; assumes macrophage is spherical
53	vio	Respiratory	Human pulmonary alveolar macrophage	6.33155e-09	0.0198	844.438	4.43106	Cell area um2	Percentage	Haley et al 1991; Fig. 2 F	Multiply diameter by 0.7 to go from "fried-egg" area (from blood smear) to spherical area; assumes macrophage is spherical
53	vio	Respiratory	Human pulmonary alveolar macrophage	6.68963e-09	0.0165	875.984	3.69753	Cell area um2	Percentage	Haley et al 1991; Fig. 2 F	Multiply diameter by 0.7 to go from "fried-egg" area (from blood smear) to spherical area; assumes macrophage is spherical
53	vio	Respiratory	Human pulmonary alveolar macrophage	7.08098e-09	0.0139	909.823	3.12214	Cell area um2	Percentage	Haley et al 1991; Fig. 2 F	Multiply diameter by 0.7 to go from "fried-egg" area (from blood smear) to spherical area; assumes macrophage is spherical
53	vio	Respiratory	Human pulmonary alveolar macrophage	7.39663e-09	0.0118	936.664	2.65127	Cell area um2	Percentage	Haley et al 1991; Fig. 2 F	Multiply diameter by 0.7 to go from "fried-egg" area (from blood smear) to spherical area; assumes macrophage is spherical
53	vio	Respiratory	Human pulmonary alveolar macrophage	7.78672e-09	0.00984	969.314	2.20733	Cell area um2	Percentage	Haley et al 1991; Fig. 2 F	Multiply diameter by 0.7 to go from "fried-egg" area (from blood smear) to spherical area; assumes macrophage is spherical
53	vio	Respiratory	Human pulmonary alveolar macrophage	8.16919e-09	0.00786	1000.8	1.76327	Cell area um2	Percentage	Haley et al 1991; Fig. 2 F	Multiply diameter by 0.7 to go from "fried-egg" area (from blood smear) to spherical area; assumes macrophage is spherical
53	vio	Respiratory	Human pulmonary alveolar macrophage	8.55726e-09	0.0067	1032.25	1.50342	Cell area um2	Percentage	Haley et al 1991; Fig. 2 F	Multiply diameter by 0.7 to go from "fried-egg" area (from blood smear) to spherical area; assumes macrophage is spherical
53	vio	Respiratory	Human pulmonary alveolar macrophage	8.93654e-09	0.00566	1062.53	1.26976	Cell area um2	Percentage	Haley et al 1991; Fig. 2 F	Multiply diameter by 0.7 to go from "fried-egg" area (from blood smear) to spherical area; assumes macrophage is spherical
53	vio	Respiratory	Human pulmonary alveolar macrophage	9.35104e-09	0.00462	1095.14	1.03635	Cell area um2	Percentage	Haley et al 1991; Fig. 2 F	Multiply diameter by 0.7 to go from "fried-egg" area (from blood smear) to spherical area; assumes macrophage is spherical
53	vio	Respiratory	Human pulmonary alveolar macrophage	9.72624e-09	0.00393	1124.24	0.881512	Cell area um2	Percentage	Haley et al 1991; Fig. 2 F	Multiply diameter by 0.7 to go from "fried-egg" area (from blood smear) to spherical area; assumes macrophage is spherical
53	vio	Respiratory	Human pulmonary alveolar macrophage	1.01676e-08	0.00312	1158	0.700852	Cell area um2	Percentage	Haley et al 1991; Fig. 2 F	Multiply diameter by 0.7 to go from "fried-egg" area (from blood smear) to spherical area; assumes macrophage is spherical
53	vio	Respiratory	Human pulmonary alveolar macrophage	1.05686e-08	0.00267	1188.25	0.598772	Cell area um2	Percentage	Haley et al 1991; Fig. 2 F	Multiply diameter by 0.7 to go from "fried-egg" area (from blood smear) to spherical area; assumes macrophage is spherical
53	vio	Respiratory	Human pulmonary alveolar macrophage	1.09906e-08	0.0021	1219.67	0.470499	Cell area um2	Percentage	Haley et al 1991; Fig. 2 F	Multiply diameter by 0.7 to go from "fried-egg" area (from blood smear) to spherical area; assumes macrophage is spherical
53	vio	Respiratory	Human pulmonary alveolar macrophage	1.14178e-08	0.00188	1251.08	0.421172	Cell area um2	Percentage	Haley et al 1991; Fig. 2 F	Multiply diameter by 0.7 to go from "fried-egg" area (from blood smear) to spherical area; assumes macrophage is spherical
53	vio	Respiratory	Human pulmonary alveolar macrophage	1.1915e-08	0.00154	1287.14	0.34602	Cell area um2	Percentage	Haley et al 1991; Fig. 2 F	Multiply diameter by 0.7 to go from "fried-egg" area (from blood smear) to spherical area; assumes macrophage is spherical
53	vio	Respiratory	Human pulmonary alveolar macrophage	1.24356e-08	0.00133	1324.36	0.297305	Cell area um2	Percentage	Haley et al 1991; Fig. 2 F	Multiply diameter by 0.7 to go from "fried-egg" area (from blood smear) to spherical area; assumes macrophage is spherical
53	vio	Respiratory	Human pulmonary alveolar macrophage	1.28307e-08	0.00134	1352.26	0.300243	Cell area um2	Percentage	Haley et al 1991; Fig. 2 F	Multiply diameter by 0.7 to go from "fried-egg" area (from blood smear) to spherical area; assumes macrophage is spherical
53	vio	Respiratory	Human pulmonary alveolar macrophage	1.31798e-08	0.00135	1376.68	0.302813	Cell area um2	Percentage	Haley et al 1991; Fig. 2 F	Multiply diameter by 0.7 to go from "fried-egg" area (from blood smear) to spherical area; assumes macrophage is spherical
53	vio	Respiratory	Human pulmonary alveolar macrophage	1.35489e-08	0.00124	1402.27	0.27919	Cell area um2	Percentage	Haley et al 1991; Fig. 2 F	Multiply diameter by 0.7 to go from "fried-egg" area (from blood smear) to spherical area; assumes macrophage is spherical
54	gry	Other	Human umbilical cord cultured stem cell	7.1e-11	0.013	5.13672	36.8209	Cell diameter um	Arbitrary	Majore et al. 2009; Fig. 1 a	Mass calculated as 4/3 pi (diameter/2)^3
54	gry	Other	Human umbilical cord cultured stem cell	1.03e-10	0.0161	5.82031	45.8753	Cell diameter um	Arbitrary	Majore et al. 2009; Fig. 1 a	Mass calculated as 4/3 pi (diameter/2)^3
54	gry	Other	Human umbilical cord cultured stem cell	1.35e-10	0.0176	6.36719	50.1006	Cell diameter um	Arbitrary	Majore et al. 2009; Fig. 1 a	Mass calculated as 4/3 pi (diameter/2)^3
54	gry	Other	Human umbilical cord cultured stem cell	2.1e-10	0.017	7.36979	48.2897	Cell diameter um	Arbitrary	Majore et al. 2009; Fig. 1 a	Mass calculated as 4/3 pi (diameter/2)^3
54	gry	Other	Human umbilical cord cultured stem cell	3.33e-10	0.0376	8.60026	106.841	Cell diameter um	Arbitrary	Majore et al. 2009; Fig. 1 a	Mass calculated as 4/3 pi (diameter/2)^3
54	gry	Other	Human umbilical cord cultured stem cell	4.38e-10	0.0512	9.42057	145.473	Cell diameter um	Arbitrary	Majore et al. 2009; Fig. 1 a	Mass calculated as 4/3 pi (diameter/2)^3
54	gry	Other	Human umbilical cord cultured stem cell	6.09e-10	0.055	10.5143	156.338	Cell diameter um	Arbitrary	Majore et al. 2009; Fig. 1 a	Mass calculated as 4/3 pi (diameter/2)^3
54	gry	Other	Human umbilical cord cultured stem cell	7.72e-10	0.069	11.3802	196.177	Cell diameter um	Arbitrary	Majore et al. 2009; Fig. 1 a	Mass calculated as 4/3 pi (diameter/2)^3
54	gry	Other	Human umbilical cord cultured stem cell	9.09e-10	0.0709	12.0182	201.61	Cell diameter um	Arbitrary	Majore et al. 2009; Fig. 1 a	Mass calculated as 4/3 pi (diameter/2)^3
54	gry	Other	Human umbilical cord cultured stem cell	1.16e-09	0.0913	13.0208	259.557	Cell diameter um	Arbitrary	Majore et al. 2009; Fig. 1 a	Mass calculated as 4/3 pi (diameter/2)^3
54	gry	Other	Human umbilical cord cultured stem cell	1.42e-09	0.101	13.9323	286.117	Cell diameter um	Arbitrary	Majore et al. 2009; Fig. 1 a	Mass calculated as 4/3 pi (diameter/2)^3
54	gry	Other	Human umbilical cord cultured stem cell	1.7e-09	0.0943	14.7982	268.008	Cell diameter um	Arbitrary	Majore et al. 2009; Fig. 1 a	Mass calculated as 4/3 pi (diameter/2)^3
54	gry	Other	Human umbilical cord cultured stem cell	1.99e-09	0.0862	15.6185	245.07	Cell diameter um	Arbitrary	Majore et al. 2009; Fig. 1 a	Mass calculated as 4/3 pi (diameter/2)^3
54	gry	Other	Human umbilical cord cultured stem cell	2.4e-09	0.0741	16.6211	210.664	Cell diameter um	Arbitrary	Majore et al. 2009; Fig. 1 a	Mass calculated as 4/3 pi (diameter/2)^3
54	gry	Other	Human umbilical cord cultured stem cell	2.73e-09	0.0558	17.3503	158.753	Cell diameter um	Arbitrary	Majore et al. 2009; Fig. 1 a	Mass calculated as 4/3 pi (diameter/2)^3
54	gry	Other	Human umbilical cord cultured stem cell	3.14e-09	0.0412	18.1706	117.103	Cell diameter um	Arbitrary	Majore et al. 2009; Fig. 1 a	Mass calculated as 4/3 pi (diameter/2)^3
54	gry	Other	Human umbilical cord cultured stem cell	3.64e-09	0.0297	19.082	84.507	Cell diameter um	Arbitrary	Majore et al. 2009; Fig. 1 a	Mass calculated as 4/3 pi (diameter/2)^3
54	gry	Other	Human umbilical cord cultured stem cell	4.16e-09	0.0202	19.9479	57.3441	Cell diameter um	Arbitrary	Majore et al. 2009; Fig. 1 a	Mass calculated as 4/3 pi (diameter/2)^3
54	gry	Other	Human umbilical cord cultured stem cell	4.91e-09	0.0113	21.0872	31.992	Cell diameter um	Arbitrary	Majore et al. 2009; Fig. 1 a	Mass calculated as 4/3 pi (diameter/2)^3
54	gry	Other	Human umbilical cord cultured stem cell	5.47e-09	0.0087	21.862	24.7485	Cell diameter um	Arbitrary	Majore et al. 2009; Fig. 1 a	Mass calculated as 4/3 pi (diameter/2)^3
54	gry	Other	Human umbilical cord cultured stem cell	6.04e-09	0.00828	22.5911	23.5412	Cell diameter um	Arbitrary	Majore et al. 2009; Fig. 1 a	Mass calculated as 4/3 pi (diameter/2)^3
54	gry	Other	Human umbilical cord cultured stem cell	6.88e-09	0.00658	23.5938	18.7123	Cell diameter um	Arbitrary	Majore et al. 2009; Fig. 1 a	Mass calculated as 4/3 pi (diameter/2)^3
54	gry	Other	Human umbilical cord cultured stem cell	7.58e-09	0.0034	24.3685	9.65795	Cell diameter um	Arbitrary	Majore et al. 2009; Fig. 1 a	Mass calculated as 4/3 pi (diameter/2)^3
54	gry	Other	Human umbilical cord cultured stem cell	8.41e-09	0.00318	25.2344	9.05433	Cell diameter um	Arbitrary	Majore et al. 2009; Fig. 1 a	Mass calculated as 4/3 pi (diameter/2)^3
54	gry	Other	Human umbilical cord cultured stem cell	9.26e-09	0.00297	26.0547	8.4507	Cell diameter um	Arbitrary	Majore et al. 2009; Fig. 1 a	Mass calculated as 4/3 pi (diameter/2)^3
54	gry	Other	Human umbilical cord cultured stem cell	1.02e-08	0.00149	26.875	4.22535	Cell diameter um	Arbitrary	Majore et al. 2009; Fig. 1 a	Mass calculated as 4/3 pi (diameter/2)^3
54	gry	Other	Human umbilical cord cultured stem cell	1.12e-08	0.00276	27.7865	7.84708	Cell diameter um	Arbitrary	Majore et al. 2009; Fig. 1 a	Mass calculated as 4/3 pi (diameter/2)^3
54	gry	Other	Human umbilical cord cultured stem cell	1.23e-08	0.00127	28.6068	3.62173	Cell diameter um	Arbitrary	Majore et al. 2009; Fig. 1 a	Mass calculated as 4/3 pi (diameter/2)^3
54	gry	Other	Human umbilical cord cultured stem cell	1.35e-08	0.00106	29.5182	3.01811	Cell diameter um	Arbitrary	Majore et al. 2009; Fig. 1 a	Mass calculated as 4/3 pi (diameter/2)^3
54	gry	Other	Human umbilical cord cultured stem cell	1.5e-08	0.000637	30.5664	1.81087	Cell diameter um	Arbitrary	Majore et al. 2009; Fig. 1 a	Mass calculated as 4/3 pi (diameter/2)^3
54	gry	Other	Human umbilical cord cultured stem cell	1.63e-08	0.000637	31.4779	1.81087	Cell diameter um	Arbitrary	Majore et al. 2009; Fig. 1 a	Mass calculated as 4/3 pi (diameter/2)^3
54	gry	Other	Human umbilical cord cultured stem cell	1.74e-08	0.00191	32.1615	5.4326	Cell diameter um	Arbitrary	Majore et al. 2009; Fig. 1 a	Mass calculated as 4/3 pi (diameter/2)^3
54	gry	Other	Human umbilical cord cultured stem cell	1.89e-08	0.000637	33.0729	1.81087	Cell diameter um	Arbitrary	Majore et al. 2009; Fig. 1 a	Mass calculated as 4/3 pi (diameter/2)^3
54	gry	Other	Human umbilical cord cultured stem cell	2.08e-08	0.000637	34.1211	1.81087	Cell diameter um	Arbitrary	Majore et al. 2009; Fig. 1 a	Mass calculated as 4/3 pi (diameter/2)^3
54	gry	Other	Human umbilical cord cultured stem cell	2.24e-08	0.000849	34.987	2.41449	Cell diameter um	Arbitrary	Majore et al. 2009; Fig. 1 a	Mass calculated as 4/3 pi (diameter/2)^3
54	gry	Other	Human umbilical cord cultured stem cell	2.44e-08	0.000637	35.9896	1.81087	Cell diameter um	Arbitrary	Majore et al. 2009; Fig. 1 a	Mass calculated as 4/3 pi (diameter/2)^3
54	gry	Other	Human umbilical cord cultured stem cell	2.54e-08	0.000425	36.4909	1.20724	Cell diameter um	Arbitrary	Majore et al. 2009; Fig. 1 a	Mass calculated as 4/3 pi (diameter/2)^3
54	gry	Other	Human umbilical cord cultured stem cell	2.74e-08	0.000637	37.4023	1.81087	Cell diameter um	Arbitrary	Majore et al. 2009; Fig. 1 a	Mass calculated as 4/3 pi (diameter/2)^3
54	gry	Other	Human umbilical cord cultured stem cell	2.84e-08	0.00127	37.8581	3.62173	Cell diameter um	Arbitrary	Majore et al. 2009; Fig. 1 a	Mass calculated as 4/3 pi (diameter/2)^3
55	gry	Bacteria	E. coli newborn size grown in tryptic soy broth (TSB)	1.32e-12	0.00201	1.32143	1.98676	Cell volume um3	Arbitrary	Taheri-Araghi et al. 2015; Fig. 1 B; right; TSB
55	gry	Bacteria	E. coli newborn size grown in tryptic soy broth (TSB)	1.4e-12	0.00201	1.40179	1.99	Cell volume um3	Arbitrary	Taheri-Araghi et al. 2015; Fig. 1 B; right; TSB
55	gry	Bacteria	E. coli newborn size grown in tryptic soy broth (TSB)	1.49e-12	0.00268	1.49107	2.64901	Cell volume um3	Arbitrary	Taheri-Araghi et al. 2015; Fig. 1 B; right; TSB
55	gry	Bacteria	E. coli newborn size grown in tryptic soy broth (TSB)	1.62e-12	0.00368	1.61607	3.64238	Cell volume um3	Arbitrary	Taheri-Araghi et al. 2015; Fig. 1 B; right; TSB
55	gry	Bacteria	E. coli newborn size grown in tryptic soy broth (TSB)	1.72e-12	0.00435	1.72321	4.30464	Cell volume um3	Arbitrary	Taheri-Araghi et al. 2015; Fig. 1 B; right; TSB
55	gry	Bacteria	E. coli newborn size grown in tryptic soy broth (TSB)	1.81e-12	0.00635	1.8125	6.29139	Cell volume um3	Arbitrary	Taheri-Araghi et al. 2015; Fig. 1 B; right; TSB
55	gry	Bacteria	E. coli newborn size grown in tryptic soy broth (TSB)	1.92e-12	0.0117	1.91964	11.5894	Cell volume um3	Arbitrary	Taheri-Araghi et al. 2015; Fig. 1 B; right; TSB
55	gry	Bacteria	E. coli newborn size grown in tryptic soy broth (TSB)	2.01e-12	0.0191	2.00893	18.8742	Cell volume um3	Arbitrary	Taheri-Araghi et al. 2015; Fig. 1 B; right; TSB
55	gry	Bacteria	E. coli newborn size grown in tryptic soy broth (TSB)	2.1e-12	0.0301	2.09821	29.8013	Cell volume um3	Arbitrary	Taheri-Araghi et al. 2015; Fig. 1 B; right; TSB
55	gry	Bacteria	E. coli newborn size grown in tryptic soy broth (TSB)	2.21e-12	0.0502	2.20536	49.6689	Cell volume um3	Arbitrary	Taheri-Araghi et al. 2015; Fig. 1 B; right; TSB
55	gry	Bacteria	E. coli newborn size grown in tryptic soy broth (TSB)	2.33e-12	0.0799	2.33036	79.1391	Cell volume um3	Arbitrary	Taheri-Araghi et al. 2015; Fig. 1 B; right; TSB
55	gry	Bacteria	E. coli newborn size grown in tryptic soy broth (TSB)	2.41e-12	0.0903	2.41071	89.404	Cell volume um3	Arbitrary	Taheri-Araghi et al. 2015; Fig. 1 B; right; TSB
55	gry	Bacteria	E. coli newborn size grown in tryptic soy broth (TSB)	2.48e-12	0.0977	2.48214	96.6887	Cell volume um3	Arbitrary	Taheri-Araghi et al. 2015; Fig. 1 B; right; TSB
55	gry	Bacteria	E. coli newborn size grown in tryptic soy broth (TSB)	2.61e-12	0.095	2.60714	94.0397	Cell volume um3	Arbitrary	Taheri-Araghi et al. 2015; Fig. 1 B; right; TSB
[truncated: 127 more rows]

## Sheet: ModelMeasure
Cell_ID	Cell_volume_um3	Cell_mass_g	Cell_type	Reference	Data_provider
[truncated: 16,522 more rows]

[truncated: 3 more sheets: ModelBin, Mammal, Refs]
